# Supplementary material for: Programming cell-free biosensors with DNA strand displacement circuits
Source: Nat Chem Biol. 2022 Feb 17;18(4):385–93. doi: 10.1038/s41589-021-00962-9 (PMC8964419; doi:10.1038/s41589-021-00962-9)
Supplement: Supplementary file 3 — DNA and protein sequences used in this study. [file 41589_2021_962_MOESM3_ESM.xlsx]

## Sheet: DNA Template
Template Annotation	Sequences	Plasmid #	Addgene #
T7 ⎯ GGGA ⎯ tetO ⎯ 3WJdB ⎯ T	GCGGATAACAATTTCACACAGGAAACAGCTATGACCATGATTACGCCAAGCTTGCATGCCTGCAGGTCGACTCTAGATAATACGACTCACTATAGGGATCCCTATCAGTGATAGAGACCCACATACTCTGATGATCCGAGACGGTCGGGTCCAGATATTCGTATCTGTCGAGTAGAGTGTGGGCTCGGATCATTCATGGCAAGAGACGGTCGGGTCCAGATATTCGTATCTGTCGAGTAGAGTGTGGGCTCTTGCCATGTGTATGTGGGTAGCATAACCCCTTGGGGCCTCTAAACGGGTCTTGAGGGGTTTTTTG	pJBL704	140374
Template Annotation	Sequences	PCR Template	PCR Primers
T7 ⎯ GG ⎯ InvadeR1_3'	TAATACGACTCACTATAGGAACCTAGCCCTTGTCATAGAGCTC	KKA.C34	KKA.C32, KKA.C33
T7 ⎯ GG ⎯ InvadeR1_3' ⎯ T	TAATACGACTCACTATAGGAACCTAGCCCTTGTCATAGAGCTCTAGCATAACCCCTTGGGGCCTCTAAACGGGTCTTGAGGGGTTTTTTG	KKA.C35	KJJ.A69, KJJ.A70
T7 ⎯ GG ⎯ InvadeR1_5' (Variant1)	TAATACGACTCACTATAGGCTCGAGATACTGTTCCCGATCCAA	Anneal KJJ.A65 + KJJ.A66
T7 ⎯ GG ⎯ InvadeR1_5' (Variant1) ⎯ T	TAATACGACTCACTATAGGCTCGAGATACTGTTCCCGATCCAATAGCATAACCCCTTGGGGCCTCTAAACGGGTCTTGAGGGGTTTTTTG	KJJ.A68	KJJ.C56, KJJ.A70
T7 ⎯ GGTG ⎯ InvadeR1_5' (Variant2)	TAATACGACTCACTATAGGTGCTCGAGATACTGTTCCCGATCCAA	KJJ.C64	KJJ.D77, KJJ.C37
T7 ⎯ GGAT ⎯ InvadeR1_5' (Variant2 Strengthened)	TAATACGACTCACTATAGGATCTCGAGATACTGTTCCCGATCCAA	KJJ.E54	KJJ.E53, KJJ.C37
T7 ⎯ GGTAA ⎯ InvadeR1_5' (Variant3)	TAATACGACTCACTATAGGTAACTCGAGATACTGTTCCCGATCCAA	KJJ.C66	KJJ.D77, KJJ.C37
T7 ⎯ GGGAT⎯ InvadeR1_5' (Variant3 Strengthened)	TAATACGACTCACTATAGGGATCTCGAGATACTGTTCCCGATCCAA	KJJ.E56	KJJ.C36, KJJ.C37
T7 ⎯ tetO ⎯ InvadeR1_5'	TAATACGACTCACTATATCCCTATCAGTGATAGAGACTCGAGATACTGTTCCCGATCCAA	KJJ.F29	KJJ.C35, KJJ.C37
T7 ⎯ GG ⎯ tetO ⎯ InvadeR1_5'	TAATACGACTCACTATAGGTCCCTATCAGTGATAGAGACTCGAGATACTGTTCCCGATCCAA	KJJ.B9	KJJ.B11, KJJ.B14
T7 ⎯ GGGA ⎯ tetO ⎯ InvadeR1_5'	TAATACGACTCACTATAGGGATCCCTATCAGTGATAGAGACTCGAGATACTGTTCCCGATCCAA	KJJ.F30	KJJ.C36, KJJ.C37
T7 ⎯ GGGAGA ⎯ tetO ⎯ InvadeR1_5'	TAATACGACTCACTATAGGGAGATCCCTATCAGTGATAGAGACTCGAGATACTGTTCCCGATCCAA	KJJ.F31	KJJ.C36, KJJ.C37
T7 ⎯ GGGAGACC ⎯ tetO ⎯ InvadeR1_5'	TAATACGACTCACTATAGGGAGACCTCCCTATCAGTGATAGAGACTCGAGATACTGTTCCCGATCCAA	KJJ.F32	KJJ.C36, KJJ.C37
T7 ⎯ GGGAGACCAC ⎯ tetO ⎯ InvadeR1_5'	TAATACGACTCACTATAGGGAGACCACTCCCTATCAGTGATAGAGACTCGAGATACTGTTCCCGATCCAA	KJJ.F33	KJJ.C36, KJJ.C37
T7 ⎯ GG ⎯ ttgO ⎯ InvadeR1_5'	TAATACGACTCACTATAGGTATTTACAAACAACCATGAATGTAAGTACTCGAGATACTGTTCCCGATCCAA	KJJ.E59	KJJ.D77, KJJ.C37
T7 ⎯ GA ⎯ smtO ⎯ InvadeR1_5' (SI Fig. 10g)	TAATACGACTCACTATAGACACATGAACAGTTATTCAGATACTCGAGATACTGTTCCCGATCCAA	KJJ.C72	KJJ.C71, KJJ.C37
T7 ⎯ GA ⎯ smtO ⎯ InvadeR1_5' ⎯ InvadeR1_5'	TAATACGACTCACTATAGACACATGAACAGTTATTCAGATACTCGAGATACTGTTCCCGATCCAACTCGAGATACTGTTCCCGATCCAA	Anneal KJJ.G53 + KJJ.G54
T7 ⎯ GA ⎯ smtO ⎯ Hairpin1 ⎯ InvadeR1_5'	TAATACGACTCACTATAGACACATGAACAGTTATTCAGATATTTTTTCTGAATAACTGTTCTCGAGATACTGTTCCCGATCCAA	KJJ.F02	KJJ.C71, KJJ.C37
T7 ⎯ GA ⎯ smtO ⎯ 12BP stem Hairpin2 ⎯ InvadeR1_5'	TAATACGACTCACTATAGACACATGAACAGTTATTCAGATAAATAACTGTTCACTCGAGATACTGTTCCCGATCCAA	KJJ.F13	KJJ.C71, KJJ.C37
T7 ⎯ GA ⎯ smtO ⎯ 13BP stem Hairpin2 ⎯ InvadeR1_5'	TAATACGACTCACTATAGACACATGAACAGTTATTCAGATAAATAACTGTTCATCTCGAGATACTGTTCCCGATCCAA	KJJ.F14	KJJ.C71, KJJ.C37
T7 ⎯ GA ⎯ smtO ⎯ 14BP stem Hairpin2 ⎯ InvadeR1_5'	TAATACGACTCACTATAGACACATGAACAGTTATTCAGATAAATAACTGTTCATGCTCGAGATACTGTTCCCGATCCAA	KJJ.F15	KJJ.C71, KJJ.C37
T7 ⎯ GA ⎯ smtO ⎯ 12BP stem Hairpin2 ⎯ A ⎯ InvadeR1_5' (1BP spacer)	TAATACGACTCACTATAGACACATGAACAGTTATTCAGATAAATAACTGTTCAACTCGAGATACTGTTCCCGATCCAA	KJJ.F16	KJJ.C71, KJJ.C37
T7 ⎯ GA ⎯ smtO ⎯ 12BP stem Hairpin2 ⎯ AA ⎯ InvadeR1_5' (2BP spacer)	TAATACGACTCACTATAGACACATGAACAGTTATTCAGATAAATAACTGTTCAAACTCGAGATACTGTTCCCGATCCAA	KJJ.F17	KJJ.C71, KJJ.C37
T7 ⎯ GA ⎯ smtO ⎯ 12BP stem Hairpin2 ⎯ AAA ⎯ InvadeR1_5' (3BP spacer)	TAATACGACTCACTATAGACACATGAACAGTTATTCAGATAAATAACTGTTCAAAACTCGAGATACTGTTCCCGATCCAA	KJJ.F18	KJJ.C71, KJJ.C37
T7 ⎯ GG ⎯ InvadeR2_5'	TAATACGACTCACTATAGGGACAAATGAAACAGACAAAGGCAGAACG	Anneal KJJ.G05 + KJJ.G06
T7 ⎯ GG ⎯ tetO ⎯ OR Gate1 InvadeR (Fig. 5a, Fig. 6c)	TAATACGACTCACTATAGGTCCCTATCAGTGATAGAGACAGAACGTGAAACCAAACTTCATCTCA	KJJ.G42	KJJ.D77, KJJ.G49
T7 ⎯ GG ⎯ smtO ⎯ OR Gate2 InvadeR (Fig. 5a, SI Fig. 10e)	TAATACGACTCACTATAGGCACATGAACAGTTATTCAGATACAGAACGAGTGGAATGGATGCATCTCA	KJJ.G31	KJJ.C56, KJJ.G37
T7 ⎯ GG ⎯ tetO ⎯ AND Gate InvadeR1 (Fig. 5c, Fig. 6g)	TAATACGACTCACTATAGGTCCCTATCAGTGATAGAGAAACGAATACAGAACATAGAAACAG	KJJ.H08	KJJ.D77, KJJ.H09
T7 ⎯ GG ⎯ smtO ⎯ AND Gate InvadeR2 (Fig. 5c, SI Fig. 10k)	TAATACGACTCACTATAGGCACATGAACAGTTATTCAGATAAACGAGTGGAATGGATGCATCTCA	KJJ.H07	KJJ.C56, KJJ.G38
T7 ⎯ GG ⎯ InvadeR2_5' Mismatch Variant1 (SI Fig. 9f)	TAATACGACTCACTATAGGGACAAATGAAACAGAAAAAGGCAGAACG	Anneal KJJ.G43 + KJJ.G52
T7 ⎯ GG ⎯ spacer ⎯ InvadeR2_5' Mismatch Variant2 (Fig. 5e, Fig. 6a, c, SI Fig. 9f)	TAATACGACTCACTATAGGAAAAAAGACAAATGAAACAGAAAAAGGCAGAACG	Anneal KJJ.G57 + KJJ.G58
T7 ⎯ GG ⎯ NOT Gate Design 1 (SI Fig. 9f)	TAATACGACTCACTATAGGCGTTCTGCCTTTTTCTGTTTCATTTGTCTTTTTTGACAAATGAAACAGAAAAAGGGAG	Anneal KJJ.G44 + KJJ.G51
T7 ⎯ GG ⎯ NOT Gate Design 2 (SI Fig. 9f)	TAATACGACTCACTATAGGCGTTCTGCCTTTTTCTGTTTCATTTGTCTTTTTTGACAAATGAAACAGAAAAAGGC	Anneal KJJ.G55 + KJJ.G56
T7 ⎯ GGA ⎯ NOT Gate Design 3 (SI Fig. 9f)	TAATACGACTCACTATAGGACGTTCTGCCTTTTTCTGTTTCATTTGTCTTTTTTGACAAATGAAACAGAAAAAGGC	Anneal KJJ.G59 + KJJ.G60
T7 ⎯ GG ⎯ tetO ⎯ spacer ⎯ NOT Gate (Fig. 5e, Fig. 6a, SI Fig. 10a, SI Fig. 10e, SI Fig. 10g)	TAATACGACTCACTATAGGTCCCTATCAGTGATAGAGACCCCGTTCTGCCTTTTTCTGTTTCATTTGTCTTTTTTGACAAATGAAACAGAAAAAGGC	Anneal KJJ.G61 + KJJ.G62
T7 ⎯ GG ⎯ tetO ⎯ spacer ⎯ NOT Gate Scrambled (SI Fig. 10a)	TAATACGACTCACTATAGGTCCCTATCAGTGATAGAGAGTTATGTCACGATTGTCAATCAATTATGAATGGATCCTCATTCGATTATCCTCTTCTCG	KJJ.G73	KJJ.D77, KJJ.G74
T7 ⎯ GG ⎯ smtO ⎯ NOT Gate (SI Fig. 9k)	TAATACGACTCACTATAGGCACATGAACAGTTATTCAGATACGTTCTGCCTTTTTCTGTTTCATTTGTCTTTTTTGACAAATGAAACAGAAAAAGGC	Anneal KJJ.G63 + KJJ.G64
T7 ⎯ GG ⎯ smtO ⎯ spacer ⎯ NOT Gate (Fig. 6a, Fig. 6c, SI Fig. 10c, SI Fig. 10i)	TAATACGACTCACTATAGGCACATGAACAGTTATTCAGATAGTTCATGTGCCTTCGTTCTGCCTTTTTCTGTTTCATTTGTCTTTTTTGACAAATGAAACAGAAAAAGGC	Anneal KJJ.G67 + KJJ.G68
T7 ⎯ GG ⎯ smtO ⎯ spacer ⎯ NOT Gate Scrambled (SI Fig. 10c)	TAATACGACTCACTATAGGCACATGAACAGTTATTCAGATAACTGTATGCATGCTTCATGCCACAATTGTGCTTATAGTTCTAATCGTCGTGTTGTTCTTAATTACGTAT	KJJ.H12	KJJ.C56, KJJ.H13
T7 ⎯ GG ⎯ tetO ⎯ InvadeR2_5' (SI Fig. 10i)	TAATACGACTCACTATAGGTCCCTATCAGTGATAGAGAGACAAATGAAACAGACAAAGGCAGAACG	Anneal KJJ.C24 + KJJ.C25
T7 ⎯ GG ⎯ smtO ⎯ InvadeR2_5' (SI Fig. 10g, Fig. 7, SI Fig. 12)	TAATACGACTCACTATAGGCACATGAACAGTTATTCAGATAGACAAATGAAACAGACAAAGGCAGAACG	KJJ.E60	KJJ.C56, KJJ.E05
T7 ⎯ GG ⎯ spacer ⎯ OR Gate1 InvadeR (Fig. 6e)	TAATACGACTCACTATAGGAAAAACAGAACGTGAAACCAAACTTCATCTCA	Anneal KJJ.H38 + KJJ.H39
T7 ⎯ GG ⎯ spacer ⎯ OR Gate2 InvadeR (Fig. 6e)	TAATACGACTCACTATAGGAAAAACAGAACGAGTGGAATGGATGCATCTCA	Anneal KJJ.H36 + KJJ.H37
T7 ⎯ GG ⎯ tetO ⎯ NAND NOT Gate (Fig. 6e)	TAATACGACTCACTATAGGTCCCTATCAGTGATAGAGATGAGATGAAGTTTGGTTTCACGTTCTGTTTTTCCAGAACGTCAAACCAAAC	Anneal KJJ.H42 + KJJ.H43
T7 ⎯ GG ⎯ smtO ⎯ NAND NOT Gate (Fig. 6e)	TAATACGACTCACTATAGGCACATGAACAGTTATTCAGATATGAGATGCATCCATTCCACTCGTTCTGTTTTTCCAGAACGAGTGCAATG	Anneal KJJ.H40 + KJJ.H41
T7 ⎯ GG ⎯ tetO ⎯ spacer ⎯ NIMPLY NOT Gate (SI Fig. 10k)	TAATACGACTCACTATAGGTCCCTATCAGTGATAGAGACCCCTGTTTCTATGTTCTGTATTCGTTTTTTCCAACGAATACAGAACATAG	Anneal KJJ.H17 + KJJ.H18
T7 ⎯ GG ⎯ smtO ⎯ NIMPLY NOT Gate (Fig. 6g)	TAATACGACTCACTATAGGCACATGAACAGTTATTCAGATATGAGATGCATCCATTCCACTCGTTTTTTTACCAACGAGTGGAATGGATG	Anneal KJJ.H20 + KJJ.H21
T7 ⎯ GG ⎯ spacer ⎯ AND Gate InvadeR1 (SI Fig. 10k)	TAATACGACTCACTATAGGAAAAAACGAATACAGAACATAGAAACAG	Anneal KJJ.H16 + KJJ.H22
T7 ⎯ GG ⎯ spacer ⎯ AND Gate InvadeR2 (Fig. 6g)	TAATACGACTCACTATAGGTAAAAAAACGAGTGGAATGGATGCATCTCA	Anneal KJJ.H19 + KJJ.H23
**Note: the color schemes do not necessarily match the color schemes shown for the logic gates in Fig. 5, 6, SI Fig. 9, 10. Rather, they indicate functional groups (promoter - blue, spacer - grey, operator - orange, Invading RNA strand - purple).

## Sheet: Oligos
DNA Signal Gate Oligo	Sequence	Purpose
KKA.C36	CCTTGTCATAGAGCTC /3IABkFQ/	3' end Toehold Signal Gate 1 (SI Fig. 2, 3)
KKA.C37	/56-FAM/ GAGCTCTATGACAAGG GCTAGGTT
KKA.C38	/56-FAM/mGmAmGmCmUmCmUmAmUmGmAmCmAmAmGmGmGmCmUmAmGmGmUmU	3' end Toehold 2' O-methlyated fluorophore strand (SI Fig. 3)
KJJ.A72	TTGGATCGGGAACAGTATCTCGAG /36-FAM/	5' end Toehold Signal Gate 1 (Fig. 2-4, SI Fig. 5-7, 13, 14)
KJJ.A73	/5IABkFQ/ CTCGAGATACTGTTCC
KJJ.C01	CGTTCTGCCTTTGTCTGTTTCATTTGTC /36-FAM/	5' end Toehold Signal Gate 2 (Fig. 5-7, SI Fig. 9, 10, 12)
KJJ.C03	/5IABkFQ/ GACAAATGAAACAGACAAAGGCAG
DNA Gate Oligo	Sequence	Purpose
KJJ.G40	GACAAATGAAACAGACAAAGGCAGAACGTGAAACCAAACTTCA	DNA OR Gate 1 (Fig. 5a, Fig. 6c, Fig. 6e)
KJJ.G41	TGAGATGAAGTTTGGTTTCACGTTCTG
KJJ.G29	GACAAATGAAACAGACAAAGGCAGAACGAGTGGAATGGATGCA	DNA OR Gate 2 (Fig. 5a, Fig. 6e, SI Fig. 10e)
KJJ.G30	TGAGATGCATCCATTCCACTCGTTCTG
KJJ.G66	GACAAATGAAACAGACAAAGGCAGAACGTGAAACCAAACTTCAAGATCAGTGGAATGGATGCA	DNA AND Gate without Thermodynamic Driver (SI Fig. 9b)
KJJ.G48	TGAGATGCATCCATTCCACTTGAGATGAAGTTTGGTTTCACGTTCTG
KJJ.H04	GACAAATGAAACAGACAAAGGCAGAACGAATACACAACATAGACTGTGAACGAGTGCAATGGATGCA	DNA AND Gate with Thermodynamic Driver and 3BP Clamp (SI Fig. 9c)
KJJ.H03	TGAGATGCATCCATTCCACTCGTTCTGTTTCTATGTTCTGTATTCGTTCTG
KJJ.H11	TGAGATGCATCCATTCCACTCGTTCTGTTTCTATGTTCTGTATTCGTTCTGCC	DNA AND Gate Incumbent Strand with Thermodynamic Driver and 5BP Clamp (annealed with KJJ.H04, SI Fig. 9d)
KJJ.H15	TGAGATGCATCCATTCCACTCGTTCTGTTTCTATGTTCTGTATTCGTTCTGCCTT	DNA AND Gate Incumbent Strand with Thermodynamic Driver and 7BP Clamp (annealed with KJJ.H04, Fig. 5c, Fig. 6g, SI Fig. 9e, SI Fig. 10k)
KJJ.C21	CGTTCTGCCTTTGTCTGTTTCATTTGTC	8BP Threshold Gate (Fig. 7, SI Fig. 12)
KJJ.C22	GACAAATGAAACAGACAAAG
DNA Template Oligo	Sequence	Purpose
KKA.C34	TAATACGACTCACTATAGGAACCTAGCCCTTGTCATAGAGCTC	Oligo PCR template for T7 ⎯ GG ⎯ InvadeR1_3'
KJJ.E32	TAATACGACTCACTATAGGAACCTAGCCCTTGTCATAGAGCTCGCCGGCCATGGTCCCAGCCTCCTCGCTGGCGGCCGGTGGGCAACATTCCGAGGGGACCGTCCCCTCGGTAATGGCGAATGGGACC	Oligo PCR template for T7 ⎯ GG ⎯ InvadeR1_3' with HDV ribozyme (ultramer)
KKA.C35	TAATACGACTCACTATAGGAACCTAGCCCTTGTCATAGAGCTCTAGCATAACCCCTTGGGGCCTCTAAACGGGTCTTGAGGGGTTTTTTG	Oligo PCR template for T7 ⎯ GG ⎯ InvadeR1_3' ⎯ T
KJJ.A65	TAATACGACTCACTATAGGCTCGAGATACTGTTCCCGATCCAA	Top strand for T7 ⎯ GG ⎯ InvadeR1_5' (Variant1)
KJJ.A66	TTGGATCGGGAACAGTATCTCGAGCCTATAGTGAGTCGTATTA	Bottom strand for T7 ⎯ GG ⎯ InvadeR1_5' (Variant1)
KJJ.A67	GGCTCGAGATACTGTTCCCGATCCAA	Invading DNA strand for DNA Gate 1
KJJ.E33	TAATACGACTCACTATAGGCTCGAGATACTGTTCCCGATCCAAGCCGGCCATGGTCCCAGCCTCCTCGCTGGCGGCCGGTGGGCAACATTCCGAGGGGACCGTCCCCTCGGTAATGGCGAATGGGACC	Oligo PCR template for T7 ⎯ GG ⎯ InvadeR1_5' (Variant1) with HDV ribozyme (ultramer)
KJJ.A68	TAATACGACTCACTATAGGCTCGAGATACTGTTCCCGATCCAATAGCATAACCCCTTGGGGCCTCTAAACGGGTCTTGAGGGGTTTTTTG	Oligo PCR template for T7 ⎯ GG ⎯ InvadeR1_5' (Variant1) ⎯ T
KJJ.C64	TAATACGACTCACTATAGGTGCTCGAGATACTGTTCCCGATCCAA	Oligo PCR template for T7 ⎯ GGTG ⎯ InvadeR1_5' (Variant2)
KJJ.E34	TAATACGACTCACTATAGGTGCTCGAGATACTGTTCCCGATCCAAGCCGGCCATGGTCCCAGCCTCCTCGCTGGCGGCCGGTGGGCAACATTCCGAGGGGACCGTCCCCTCGGTAATGGCGAATGGGACC	Oligo PCR template for T7 ⎯ GGTG ⎯ InvadeR1_5' (Variant2) with HDV ribozyme (ultramer)
KJJ.E54	TAATACGACTCACTATAGGATCTCGAGATACTGTTCCCGATCCAA	Oligo PCR template for T7 ⎯ GGAT ⎯ InvadeR1_5' (Variant2 Strengthened)
KJJ.E55	TAATACGACTCACTATAGGATCTCGAGATACTGTTCCCGATCCAAGCCGGCCATGGTCCCAGCCTCCTCGCTGGCGGCCGGTGGGCAACATTCCGAGGGGACCGTCCCCTCGGTAATGGCGAATGGGACC	Oligo PCR template for T7 ⎯ GGAT ⎯ InvadeR1_5' (Variant2 Strengthened) with HDV ribozyme (ultramer)
KJJ.C66	TAATACGACTCACTATAGGTAACTCGAGATACTGTTCCCGATCCAA	Oligo PCR template for T7 ⎯ GGTAA ⎯ InvadeR1_5' (Variant3)
KJJ.E35	TAATACGACTCACTATAGGTAACTCGAGATACTGTTCCCGATCCAAGCCGGCCATGGTCCCAGCCTCCTCGCTGGCGGCCGGTGGGCAACATTCCGAGGGGACCGTCCCCTCGGTAATGGCGAATGGGACC	Oligo PCR template for T7 ⎯ GGTAA ⎯ InvadeR1_5' (Variant3) with HDV ribozyme (ultramer)
KJJ.E56	TAATACGACTCACTATAGGGATCTCGAGATACTGTTCCCGATCCAA	Oligo PCR template for T7 ⎯ GGGAT⎯ InvadeR1_5' (Variant3 Strengthened)
KJJ.E57	TAATACGACTCACTATAGGGATCTCGAGATACTGTTCCCGATCCAAGCCGGCCATGGTCCCAGCCTCCTCGCTGGCGGCCGGTGGGCAACATTCCGAGGGGACCGTCCCCTCGGTAATGGCGAATGGGACC	Oligo PCR template for T7 ⎯ GGGAT⎯ InvadeR1_5' (Variant3 Strengthened) with HDV ribozyme (ultramer)
KJJ.F29	TAATACGACTCACTATATCCCTATCAGTGATAGAGACTCGAGATACTGTTCCCGATCCAA	Oligo PCR template for T7 ⎯ tetO ⎯ InvadeR1_5'
KJJ.B9	TAATACGACTCACTATAGGTCCCTATCAGTGATAGAGACTCGAGATACTGTTCCCGA	Oligo PCR template for T7 ⎯ GG ⎯ tetO ⎯ InvadeR1_5'
KJJ.F30	TAATACGACTCACTATAGGGATCCCTATCAGTGATAGAGACTCGAGATACTGTTCCCGATCCAA	Oligo PCR template for T7 ⎯ GGGA ⎯ tetO ⎯ InvadeR1_5'
KJJ.F31	TAATACGACTCACTATAGGGAGATCCCTATCAGTGATAGAGACTCGAGATACTGTTCCCGATCCAA	Oligo PCR template for T7 ⎯ GGGAGA ⎯ tetO ⎯ InvadeR1_5'
KJJ.F32	TAATACGACTCACTATAGGGAGACCTCCCTATCAGTGATAGAGACTCGAGATACTGTTCCCGATCCAA	Oligo PCR template for T7 ⎯ GGGAGACC ⎯ tetO ⎯ InvadeR1_5'
KJJ.F33	TAATACGACTCACTATAGGGAGACCACTCCCTATCAGTGATAGAGACTCGAGATACTGTTCCCGATCCAA	Oligo PCR template for T7 ⎯ GGGAGACCAC ⎯ tetO ⎯ InvadeR1_5'
KJJ.E59	TAATACGACTCACTATAGGTATTTACAAACAACCATGAATGTAAGTACTCGAGATACTGTTCCCGATCCAA	Oligo PCR template for T7 ⎯ GG ⎯ ttgO ⎯ InvadeR1_5'
KJJ.C72	TAATACGACTCACTATAGACACATGAACAGTTATTCAGATACTCGAGATACTGTTCCCGATCCAA	Oligo PCR template for T7 ⎯ GA ⎯ smtO ⎯ InvadeR1_5'
KJJ.G53	TAATACGACTCACTATAGACACATGAACAGTTATTCAGATACTCGAGATACTGTTCCCGATCCAACTCGAGATACTGTTCCCGATCCAA	Top strand for for T7 ⎯ GA ⎯ smtO ⎯ InvadeR1_5' ⎯ InvadeR1_5'
KJJ.G54	TTGGATCGGGAACAGTATCTCGAGTTGGATCGGGAACAGTATCTCGAGTATCTGAATAACTGTTCATGTGTCTATAGTGAGTCGTATTA	Bottom strand for for T7 ⎯ GA ⎯ smtO ⎯ InvadeR1_5' ⎯ InvadeR1_5'
KJJ.F02	TAATACGACTCACTATAGACACATGAACAGTTATTCAGATATTTTTTCTGAATAACTGTTCTCGAGATACTGTTCCCGATCCAA	Oligo PCR template for T7 ⎯ GA ⎯ smtO ⎯ Hairpin1 ⎯ InvadeR1_5'
KJJ.F13	TAATACGACTCACTATAGACACATGAACAGTTATTCAGATAAATAACTGTTCACTCGAGATACTGTTCCCGATCCAA	Oligo PCR template for T7 ⎯ GA ⎯ smtO ⎯ 12BP stem Hairpin2 ⎯ InvadeR1_5'
KJJ.F14	TAATACGACTCACTATAGACACATGAACAGTTATTCAGATAAATAACTGTTCATCTCGAGATACTGTTCCCGATCCAA	Oligo PCR template for T7 ⎯ GA ⎯ smtO ⎯ 13BP stem Hairpin2 ⎯ InvadeR1_5'
KJJ.F15	TAATACGACTCACTATAGACACATGAACAGTTATTCAGATAAATAACTGTTCATGCTCGAGATACTGTTCCCGATCCAA	Oligo PCR template for T7 ⎯ GA ⎯ smtO ⎯ 14BP stem Hairpin2 ⎯ InvadeR1_5'
KJJ.F16	TAATACGACTCACTATAGACACATGAACAGTTATTCAGATAAATAACTGTTCAACTCGAGATACTGTTCCCGATCCAA	Oligo PCR template for T7 ⎯ GA ⎯ smtO ⎯ 12BP stem Hairpin2 ⎯ A ⎯ InvadeR1_5' (1BP spacer)
KJJ.F17	TAATACGACTCACTATAGACACATGAACAGTTATTCAGATAAATAACTGTTCAAACTCGAGATACTGTTCCCGATCCAA	Oligo PCR template for T7 ⎯ GA ⎯ smtO ⎯ 12BP stem Hairpin2 ⎯ AA ⎯ InvadeR1_5' (2BP spacer)
KJJ.F18	TAATACGACTCACTATAGACACATGAACAGTTATTCAGATAAATAACTGTTCAAAACTCGAGATACTGTTCCCGATCCAA	Oligo PCR template for T7 ⎯ GA ⎯ smtO ⎯ 12BP stem Hairpin2 ⎯ AAA ⎯ InvadeR1_5' (3BP spacer)
KJJ.C05	TAATACGACTCACTATAGGGACAAATGAAACAGACAAAGGCAGAACG	Top strand for T7 ⎯ GG ⎯ InvadeR2_5'
KJJ.C06	CGTTCTGCCTTTGTCTGTTTCATTTGTCCCTATAGTGAGTCGTATTA	Bottom strand for T7 ⎯ GG ⎯ InvadeR2_5'
KJJ.G42	TAATACGACTCACTATAGGTCCCTATCAGTGATAGAGACAGAACGTGAAACCAAACTTCATCTCA	Oligo PCR template for T7 ⎯ GG ⎯ tetO ⎯ OR Gate1 InvadeR
KJJ.G31	TAATACGACTCACTATAGGCACATGAACAGTTATTCAGATACAGAACGAGTGGAATGGATGCATCTCA	Oligo PCR template for T7 ⎯ GG ⎯ smtO ⎯ OR Gate2 InvadeR
KJJ.H08	AATACGACTCACTATAGGTCCCTATCAGTGATAGAGAAACGAATACAGAACATAGAAACA	Oligo PCR template for T7 ⎯ GG ⎯ tetO ⎯ AND Gate InvadeR1
KJJ.H07	CGACTCACTATAGGCACATGAACAGTTATTCAGATAAACGAGTGGAATGGATGCATCTCA	Oligo PCR template for T7 ⎯ GG ⎯ smtO ⎯ AND Gate InvadeR2
KJJ.G43	TAATACGACTCACTATAGGGACAAATGAAACAGAAAAAGGCAGAACG	Top strand for T7 ⎯ GG ⎯ InvadeR2_5' Mismatch Variant1
KJJ.G52	CGTTCTGCCTTTTTCTGTTTCATTTGTCCCTATAGTGAGTCGTATTA	Bottom strand for T7 ⎯ GG ⎯ InvadeR2_5' Mismatch Variant1
KJJ.G57	TAATACGACTCACTATAGGAAAAAAGACAAATGAAACAGAAAAAGGCAGAACG	Top strand for T7 ⎯ GG ⎯ spacer ⎯ InvadeR2_5' Mismatch Variant2
KJJ.G58	CGTTCTGCCTTTTTCTGTTTCATTTGTCTTTTTTCCTATAGTGAGTCGTATTA	Bottom strand for T7 ⎯ GG ⎯ spacer ⎯ InvadeR2_5' Mismatch Variant2
KJJ.G44	TAATACGACTCACTATAGGCGTTCTGCCTTTTTCTGTTTCATTTGTCTTTTTTGACAAATGAAACAGAAAAAGGGAG	Top strand for T7 ⎯ GG ⎯ NOT Gate Design 1
KJJ.G51	CTCCCTTTTTCTGTTTCATTTGTCAAAAAAGACAAATGAAACAGAAAAAGGCAGAACGCCTATAGTGAGTCGTATTA	Bottom strand for T7 ⎯ GG ⎯ NOT Gate Design 1
KJJ.G55	TAATACGACTCACTATAGGCGTTCTGCCTTTTTCTGTTTCATTTGTCTTTTTTGACAAATGAAACAGAAAAAGGC	Top strand for T7 ⎯ GG ⎯ NOT Gate Design 2
KJJ.G56	GCCTTTTTCTGTTTCATTTGTCAAAAAAGACAAATGAAACAGAAAAAGGCAGAACGCCTATAGTGAGTCGTATTA	Bottom strand for T7 ⎯ GG ⎯ NOT Gate Design 2
KJJ.G59	TAATACGACTCACTATAGGACGTTCTGCCTTTTTCTGTTTCATTTGTCTTTTTTGACAAATGAAACAGAAAAAGGC	Top strand for T7 ⎯ GG ⎯ NOT Gate Design 3
KJJ.G60	GCCTTTTTCTGTTTCATTTGTCAAAAAAGACAAATGAAACAGAAAAAGGCAGAACGTCCTATAGTGAGTCGTATTA	Bottom strand for T7 ⎯ GG ⎯ NOT Gate Design 3
KJJ.G61	TAATACGACTCACTATAGGTCCCTATCAGTGATAGAGACCCCGTTCTGCCTTTTTCTGTTTCATTTGTCTTTTTTGACAAATGAAACAGAAAAAGGC	Top strand for T7 ⎯ GG ⎯ tetO ⎯ spacer ⎯ NOT Gate
KJJ.G62	GCCTTTTTCTGTTTCATTTGTCAAAAAAGACAAATGAAACAGAAAAAGGCAGAACGGGGTCTCTATCACTGATAGGGACCTATAGTGAGTCGTATTA	Bottom strand for T7 ⎯ GG ⎯ tetO ⎯ spacer ⎯ NOT Gate
KJJ.G73	TACGACTCACTATAGGTCCCTATCAGTGATAGAGAGTTATGTCACGATTGTCAATCAATTATGAATGGATCCTCATTCGATTATCCTCTT	Oligo PCR template for T7 ⎯ GG ⎯ tetO ⎯ spacer ⎯ NOT Gate Scrambled
KJJ.G63	TAATACGACTCACTATAGGCACATGAACAGTTATTCAGATACGTTCTGCCTTTTTCTGTTTCATTTGTCTTTTTTGACAAATGAAACAGAAAAAGGC	Top strand for T7 ⎯ GG ⎯ smtO ⎯ NOT Gate
KJJ.G64	GCCTTTTTCTGTTTCATTTGTCAAAAAAGACAAATGAAACAGAAAAAGGCAGAACGTATCTGAATAACTGTTCATGTGCCTATAGTGAGTCGTATTA	Bottom strand for T7 ⎯ GG ⎯ smtO ⎯ NOT Gate
KJJ.G67	TAATACGACTCACTATAGGCACATGAACAGTTATTCAGATAGTTCATGTGCCTTCGTTCTGCCTTTTTCTGTTTCATTTGTCTTTTTTGACAAATGAAACAGAAAAAGGC	Top strand for T7 ⎯ GG ⎯ smtO ⎯ spacer ⎯ NOT Gate
KJJ.G68	GCCTTTTTCTGTTTCATTTGTCAAAAAAGACAAATGAAACAGAAAAAGGCAGAACGAAGGCACATGAACTATCTGAATAACTGTTCATGTGCCTATAGTGAGTCGTATTA	Bottom strand for T7 ⎯ GG ⎯ smtO ⎯ spacer ⎯ NOT Gate
KJJ.H12	TAATACGACTCACTATAGGCACATGAACAGTTATTCAGATAACTGTATGCATGCTTCATGCCACAATTGTGCTTATAGTTCTAATCGTCGTGTTGTTCTTAATTACGTAT	Oligo PCR template for T7 ⎯ GG ⎯ smtO ⎯ spacer ⎯ NOT Gate Scrambled
KJJ.C24	TAATACGACTCACTATAGGTCCCTATCAGTGATAGAGAGACAAATGAAACAGACAAAGGCAGAACG	Top strand for T7 ⎯ GG ⎯ tetO ⎯ InvadeR2_5'
KJJ.C25	CGTTCTGCCTTTGTCTGTTTCATTTGTCTCTCTATCACTGATAGGGACCTATAGTGAGTCGTATTA	Bottom strand for T7 ⎯ GG ⎯ tetO ⎯ InvadeR2_5'
KJJ.E60	TAATACGACTCACTATAGGCACATGAACAGTTATTCAGATAGACAAATGAAACAGACAAAGGCAGAACG	Oligo PCR template for T7 ⎯ GG ⎯ smtO ⎯ InvadeR2_5'
KJJ.H38	TAATACGACTCACTATAGGAAAAACAGAACGTGAAACCAAACTTCATCTCA	Top strand for T7 ⎯ GG ⎯ spacer ⎯ OR Gate1 InvadeR
KJJ.H39	TGAGATGAAGTTTGGTTTCACGTTCTGTTTTTCCTATAGTGAGTCGTATTA	Bottom strand for T7 ⎯ GG ⎯ spacer ⎯ OR Gate1 InvadeR
KJJ.H36	TAATACGACTCACTATAGGAAAAACAGAACGAGTGGAATGGATGCATCTCA	Top strand for T7 ⎯ GG ⎯ spacer ⎯ OR Gate2 InvadeR
KJJ.H37	TGAGATGCATCCATTCCACTCGTTCTGTTTTTCCTATAGTGAGTCGTATTA	Bottom strand for T7 ⎯ GG ⎯ spacer ⎯ OR Gate2 InvadeR
KJJ.H42	TAATACGACTCACTATAGGTCCCTATCAGTGATAGAGATGAGATGAAGTTTGGTTTCACGTTCTGTTTTTCCAGAACGTCAAACCAAAC	Top strand for T7 ⎯ GG ⎯ tetO ⎯ NAND NOT Gate
KJJ.H43	GTTTGGTTTGACGTTCTGGAAAAACAGAACGTGAAACCAAACTTCATCTCATCTCTATCACTGATAGGGACCTATAGTGAGTCGTATTA	Bottom strand for T7 ⎯ GG ⎯ tetO ⎯ NAND NOT Gate
KJJ.H40	TAATACGACTCACTATAGGCACATGAACAGTTATTCAGATATGAGATGCATCCATTCCACTCGTTCTGTTTTTCCAGAACGAGTGCAATG	Top strand for T7 ⎯ GG ⎯ smtO ⎯ NAND NOT Gate
KJJ.H41	CATTGCACTCGTTCTGGAAAAACAGAACGAGTGGAATGGATGCATCTCATATCTGAATAACTGTTCATGTGCCTATAGTGAGTCGTATTA	Bottom strand for T7 ⎯ GG ⎯ smtO ⎯ NAND NOT Gate
KJJ.H17	TAATACGACTCACTATAGGTCCCTATCAGTGATAGAGACCCCTGTTTCTATGTTCTGTATTCGTTTTTTCCAACGAATACAGAACATAG	Top strand for T7 ⎯ GG ⎯ tetO ⎯ spacer ⎯ NIMPLY NOT Gate
KJJ.H18	CTATGTTCTGTATTCGTTGGAAAAAACGAATACAGAACATAGAAACAGGGGTCTCTATCACTGATAGGGACCTATAGTGAGTCGTATTA	Bottom strand for T7 ⎯ GG ⎯ tetO ⎯ spacer ⎯ NIMPLY NOT Gate
KJJ.H20	TAATACGACTCACTATAGGCACATGAACAGTTATTCAGATATGAGATGCATCCATTCCACTCGTTTTTTTACCAACGAGTGGAATGGATG	Top strand for T7 ⎯ GG ⎯ smtO ⎯ NIMPLY NOT Gate
KJJ.H21	CATCCATTCCACTCGTTGGTAAAAAAACGAGTGGAATGGATGCATCTCATATCTGAATAACTGTTCATGTGCCTATAGTGAGTCGTATTA	Bottom strand for T7 ⎯ GG ⎯ smtO ⎯ NIMPLY NOT Gate
KJJ.H16	TAATACGACTCACTATAGGAAAAAACGAATACAGAACATAGAAACAG	Top strand for T7 ⎯ GG ⎯ spacer ⎯ AND Gate InvadeR1
KJJ.H22	CTGTTTCTATGTTCTGTATTCGTTTTTTCCTATAGTGAGTCGTATTA	Bottom strand for T7 ⎯ GG ⎯ spacer ⎯ AND Gate InvadeR1
KJJ.H19	TAATACGACTCACTATAGGTAAAAAAACGAGTGGAATGGATGCATCTCA	Top strand for T7 ⎯ GG ⎯ spacer ⎯ AND Gate InvadeR2
KJJ.H23	TGAGATGCATCCATTCCACTCGTTTTTTTACCTATAGTGAGTCGTATTA	Bottom strand for T7 ⎯ GG ⎯ spacer ⎯ AND Gate InvadeR2
PCR Primer	Sequence	Purpose
KKA.C32	TAATACGACTCACTATAGGAACC	Forward Primer for KKA.C34, KJJ.E32
KKA.C33	GAGCTCTATGACAAGGGC	Reverse Primer for KKA.C34
KJJ.A69	TAATACGACTCACTATAGGAACC	Forward Primer for KKA.C35
KJJ.A70	CAAAAAACCCCTCAAGACC	Reverse Primer for all PCR template oligos that end with T7 terminator
KJJ.E63	TAATACGACTCACTATAGGTGC	Forward Primer for KJJ.E34
KJJ.E53	TAATACGACTCACTATAGGA	Forward Primer for KJJ.E54, KJJ.E55
KJJ.D77	TAATACGACTCACTATAGGT	Forward Primer for all PCR template oligos that start with T7 ⎯ GGT
KJJ.C65	TAATACGACTCACTATAGGTAACTC	Forward Primer for KJJ.E35
KJJ.C35	TAATACGACTCACTATATCCTATC	Forward Primer for KJJ.F29
KJJ.C36	TAATACGACTCACTATAGGG	Forward Primer for all PCR template oligos that start with T7 ⎯ GGG
KJJ.C37	TTGGATCGGGAACAGTATC	Reverse Primer for all PCR template oligos that end with InvadeR1_5' (excpet for T7 ⎯ GG ⎯ tetO ⎯ InvadeR1_5')
KJJ.B11	TAATACGACTCACTATAGGTCCCTATC	Forward Primer for KJJ.B9
KJJ.B14	TTGGATCGGGAACAGTATCTCG	Reverse Primer for KJJ.B9
KJJ.C71	TAATACGACTCACTATAGACAC	Forward Primer for all PCR template oligos that contain T7 ⎯ GA ⎯ smtO
KJJ.C56	TAATACGACTCACTATAGGC	Forward Primer for all PCR template oligos that start with T7 ⎯ GGC
KJJ.E05	CGTTCTGCCTTTGTCTG	Reverse Primer for InvadeR2_5' DNA template
KJJ.E37	GGTCCCATTCGCCATTAC	Reverse Primer for all PCR template oligos that end with HDV ribozyme
KJJ.G49	TGAGATGAAGTTTGGTTTC	Reverse Primer for KJJ.G42
KJJ.G37	TGAGATGCATCCATTCCAC	Reverse primer for KJJ.G31
KJJ.G38	TGAGATGCATCCATTC	Reverse primer for KJJ.H07
KJJ.G74	CGAGAAGAGGATAATCGAATG	Reverse primer for KJJ.G73
KJJ.H09	CTGTTTCTATGTTCTGTATTC	Reverse Primer for KJJ.H08
KJJ.H13	ATACGTAATTAAGAACAACACG	Reverse Primer for KJJ.H12
Sequencing Primer	Sequence	Purpose
KKA.A38	GGGTTTTCCCAGTCACGACG	pUC19 Sequencing Primer
KKA.B57	GGCCACGATGCGTCCGGC	pET28c Sequencing Forward Primer
KKA.B58	ATCCGGATATAGTTCCTCCTTTCAGC	pET28c Sequencing Reverse Primer

## Sheet: Protein
Protein	AA Sequences (after purification)	Plasmid #	Addgene #
TetR-6XHis	MSRLDKSKVINSALELLNEVGIEGLTTRKLAQKLGVEQPTLYWHVKNKRALLDALAIEMLDRHHTHFCPLEGESWQDFLRNNAKSFRCALLSHRDGAKVHLGTRPTEKQYETLENQLAFLCQQGFSLENALYALSAVGHFTLGCVLEDQEHQVAKEERETPTTDSMPPLLRQAIELFDHQGAEPAFLFGLELIICGLEKQLKCESGSKLAAALEHHHHHH	pJBL701	140371
TtgR-6XHis	MVRRTKEEAQETRAQIIEAAERAFYKRGVARTTLADIAELAGVTRGAIYWHFNNKAELVQALLDSLHETHDHLARASESEDELDPLGCMRKLLLQVFNELVLDARTRRINEILHHKCEFTDDMCEIRQQRQSAVLDCHKGITLALANAVRRGQLPGELDVERAAVAMFAYVDGLIGRWLLLPDSVDLLGDVEKWVDTGLDMLRLSPALRKKLAAALEHHHHHH	pJBL721	140391
SmtB-TEV-6XHis	MTKPVLQDGETVVCQGTHAAIASELQAIAPEVAQSLAEFFAVLADPNRLRLLSLLARSELCVGDLAQAIGVSESAVSHQLRSLRNLRLVSYRKQGRHVYYQLQDHHIVALYQNALDHLQECRENLYFQGHHHHHH	pJBL725	140395
