# Supplementary material for: Programming cell-free biosensors with DNA strand displacement circuits
Source: Nat Chem Biol. 2022 Feb 17;18(4):385–93. doi: 10.1038/s41589-021-00962-9 (PMC8964419; doi:10.1038/s41589-021-00962-9)
Supplement: Supplementary file 4 — Raw urea–PAGE gel image shown in Supplementary Fig. 2d. [file 41589_2021_962_MOESM4_ESM.zip]

Archive with 6 entries (5 files):
- Jung_TMSD_ROSALIND_Supp_Data_File2_Gel_Image/
- __MACOSX/._Jung_TMSD_ROSALIND_Supp_Data_File2_Gel_Image
- Jung_TMSD_ROSALIND_Supp_Data_File2_Gel_Image/Supp.Fig.2d.tif
- __MACOSX/Jung_TMSD_ROSALIND_Supp_Data_File2_Gel_Image/._Supp.Fig.2d.tif
- Jung_TMSD_ROSALIND_Supp_Data_File2_Gel_Image/Supp.Fig.2d_Notes.txt
- __MACOSX/Jung_TMSD_ROSALIND_Supp_Data_File2_Gel_Image/._Supp.Fig.2d_Notes.txt
