# Supplementary material for: Programming cell-free biosensors with DNA strand displacement circuits
Source: Nat Chem Biol. 2022 Feb 17;18(4):385–93. doi: 10.1038/s41589-021-00962-9 (PMC8964419; doi:10.1038/s41589-021-00962-9)
Supplement: Supplementary file 4 — Raw urea–PAGE gel image shown in Supplementary Fig. 2d. [file 41589_2021_962_MOESM4_ESM.zip › Jung_TMSD_ROSALIND_Supp_Data_File2_Gel_Image/Supp.Fig.2d_Notes.txt]

"Programming Cell-Free Biosensors with DNA Strand Displacement Circuits."
Jung, et al. (2021)

Supp.Fig.2d.tif shows the uncropped, unprocessed urea-PAGE gel image of data shown in Supp.Fig.2d. Lanes 4 - 10 are not shown in the manuscript. 

From left to right:
1. Low Molecular ssDNA Ladder (10, 15, 20, 25, 30, 35, 40, 45, 50, 60, 70, 80, 90, 100 nt)
2. PAGE-purified InvadeR designed to strand-displace the 3' toehold DNA signal gate
3. PAGE-purified InvadeD designed to strand-displace the 3' toehold DNA signal gate
