# Supplementary material for: Programming cell-free biosensors with DNA strand displacement circuits
Source: Nat Chem Biol. 2022 Feb 17;18(4):385–93. doi: 10.1038/s41589-021-00962-9 (PMC8964419; doi:10.1038/s41589-021-00962-9)
Supplement: Supplementary file 5 — Calibrated plate reader data for supplementary figures. [file 41589_2021_962_MOESM5_ESM.xlsx]

## Sheet: Supp.Fig.1
Soluble Fluorescein Plate Reader Calibration: the data shown in Supp. Fig. 1 is highlighted in yellow.
2019-06-04
3WJdB plate reader calibration to µM FITC: Fluorescence (AU) = 6777.9*(MEF µM FITC)
Ex 472 nm, Em 507 nm
	Independent Replicate 1			Independent Replicate 2			Independent Replicate 3			Average	Background Subtracted	Std. Dev.
[FITC] (µM)	Replicate 1	Replicate 2	Replicate 3	Replicate 4	Replicate 5	Replicate 6	Replicate 7	Replicate 8	Replicate 9
12.5	65150	65272	65747	66268	66789	67173	66582	65713	66511	66133.9	66118.6	698.896
6.25	37393	38750	38279	38905	38894	39297	37850	39392	39117	38653	38637.7	678.181
3.125	20350	20579	20579	20867	21329	21160	21189	21080	21214	20927.4	20912.1	348.039
1.5625	10723	10759	10630	10908	11171	10872	11155	11273	11060	10950.1	10934.8	225.154
0.78125	5499	5557	5483	5515	5649	5600	5618	5633	5634	5576.44	5561.11	64.168
0.390625	2799	2830	2827	2793	2882	2846	2870	2864	2855	2840.67	2825.33	30.9354
0.195312	1400	1424	1399	1434	1447	1435	1442	1444	1456	1431.22	1415.89	20.0921
0.0976562	699	717	704	724	735	732	723	710	721	718.333	703	12.1244
0.0488281	367	364	359	370	363	359	369	365	372	365.333	350	4.60977
0.0244141	14	17	19	14	14	12	19	15	14	15.3333	0	2.44949
2019-05-09
6'FAM plate reader calibration to µM FITC: Fluorescence (AU) = 3559.3*(MEF µM FITC)
Ex 495 nm, Em 520 nm
	Independent Replicate 1			Independent Replicate 2			Independent Replicate 3			Average	Background Subtracted	Std. Dev.
[FITC] (µM)	Replicate 1	Replicate 2	Replicate 3	Replicate 4	Replicate 5	Replicate 6	Replicate 7	Replicate 8	Replicate 9
50	67326	67151	67569	67590	68190	68559	67550	68820	66745	67722.2	67041.1	673.888
25	53193	52249	52961	53284	53498	53776	53356	53329	51819	53051.7	52370.6	626.43
12.5	35147	34693	34932	35163	35298	35476	35299	34994	33846	34983.1	34302	484.899
6.25	20711	20737	20891	20579	21165	20965	20933	20971	20132	20787.1	20106	300.233
3.125	11633	11542	11727	11757	11770	11868	11690	11816	11219	11669.1	10988	194.578
1.5625	6072	6312	6536	6403	6422	6442	6479	6593	6175	6381.56	5700.44	168.499
0.78125	3544	3566	3748	3638	3613	3575	3660	3704	3742	3643.33	2962.22	75.9227
0.390625	2042	2189	2249	2159	2142	2252	2227	2194	2168	2180.22	1499.11	64.7143
0.195312	1514	1414	1495	1410	1402	1511	1451	1463	1469	1458.78	777.667	43.1271
0.0976562	1111	1054	1111	1065	1029	1120	1043	978	1036	1060.78	379.667	46.647
0.0488281	907	888	893	803	822	894	855	786	753	844.556	163.444	55.6038
0	667	681	752	653	708	750	654	681	584	681.111	0	52.0203
2019-05-09
6'FAM plate reader calibration to µM FITC: Fluorescence (AU) = 13991*(MEF µM FITC)
Ex 495 nm, Em 520 nm
	Independent Replicate 1			Independent Replicate 2			Independent Replicate 3			Average	Background Subtracted	Std. Dev.
[FITC] (µM)	Replicate 1	Replicate 2	Replicate 3	Replicate 4	Replicate 5	Replicate 6	Replicate 7	Replicate 8	Replicate 9
6.25	80586	80565	81451	80201	82069	81648	81827	81563	78599	80945.4	78258.1	1089.95
3.125	45633	45120	46120	46490	46169	46765	45937	46212	44143	45843.2	43155.9	794.79
1.5625	24126	24979	25720	25007	25321	25561	25566	25669	24374	25147	22459.7	577.261
0.78125	14100	14155	14756	14298	14214	14281	14370	14492	14688	14372.7	11685.3	229.539
0.390625	8038	8632	8857	8487	8422	8887	8787	8585	8562	8584.11	5896.78	260.793
0.195312	5979	5567	5913	5565	5507	5953	5690	5792	5712	5742	3054.67	177.909
0.0976562	4455	4158	4370	4156	4003	4461	4136	3887	4085	4190.11	1502.78	199.676
0.0488281	3602	3522	3525	3188	3225	3539	3391	3119	3027	3348.67	661.333	212.326
0	2612	2700	3009	2611	2788	2934	2560	2641	2331	2687.33	0	203.545
2020-09-20
6'FAM plate reader calibration to µM FITC: Fluorescence (AU) = 12334*(MEF µM FITC)
Ex 495 nm, Em 520 nm
	Independent Replicate 1			Independent Replicate 2			Independent Replicate 3			Average	Background Subtracted	Std. Dev.
[FITC] (µM)	Replicate 1	Replicate 2	Replicate 3	Replicate 4	Replicate 5	Replicate 6	Replicate 7	Replicate 8	Replicate 9
6.25	72083	71741	73153	74209	74406	72875	73201	71847	71611	72791.8	71089.1	1049.55
3.125	40431	39933	39397	39543	40407	40317	40310	40010	39071	39935.4	38232.8	493.784
1.5625	22039	20727	21633	20058	20758	21977	22238	21791	21364	21398.3	19695.7	734.676
0.78125	11350	11355	11510	10174	11712	12042	12095	12046	11799	11564.8	9862.11	596.279
0.390625	7067	6856	6839	6778	6535	6697	6885	6748	6868	6808.11	5105.44	146.298
0.195312	4458	4076	4050	3993	4179	4105	4331	4124	4300	4179.56	2476.89	152.451
0.0976562	3147	3051	2815	3028	2956	2916	3023	2755	2941	2959.11	1256.44	121.037
0.0488281	2393	2238	2461	2278	2341	2237	2288	2210	2140	2287.33	584.667	98.074
0	1698	1565	1622	1696	1696	1895	1712	1945	1495	1702.67	0	143.396
2020-09-25
6'FAM plate reader calibration to µM FITC: Fluorescence (AU) = 9834*(MEF µM FITC)
Ex 495 nm, Em 520 nm
	Independent Replicate 1			Independent Replicate 2			Independent Replicate 3			Average	Background Subtracted	Std. Dev.
[FITC] (µM)	Replicate 1	Replicate 2	Replicate 3	Replicate 4	Replicate 5	Replicate 6	Replicate 7	Replicate 8	Replicate 9
6.25	68310	57808	56135	52681	59340	52284	56358	56706	58435	57561.9	56197.6	4682.46
3.125	38408	31034	29585	32355	28818	32044	30452	31286	31855	31759.7	30395.3	2749.73
1.5625	20067	16963	15876	16307	17628	17677	17612	17115	17309	17394.9	16030.6	1177.07
0.78125	10263	8701	9196	8794	9409	9494	9571	8423	9281	9236.89	7872.56	548.82
0.390625	5931	4805	4964	5164	4713	4684	4835	4665	5488	5027.67	3663.33	430.974
0.195312	3892	2876	2844	3030	3072	3028	3062	2931	3230	3107.22	1742.89	316.283
0.0976562	2899	2022	1976	2064	2051	2023	2148	1979	1923	2120.56	756.222	298.739
0.0488281	2117	1576	1493	1556	1551	1550	1465	1390	1436	1570.44	206.111	214.333
0	1579	1423	1092	1527	1122	1587	1028	1576	1345	1364.33	0	228.241
2020-09-25
6'FAM plate reader calibration to µM FITC: Fluorescence (AU) = 6159.1*(MEF µM FITC)
Ex 495 nm, Em 520 nm
	Independent Replicate 1			Independent Replicate 2			Independent Replicate 3			Average	Background Subtracted	Std. Dev.
[FITC] (µM)	Replicate 1	Replicate 2	Replicate 3	Replicate 4	Replicate 5	Replicate 6	Replicate 7	Replicate 8	Replicate 9
25	92582	92209	89007	87151	83254	86556	84710	88869	89008	88149.6	88107	3111.45
12.5	58556	60000	55394	61937	56835	64691	57979	62737	61369	59944.2	59901.7	3010.33
6.25	34297	34671	36886	32001	38533	31312	37090	33341	36663	34977.1	34934.6	2477.85
3.125	17909	19008	18471	20743	17088	20628	17503	19769	18998	18901.9	18859.3	1301.93
1.5625	9140	10136	9180	10079	10887	10899	10603	10593	10314	10203.4	10160.9	658.887
0.78125	4805	5049	5097	5306	5556	5565	5575	4790	5317	5228.89	5186.33	311.355
0.390625	2406	2477	2584	2921	2444	2516	2494	2543	2758	2571.44	2528.89	165.667
0.195312	1204	1291	1314	1399	1409	1430	1397	1329	1443	1357.33	1314.78	78.414
0.0976562	664	708	691	730	769	754	747	757	703	724.778	682.222	35.2838
0.0488281	385	363	378	420	414	422	390	376	375	391.444	348.889	21.7951
0	35	38	36	46	61	35	35	55	42	42.5556	0	9.63212
2021-04-09
6'FAM plate reader calibration to µM FITC: Fluorescence (AU) = 7451.7*(MEF µM FITC)
Ex 495 nm, Em 520 nm
	Independent Replicate 1			Independent Replicate 2			Independent Replicate 3			Average	Background Subtracted	Std. Dev.
[FITC] (µM)	Replicate 1	Replicate 2	Replicate 3	Replicate 4	Replicate 5	Replicate 6	Replicate 7	Replicate 8	Replicate 9
12.5	71259	70134	68814	71369	72677	69119	72170	71282	71867	70965.7	70924.6	1335.65
6.25	41991	42580	43206	43574	43113	40964	43026	43089	43134	42741.9	42700.8	802.451
3.125	22295	22023	22852	23405	22790	23325	23551	23730	23785	23084	23042.9	630.122
1.5625	12200	11932	11452	12233	11853	11884	12297	12273	12346	12052.2	12011.1	294.15
0.78125	6108	5974	6164	6062	5855	5906	6177	6169	5965	6042.22	6001.11	121.456
0.390625	3054	3009	2939	3050	3014	3078	3159	3066	3057	3047.33	3006.22	59.3928
0.195312	1555	1535	1550	1559	1480	1574	1571	1565	1547	1548.44	1507.33	28.417
0.0976562	742	790	808	745	661	790	807	782	745	763.333	722.222	46.465
0.0488281	399	409	412	392	376	408	403	416	391	400.667	359.556	12.6095
0	40	38	39	43	42	41	45	41	41	41.1111	0	2.08833
2021-04-09
6'FAM plate reader calibration to µM FITC: Fluorescence (AU) = 11193*(MEF µM FITC)
Ex 495 nm, Em 520 nm
	Independent Replicate 1			Independent Replicate 2			Independent Replicate 3			Average	Background Subtracted	Std. Dev.
[FITC] (µM)	Replicate 1	Replicate 2	Replicate 3	Replicate 4	Replicate 5	Replicate 6	Replicate 7	Replicate 8	Replicate 9
6.25	64867	65797	66761	67781	67597	63397	66972	66927	67533	66403.6	64198.3	1461.61
3.125	35822	35495	36954	37843	37468	36097	36374	37139	37717	36767.7	34562.4	854.355
1.5625	20012	20319	19623	20815	20691	19704	20403	20414	20027	20223.1	18017.9	412.293
0.78125	11477	11337	11715	11560	10998	11023	11645	11493	11165	11379.2	9174	264.213
0.390625	6908	6754	6789	7019	6818	6674	7020	6772	6701	6828.33	4623.11	127.388
0.195312	4492	4475	4608	4479	4407	4710	4594	4429	4617	4534.56	2329.33	101.466
0.0976562	3273	3567	3598	3504	3188	3297	3435	3255	3231	3372	1166.78	155.461
0.0488281	2650	2850	2820	2832	2902	2542	2938	2738	2788	2784.44	579.222	124.623
0	1939	2158	2208	2121	2093	2363	2232	2321	2412	2205.22	0	147.721
2021-04-09
6'FAM plate reader calibration to µM FITC: Fluorescence (AU) = 5529.2*(MEF µM FITC)
Ex 495 nm, Em 520 nm
	Independent Replicate 1			Independent Replicate 2			Independent Replicate 3			Average	Background Subtracted	Std. Dev.
[FITC] (µM)	Replicate 1	Replicate 2	Replicate 3	Replicate 4	Replicate 5	Replicate 6	Replicate 7	Replicate 8	Replicate 9
25	80688	80505	81960	81517	82460	81009	83050	82239	82860	81809.8	81397.7	932.637
12.5	55106	54802	53500	55194	54997	52879	55429	54830	54924	54629	54216.9	852.692
6.25	31696	31867	32538	33039	32698	30931	32513	32477	32821	32286.7	31874.6	664.659
3.125	17050	17003	17556	17987	17732	17272	17523	17582	17891	17510.7	17098.6	345.458
1.5625	9223	9287	8812	9509	9372	9064	9456	9463	9352	9282	8869.89	223.466
0.78125	4951	4932	5049	4995	4704	4823	5042	4989	4823	4923.11	4511	116.406
0.390625	2705	2672	2649	2741	2610	2695	2725	2689	2630	2679.56	2267.44	43.4457
0.195312	1539	1559	1575	1574	1483	1547	1562	1520	1510	1541	1128.89	31.257
0.0976562	949	996	1032	985	855	999	979	981	940	968.444	556.333	50.4136
0.0488281	681	668	695	709	655	680	723	698	680	687.667	275.556	20.8567
0	387	404	412	441	369	414	421	413	448	412.111	0	24.3949

## Sheet: Supp.Fig.2a
6'FAM Fluorescence (AU) = 13991*(MEF µM FITC). Values below in MEF (µM FITC).
	Replicate 1	Replicate 2	Replicate 3
0 µM InvadeR	0.0928454	0.0804803	0.0846258
5 µM InvadeR	0.983918	0.988993	1.00479
10 µM InvadeR	0.991852	0.99807	1.0065
20 µM InvadeR	1.0391	1.01944	1.02251

## Sheet: Supp.Fig.2b
6'FAM Fluorescence (AU) = 13991*(MEF µM FITC). Values below in MEF (µM FITC).
	Replicate 1	Replicate 2	Replicate 3
0 µM InvadeD	0.081481	0.0892002	0.07998
5 µM InvadeD	0.745265	0.741548	0.751626
10 µM InvadeD	1.35773	1.37681	1.37303
20 µM InvadeD	1.37388	1.38232	1.36795

## Sheet: Supp.Fig.3b
6'FAM Fluorescence (AU) = 3559.3*(MEF µM FITC). Values below in MEF (µM FITC).
	(+) Terminator			(⎯) Terminator
Time (min)	Replicate 1	Replicate 2	Replicate 3	Replicate 1	Replicate 2	Replicate 3
0	0.141601	0.139072	0.145534	0.132329	0.146658	0.158458
1	0.141601	0.13851	0.147782	0.132329	0.148063	0.160987
2	0.145253	0.146377	0.155649	0.138791	0.153401	0.168292
3	0.153682	0.15312	0.161268	0.141039	0.157896	0.175034
4	0.158458	0.155087	0.167168	0.145534	0.164358	0.180653
5	0.160144	0.159301	0.17953	0.149749	0.167168	0.18852
6	0.166887	0.167168	0.186834	0.154806	0.177282	0.197792
7	0.173068	0.170539	0.196106	0.15902	0.185149	0.206782
8	0.184025	0.185992	0.21493	0.166887	0.193858	0.219706
9	0.192173	0.196668	0.227292	0.174473	0.204535	0.230663
10	0.202568	0.208468	0.246397	0.182058	0.213525	0.241059
11	0.214649	0.223639	0.266625	0.192735	0.225887	0.255668
12	0.226168	0.243868	0.292754	0.205939	0.236563	0.270559
13	0.239935	0.265502	0.312421	0.220268	0.249768	0.286573
14	0.254263	0.288259	0.346416	0.228416	0.261006	0.302026
15	0.269997	0.311859	0.370578	0.246959	0.277583	0.321131
16	0.290507	0.339954	0.404855	0.263816	0.293597	0.339674
17	0.311859	0.371702	0.442784	0.281797	0.309611	0.357093
18	0.337145	0.403169	0.478465	0.299778	0.325345	0.382098
19	0.362993	0.443346	0.513865	0.315511	0.345293	0.396426
20	0.388279	0.479308	0.558818	0.336302	0.36524	0.420869
21	0.420869	0.519203	0.600961	0.357374	0.380974	0.440536
22	0.452336	0.557694	0.63889	0.380974	0.407383	0.463855
23	0.484927	0.602366	0.68019	0.400079	0.42705	0.483241
24	0.52426	0.649566	0.717838	0.424241	0.45346	0.511056
25	0.562189	0.6889	0.760543	0.452336	0.47987	0.533251
26	0.594218	0.735819	0.798753	0.473689	0.500379	0.555165
27	0.632709	0.770095	0.841177	0.492232	0.523979	0.571461
28	0.670076	0.818138	0.88051	0.526508	0.548703	0.603208
29	0.708285	0.859439	0.906077	0.548703	0.575113	0.625966
30	0.741719	0.89231	0.944287	0.572023	0.599275	0.642823
31	0.780772	0.926587	0.973225	0.596185	0.621751	0.667266
32	0.8187	0.955806	1.00104	0.622594	0.645352	0.684404
33	0.855786	0.983901	1.02548	0.645633	0.66839	0.710252
34	0.880229	1.01762	1.04627	0.670637	0.691709	0.726828
35	0.917315	1.03391	1.06285	0.693957	0.717276	0.746214
36	0.949063	1.06341	1.07634	0.720928	0.738628	0.762509
37	0.973506	1.08757	1.09094	0.737505	0.758576	0.784143
38	0.995139	1.10134	1.10078	0.767005	0.781052	0.799876
39	1.01649	1.11117	1.10808	0.790886	0.80971	0.817576
40	1.03616	1.11651	1.11792	0.809148	0.823757	0.825443
41	1.05414	1.13927	1.12016	0.823757	0.839772	0.843986
42	1.06987	1.14714	1.12972	0.847639	0.862248	0.855224
43	1.07577	1.14882	1.13815	0.87152	0.885848	0.864777
44	1.08842	1.14629	1.13225	0.888096	0.896806	0.875453
45	1.10836	1.16146	1.14433	0.906358	0.914225	0.886972
46	1.10246	1.16287	1.13983	0.923215	0.933891	0.899334
47	1.10808	1.16455	1.14798	0.938668	0.944568	0.912258
48	1.11117	1.16596	1.14348	0.951873	0.958615	0.918439
49	1.11342	1.1668	1.15107	0.966482	0.970977	0.930801
50	1.12691	1.16708	1.15079	0.982497	0.975754	0.940353
51	1.11904	1.17186	1.14882	0.993735	1.00104	0.955525
52	1.13028	1.1786	1.15304	1.00188	1.00357	0.970977
53	1.13281	1.17804	1.15416	1.012	1.01368	0.978563
54	1.12747	1.17523	1.16259	1.02099	1.02689	0.983058
55	1.1314	1.17748	1.16484	1.03223	1.03588	1.00413
56	1.13028	1.18338	1.15978	1.03981	1.04824	1.00469
57	1.14601	1.1831	1.15556	1.04627	1.05358	1.00891
58	1.13646	1.18394	1.15697	1.06004	1.06706	1.01733
59	1.13786	1.18225	1.16259	1.06257	1.07212	1.03616
60	1.14685	1.18759	1.1595	1.06959	1.08111	1.03644
61	1.13955	1.18787	1.17017	1.08448	1.08336	1.04094
62	1.13786	1.18506	1.16399	1.08533	1.10162	1.05049
63	1.13843	1.1845	1.16231	1.08926	1.10359	1.04908
64	1.1373	1.17973	1.16736	1.09179	1.10724	1.06144
65	1.14236	1.18197	1.15641	1.09797	1.11145	1.06482
66	1.14629	1.19237	1.16596	1.10218	1.11117	1.06847
67	1.13618	1.19181	1.1713	1.1078	1.11651	1.08252
68	1.14264	1.19096	1.16596	1.1182	1.12494	1.08055
69	1.14292	1.19096	1.16849	1.11792	1.14011	1.0901
70	1.13955	1.18731	1.16905	1.12241	1.1359	1.08982
71	1.13786	1.19125	1.15837	1.12016	1.14264	1.09488
72	1.14685	1.18956	1.1595	1.12803	1.14152	1.09937
73	1.14882	1.18815	1.16989	1.12663	1.15079	1.10106
74	1.14489	1.19181	1.16624	1.13309	1.14461	1.11202
75	1.14629	1.18815	1.16708	1.13955	1.15528	1.11567
76	1.14461	1.19096	1.16315	1.13871	1.16006	1.11145
77	1.14714	1.19518	1.16652	1.13927	1.1595	1.1241
78	1.1491	1.19377	1.17355	1.14742	1.17017	1.12241
79	1.15247	1.19658	1.16877	1.14292	1.17074	1.12803
80	1.15669	1.1963	1.17439	1.14938	1.18085	1.13196
81	1.15163	1.2022	1.17748	1.15191	1.17973	1.13028
82	1.14433	1.19715	1.16877	1.15697	1.17523	1.14517
83	1.14011	1.19518	1.17748	1.15472	1.18394	1.14292
84	1.14854	1.19911	1.16961	1.15837	1.17832	1.14573
85	1.14742	1.19883	1.17355	1.15697	1.18647	1.15191
86	1.14433	1.18872	1.16708	1.15809	1.18394	1.15275
87	1.14545	1.19293	1.17776	1.15725	1.19546	1.15978
88	1.14601	1.18928	1.17074	1.15894	1.19827	1.14601
89	1.14685	1.20333	1.1727	1.16062	1.19377	1.15865
90	1.14573	1.20698	1.17326	1.15922	1.19743	1.16343
91	1.13702	1.19377	1.17102	1.15978	1.19771	1.16175
92	1.1477	1.19574	1.17214	1.16231	1.2022	1.16203
93	1.155	1.19799	1.17551	1.16512	1.20445	1.16596
94	1.1477	1.19715	1.17439	1.16624	1.20866	1.16765
95	1.15894	1.19911	1.17692	1.16596	1.20557	1.16399
96	1.15107	1.19799	1.16877	1.16118	1.2022	1.16849
97	1.15275	1.19743	1.17776	1.16989	1.20248	1.17186
98	1.14798	1.19546	1.17242	1.17214	1.20698	1.17074
99	1.15107	1.19434	1.17664	1.16287	1.20726	1.17298
100	1.14629	1.19265	1.17242	1.17158	1.20501	1.17439
101	1.14714	1.19883	1.17214	1.17074	1.21063	1.17242
102	1.1477	1.19574	1.1786	1.17692	1.21288	1.17607
103	1.14545	1.20501	1.1831	1.17467	1.2126	1.17383
104	1.14882	1.19125	1.17635	1.17551	1.21485	1.17467
105	1.14685	1.19743	1.17973	1.17102	1.22693	1.17973
106	1.14938	1.20726	1.16399	1.1713	1.21709	1.18338
107	1.1491	1.20108	1.17298	1.17411	1.22243	1.18282
108	1.15304	1.20108	1.17973	1.17439	1.22749	1.18787
109	1.14405	1.20108	1.17383	1.1772	1.22103	1.18366
110	1.14938	1.20248	1.17298	1.17635	1.21766	1.18506
111	1.14011	1.19293	1.17411	1.17355	1.22187	1.17804
112	1.1477	1.19939	1.1786	1.17523	1.22805	1.19518
113	1.14376	1.19715	1.17776	1.16961	1.23002	1.19181
114	1.14882	1.2022	1.17523	1.1786	1.23255	1.18535
115	1.15528	1.20164	1.17355	1.18787	1.23198	1.19181
116	1.15556	1.20276	1.1786	1.18535	1.2317	1.18872
117	1.15275	1.19939	1.17579	1.17832	1.22524	1.19546
118	1.15613	1.19715	1.17383	1.17916	1.23704	1.20052
119	1.15107	1.19293	1.17607	1.18085	1.23086	1.1963
120	1.14854	1.19996	1.17439	1.17439	1.22833	1.19602
