# Supplementary material for: Programming cell-free biosensors with DNA strand displacement circuits
Source: Nat Chem Biol. 2022 Feb 17;18(4):385–93. doi: 10.1038/s41589-021-00962-9 (PMC8964419; doi:10.1038/s41589-021-00962-9)
Supplement: Supplementary file 6 — Designs and sequences of all logic gates built in this study and their sources. [file 41589_2021_962_MOESM6_ESM.zip]

Archive with 82 entries (65 files):
- Jung_TMSD_ROSALIND_Supp_Data_File4_Logic_Gate_Designs/
- __MACOSX/._Jung_TMSD_ROSALIND_Supp_Data_File4_Logic_Gate_Designs
- Jung_TMSD_ROSALIND_Supp_Data_File4_Logic_Gate_Designs/AND/
- __MACOSX/Jung_TMSD_ROSALIND_Supp_Data_File4_Logic_Gate_Designs/._AND
- Jung_TMSD_ROSALIND_Supp_Data_File4_Logic_Gate_Designs/IMPLY_v1/
- __MACOSX/Jung_TMSD_ROSALIND_Supp_Data_File4_Logic_Gate_Designs/._IMPLY_v1
- Jung_TMSD_ROSALIND_Supp_Data_File4_Logic_Gate_Designs/IMPLY_v2/
- __MACOSX/Jung_TMSD_ROSALIND_Supp_Data_File4_Logic_Gate_Designs/._IMPLY_v2
- Jung_TMSD_ROSALIND_Supp_Data_File4_Logic_Gate_Designs/NAND/
- __MACOSX/Jung_TMSD_ROSALIND_Supp_Data_File4_Logic_Gate_Designs/._NAND
- Jung_TMSD_ROSALIND_Supp_Data_File4_Logic_Gate_Designs/NIMPLY/
- __MACOSX/Jung_TMSD_ROSALIND_Supp_Data_File4_Logic_Gate_Designs/._NIMPLY
- Jung_TMSD_ROSALIND_Supp_Data_File4_Logic_Gate_Designs/NOR/
- __MACOSX/Jung_TMSD_ROSALIND_Supp_Data_File4_Logic_Gate_Designs/._NOR
- Jung_TMSD_ROSALIND_Supp_Data_File4_Logic_Gate_Designs/NOT/
- __MACOSX/Jung_TMSD_ROSALIND_Supp_Data_File4_Logic_Gate_Designs/._NOT
- Jung_TMSD_ROSALIND_Supp_Data_File4_Logic_Gate_Designs/OR/
- __MACOSX/Jung_TMSD_ROSALIND_Supp_Data_File4_Logic_Gate_Designs/._OR
- Jung_TMSD_ROSALIND_Supp_Data_File4_Logic_Gate_Designs/AND/AND.tif
- __MACOSX/Jung_TMSD_ROSALIND_Supp_Data_File4_Logic_Gate_Designs/AND/._AND.tif
- Jung_TMSD_ROSALIND_Supp_Data_File4_Logic_Gate_Designs/AND/AND_Notes.txt
- __MACOSX/Jung_TMSD_ROSALIND_Supp_Data_File4_Logic_Gate_Designs/AND/._AND_Notes.txt
- Jung_TMSD_ROSALIND_Supp_Data_File4_Logic_Gate_Designs/IMPLY_v1/Tetracycline/
- __MACOSX/Jung_TMSD_ROSALIND_Supp_Data_File4_Logic_Gate_Designs/IMPLY_v1/._Tetracycline
- Jung_TMSD_ROSALIND_Supp_Data_File4_Logic_Gate_Designs/IMPLY_v1/ZnSO4/
- __MACOSX/Jung_TMSD_ROSALIND_Supp_Data_File4_Logic_Gate_Designs/IMPLY_v1/._ZnSO4
- Jung_TMSD_ROSALIND_Supp_Data_File4_Logic_Gate_Designs/IMPLY_v2/Tetracycline/
- __MACOSX/Jung_TMSD_ROSALIND_Supp_Data_File4_Logic_Gate_Designs/IMPLY_v2/._Tetracycline
- Jung_TMSD_ROSALIND_Supp_Data_File4_Logic_Gate_Designs/IMPLY_v2/ZnSO4/
- __MACOSX/Jung_TMSD_ROSALIND_Supp_Data_File4_Logic_Gate_Designs/IMPLY_v2/._ZnSO4
- Jung_TMSD_ROSALIND_Supp_Data_File4_Logic_Gate_Designs/NAND/NAND.tif
- __MACOSX/Jung_TMSD_ROSALIND_Supp_Data_File4_Logic_Gate_Designs/NAND/._NAND.tif
- Jung_TMSD_ROSALIND_Supp_Data_File4_Logic_Gate_Designs/NAND/NAND_Notes.txt
- __MACOSX/Jung_TMSD_ROSALIND_Supp_Data_File4_Logic_Gate_Designs/NAND/._NAND_Notes.txt
- Jung_TMSD_ROSALIND_Supp_Data_File4_Logic_Gate_Designs/NIMPLY/Tetracycline/
- __MACOSX/Jung_TMSD_ROSALIND_Supp_Data_File4_Logic_Gate_Designs/NIMPLY/._Tetracycline
- Jung_TMSD_ROSALIND_Supp_Data_File4_Logic_Gate_Designs/NIMPLY/ZnSO4/
- __MACOSX/Jung_TMSD_ROSALIND_Supp_Data_File4_Logic_Gate_Designs/NIMPLY/._ZnSO4
- Jung_TMSD_ROSALIND_Supp_Data_File4_Logic_Gate_Designs/NOR/NOR.tif
- __MACOSX/Jung_TMSD_ROSALIND_Supp_Data_File4_Logic_Gate_Designs/NOR/._NOR.tif
- Jung_TMSD_ROSALIND_Supp_Data_File4_Logic_Gate_Designs/NOR/NOR_Notes.txt
- __MACOSX/Jung_TMSD_ROSALIND_Supp_Data_File4_Logic_Gate_Designs/NOR/._NOR_Notes.txt
- Jung_TMSD_ROSALIND_Supp_Data_File4_Logic_Gate_Designs/NOT/Tetracycline/
- __MACOSX/Jung_TMSD_ROSALIND_Supp_Data_File4_Logic_Gate_Designs/NOT/._Tetracycline
- Jung_TMSD_ROSALIND_Supp_Data_File4_Logic_Gate_Designs/NOT/ZnSO4/
- __MACOSX/Jung_TMSD_ROSALIND_Supp_Data_File4_Logic_Gate_Designs/NOT/._ZnSO4
- Jung_TMSD_ROSALIND_Supp_Data_File4_Logic_Gate_Designs/OR/OR.tif
- __MACOSX/Jung_TMSD_ROSALIND_Supp_Data_File4_Logic_Gate_Designs/OR/._OR.tif
- Jung_TMSD_ROSALIND_Supp_Data_File4_Logic_Gate_Designs/OR/OR_Notes.txt
- __MACOSX/Jung_TMSD_ROSALIND_Supp_Data_File4_Logic_Gate_Designs/OR/._OR_Notes.txt
- Jung_TMSD_ROSALIND_Supp_Data_File4_Logic_Gate_Designs/IMPLY_v1/Tetracycline/IMPLY_v1-Tet.tif
- __MACOSX/Jung_TMSD_ROSALIND_Supp_Data_File4_Logic_Gate_Designs/IMPLY_v1/Tetracycline/._IMPLY_v1-Tet.tif
- Jung_TMSD_ROSALIND_Supp_Data_File4_Logic_Gate_Designs/IMPLY_v1/Tetracycline/IMPLY_v1-Tet_Notes.txt
- __MACOSX/Jung_TMSD_ROSALIND_Supp_Data_File4_Logic_Gate_Designs/IMPLY_v1/Tetracycline/._IMPLY_v1-Tet_Notes.txt
- Jung_TMSD_ROSALIND_Supp_Data_File4_Logic_Gate_Designs/IMPLY_v1/ZnSO4/IMPLY_v1-ZnSO4.tif
- __MACOSX/Jung_TMSD_ROSALIND_Supp_Data_File4_Logic_Gate_Designs/IMPLY_v1/ZnSO4/._IMPLY_v1-ZnSO4.tif
- Jung_TMSD_ROSALIND_Supp_Data_File4_Logic_Gate_Designs/IMPLY_v1/ZnSO4/IMPLY_v1-ZnSO4_Notes.txt
- __MACOSX/Jung_TMSD_ROSALIND_Supp_Data_File4_Logic_Gate_Designs/IMPLY_v1/ZnSO4/._IMPLY_v1-ZnSO4_Notes.txt
- Jung_TMSD_ROSALIND_Supp_Data_File4_Logic_Gate_Designs/IMPLY_v2/Tetracycline/IMPLY_v2-Tet.tif
- __MACOSX/Jung_TMSD_ROSALIND_Supp_Data_File4_Logic_Gate_Designs/IMPLY_v2/Tetracycline/._IMPLY_v2-Tet.tif
- Jung_TMSD_ROSALIND_Supp_Data_File4_Logic_Gate_Designs/IMPLY_v2/Tetracycline/IMPLY_v2-Tet_Notes.txt
- __MACOSX/Jung_TMSD_ROSALIND_Supp_Data_File4_Logic_Gate_Designs/IMPLY_v2/Tetracycline/._IMPLY_v2-Tet_Notes.txt
- Jung_TMSD_ROSALIND_Supp_Data_File4_Logic_Gate_Designs/IMPLY_v2/ZnSO4/IMPLY_v2-ZnSO4.tif
- __MACOSX/Jung_TMSD_ROSALIND_Supp_Data_File4_Logic_Gate_Designs/IMPLY_v2/ZnSO4/._IMPLY_v2-ZnSO4.tif
- Jung_TMSD_ROSALIND_Supp_Data_File4_Logic_Gate_Designs/IMPLY_v2/ZnSO4/IMPLY_v2-ZnSO4_Notes.txt
- __MACOSX/Jung_TMSD_ROSALIND_Supp_Data_File4_Logic_Gate_Designs/IMPLY_v2/ZnSO4/._IMPLY_v2-ZnSO4_Notes.txt
- Jung_TMSD_ROSALIND_Supp_Data_File4_Logic_Gate_Designs/NIMPLY/Tetracycline/NIMPLY-Tet.tif
- __MACOSX/Jung_TMSD_ROSALIND_Supp_Data_File4_Logic_Gate_Designs/NIMPLY/Tetracycline/._NIMPLY-Tet.tif
- Jung_TMSD_ROSALIND_Supp_Data_File4_Logic_Gate_Designs/NIMPLY/Tetracycline/NIMPLY-Tet_Notes.txt
- __MACOSX/Jung_TMSD_ROSALIND_Supp_Data_File4_Logic_Gate_Designs/NIMPLY/Tetracycline/._NIMPLY-Tet_Notes.txt
- Jung_TMSD_ROSALIND_Supp_Data_File4_Logic_Gate_Designs/NIMPLY/ZnSO4/NIMPLY-ZnSO4.tif
- __MACOSX/Jung_TMSD_ROSALIND_Supp_Data_File4_Logic_Gate_Designs/NIMPLY/ZnSO4/._NIMPLY-ZnSO4.tif
- Jung_TMSD_ROSALIND_Supp_Data_File4_Logic_Gate_Designs/NIMPLY/ZnSO4/NIMPLY-ZnSO4_Notes.txt
- __MACOSX/Jung_TMSD_ROSALIND_Supp_Data_File4_Logic_Gate_Designs/NIMPLY/ZnSO4/._NIMPLY-ZnSO4_Notes.txt
- Jung_TMSD_ROSALIND_Supp_Data_File4_Logic_Gate_Designs/NOT/Tetracycline/NOT-Tet.tif
- __MACOSX/Jung_TMSD_ROSALIND_Supp_Data_File4_Logic_Gate_Designs/NOT/Tetracycline/._NOT-Tet.tif
- Jung_TMSD_ROSALIND_Supp_Data_File4_Logic_Gate_Designs/NOT/Tetracycline/NOT-Tet_Notes.txt
- __MACOSX/Jung_TMSD_ROSALIND_Supp_Data_File4_Logic_Gate_Designs/NOT/Tetracycline/._NOT-Tet_Notes.txt
- Jung_TMSD_ROSALIND_Supp_Data_File4_Logic_Gate_Designs/NOT/ZnSO4/NOT-ZnSO4.tif
- __MACOSX/Jung_TMSD_ROSALIND_Supp_Data_File4_Logic_Gate_Designs/NOT/ZnSO4/._NOT-ZnSO4.tif
- Jung_TMSD_ROSALIND_Supp_Data_File4_Logic_Gate_Designs/NOT/ZnSO4/NOT-ZnSO4_Notes.txt
- __MACOSX/Jung_TMSD_ROSALIND_Supp_Data_File4_Logic_Gate_Designs/NOT/ZnSO4/._NOT-ZnSO4_Notes.txt
