# Supplementary material for: Programming cell-free biosensors with DNA strand displacement circuits
Source: Nat Chem Biol. 2022 Feb 17;18(4):385–93. doi: 10.1038/s41589-021-00962-9 (PMC8964419; doi:10.1038/s41589-021-00962-9)
Supplement: Supplementary file 6 — Designs and sequences of all logic gates built in this study and their sources. [file 41589_2021_962_MOESM6_ESM.zip › Jung_TMSD_ROSALIND_Supp_Data_File4_Logic_Gate_Designs/NOR/NOR_Notes.txt]

"Programming Cell-Free Biosensors with DNA Strand Displacement Circuits."
Jung, et al. (2021)

NOR.tif shows the designs and sequences of all the RNA and DNA strands involved in the NOR logic gate shown in Fig.6a. Below is the description of each sequence domain:

Red - built-in mismatch between unregulated InvadeR and DNA signal gate
Brown - toehold
Grey - operator sequence
Grey underlined - built-in spacer in RNA NOT gates to sequester the operator sequences away from the downstream signal gate sequence
Dark grey - built-in loop sequence in RNA NOT gates to increase the number of BP interactions with unregulated InvadeR
Green - "reporting strand" (DNA signal gate strand modified with a fluorophore, its RNA version on RNA NOT gates, or its complementary sequence on unregulated InvadeR) 
Purple - DNA signal gate strand modified with a quencher or its RNA version on RNA NOT gates
