# Supplementary material for: Programming cell-free biosensors with DNA strand displacement circuits
Source: Nat Chem Biol. 2022 Feb 17;18(4):385–93. doi: 10.1038/s41589-021-00962-9 (PMC8964419; doi:10.1038/s41589-021-00962-9)
Supplement: Supplementary file 6 — Designs and sequences of all logic gates built in this study and their sources. [file 41589_2021_962_MOESM6_ESM.zip › Jung_TMSD_ROSALIND_Supp_Data_File4_Logic_Gate_Designs/OR/OR_Notes.txt]

"Programming Cell-Free Biosensors with DNA Strand Displacement Circuits."
Jung, et al. (2021)

OR.tif shows the designs and sequences of all the RNA and DNA strands involved in the OR logic gate shown in Fig.5a. To make the TMSD cascades more explicit, any RNA secondary structure is not depicted. Below is the description of each sequence domain:

Dark red - toehold between InvadeR strands and OR gates
Brown - toehold between OR gate outputs and DNA signal gate
Grey - operator sequences
Orange - OR gate domain 1 adapted from DOI: 10.1126/science.1200520 (Table S1, sequence S1)
Blue - OR gate domain 2 adapted from DOI: 10.1126/science.1200520 (Table S1, sequence S5)
Green - "reporting strand" (DNA signal gate strand modified with a fluorophore or its complementary sequence on OR gates) 
Purple - DNA signal gate strand modified with a quencher
