# Supplementary material for: Programming cell-free biosensors with DNA strand displacement circuits
Source: Nat Chem Biol. 2022 Feb 17;18(4):385–93. doi: 10.1038/s41589-021-00962-9 (PMC8964419; doi:10.1038/s41589-021-00962-9)
Supplement: Supplementary file 6 — Designs and sequences of all logic gates built in this study and their sources. [file 41589_2021_962_MOESM6_ESM.zip › Jung_TMSD_ROSALIND_Supp_Data_File4_Logic_Gate_Designs/IMPLY_v2/Tetracycline/IMPLY_v2-Tet_Notes.txt]

"Programming Cell-Free Biosensors with DNA Strand Displacement Circuits."
Jung, et al. (2021)

IMPLY_v2-Tet.tif shows the designs and sequences of all the RNA and DNA strands involved in the IMPLY logic gate shown in Supplementary Fig.10g. To make the TMSD cascades more explicit, the secondary structure of the ZnSO4-induced InvadeR strand is not depicted. Below is the description of each sequence domain:

Red - built-in mismatch between unregulated InvadeR and DNA signal gate
Brown - toehold between the InvadeR strands and DNA signal gate/RNA NOT gate
Grey - operator sequence
Grey underlined - built-in spacer in RNA NOT gate to sequester the operator sequence away from the downstream signal gate sequence
Dark grey - built-in loop sequence in RNA NOT gate to increase the number of BP interactions with unregulated InvadeR
Green - "reporting strand" (DNA signal gate strand modified with a fluorophore, its RNA version on RNA NOT gate, or its complementary sequence on the InvadeR strands) 
Purple - DNA signal gate strand modified with a quencher or its RNA version on RNA NOT gate
