# Supplementary material for: Programming cell-free biosensors with DNA strand displacement circuits
Source: Nat Chem Biol. 2022 Feb 17;18(4):385–93. doi: 10.1038/s41589-021-00962-9 (PMC8964419; doi:10.1038/s41589-021-00962-9)
Supplement: Supplementary file 6 — Designs and sequences of all logic gates built in this study and their sources. [file 41589_2021_962_MOESM6_ESM.zip › Jung_TMSD_ROSALIND_Supp_Data_File4_Logic_Gate_Designs/NIMPLY/Tetracycline/NIMPLY-Tet_Notes.txt]

"Programming Cell-Free Biosensors with DNA Strand Displacement Circuits."
Jung, et al. (2021)

NIMPLY-Tet.tif shows the designs and sequences of all the RNA and DNA strands involved in the NIMPLY logic gate shown in Supplementary Fig.10k. To make the TMSD cascades more explicit, the secondary structure of the ZnSO4-induced InvadeR strand is not depicted. Below is the description of each sequence domain:

Red - thermodynamic driver mismatches 
Dark red - toehold between ZnSO4-induced InvadeR and AND gate
Pink - toehold between unregulated InvadeR and the RNA NOT gate/AND gate
Brown - toehold between AND gate output and DNA signal gate
Grey - operator sequence
Grey underlined - built-in spacer in RNA NOT gate to sequester the operator sequence away from the downstream signal gate sequence
Dark grey - built-in loop sequence in RNA NOT gate to increase the number of BP interactions with unregulated InvadeR
Orange - AND gate domain 1 adapted from OR gate domain 1
Blue - AND gate domain 2 adapted from DOI: 10.1126/science.1200520 (Table S1, sequence S5)
Green - "reporting strand" (DNA signal gate strand modified with a fluorophore or its complementary sequence on AND gate) 
Purple - DNA signal gate strand modified with a quencher
