# Supplementary material for: Programming cell-free biosensors with DNA strand displacement circuits
Source: Nat Chem Biol. 2022 Feb 17;18(4):385–93. doi: 10.1038/s41589-021-00962-9 (PMC8964419; doi:10.1038/s41589-021-00962-9)
Supplement: Supplementary file 6 — Designs and sequences of all logic gates built in this study and their sources. [file 41589_2021_962_MOESM6_ESM.zip › Jung_TMSD_ROSALIND_Supp_Data_File4_Logic_Gate_Designs/NOT/Tetracycline/NOT-Tet_Notes.txt]

"Programming Cell-Free Biosensors with DNA Strand Displacement Circuits."
Jung, et al. (2021)

NOT-Tet.tif shows the designs and sequences of all the RNA and DNA strands involved in the NOT logic gate shown in Fig.5e. Below is the description of each sequence domain:

Red - built-in mismatch between unregulated InvadeR and DNA signal gate
Brown - toehold
Grey - operator sequence
Grey underlined - built-in spacer in RNA NOT gate to sequester the operator sequence away from the downstream signal gate sequence
Dark grey - built-in loop sequence in RNA NOT gate to increase the number of BP interactions with unregulated InvadeR
Green - "reporting strand" (DNA signal gate strand modified with a fluorophore, its RNA version on RNA NOT gate, or its complementary sequence on unregulated InvadeR) 
Purple - DNA signal gate strand modified with a quencher or its RNA version on RNA NOT gate
