# Supplementary material for: Programming cell-free biosensors with DNA strand displacement circuits
Source: Nat Chem Biol. 2022 Feb 17;18(4):385–93. doi: 10.1038/s41589-021-00962-9 (PMC8964419; doi:10.1038/s41589-021-00962-9)
Supplement: Supplementary file 7 — Experimental conditions (ligands, aTFs, DNA templates and DNA gates concentrations) used for all logic gates and their kinetic parameters used for the ODE simulations. [file 41589_2021_962_MOESM7_ESM.xlsx]

## Sheet: Values
All concentrations in µM
Parameter units available in Jupyter Notebooks
TetR modeled as a dimer; SmtB modeled as a tetramer
Experimental - Initial Conditions
NOT - tet		NOT - Zn		AND		OR		NAND		NOR		IMPLY v1 - tet		IMPLY v2 - tet		IMPLY v1 - Zn		IMPLY v2 - Zn		NIMPLY - tet		NIMPLY - Zn
[D_unreg]	0.025	[D_unreg]	0.025	[D_smtO]	0.05	[D_smtO]	0.05	[D_unreg-IN1]	0.0225	[D_unreg]	0.025	[D_unreg]	0.025	[D_unreg]	0.025	[D_unreg]	0.025	[D_unreg]	0.025	[D_unreg]	0.01	[D_unreg]	0.01
[D_tetO]	0.1	[D_smtO]	0.05	[D_tetO]	0.05	[D_tetO]	0.05	[D_unreg-IN2]	0.0225	[D_smtO]	0.05	[D_smtO]	0.05	[D_smtO]	0.05	[D_smtO]	0.05	[D_smtO]	0.05	[D_smtO]	0.02	[D_smtO]	0.1
[RNAP]	0.1	[RNAP]	0.1	[RNAP]	0.1	[RNAP]	0.1	[D_tetO-IN1]	0.1	[D_tetO]	0.1	[D_tetO]	0.1	[D_tetO]	0.1	[D_tetO]	0.05	[D_tetO]	0.05	[D_tetO]	0.1	[D_tetO]	0.02
[TetR]	5	[SmtB]	7.5	[SmtB]	5	[SmtB]	5	[D_smtO-IN2]	0.1	[RNAP]	0.1	[RNAP]	0.1	[RNAP]	0.1	[RNAP]	0.1	[RNAP]	0.1	[RNAP]	0.1	[RNAP]	0.1
[Tet]	20	[Zn]	30	[TetR]	3.75	[TetR]	2.5	[RNAP]	0.1	[SmtB]	7.5	[SmtB]	5	[SmtB]	5	[SmtB]	7.5	[SmtB]	7.5	[SmtB]	5	[SmtB]	10
[Signal Gate]	5	[Signal Gate]	5	[Zn]	30	[Zn]	10	[SmtB]	7.5	[TetR]	5	[TetR]	5	[TetR]	5	[TetR]	5	[TetR]	5	[TetR]	10	[TetR]	2.5
				[Tet]	20	[Tet]	10	[TetR]	5	[Zn]	30	[Zn]	30	[Zn]	30	[Zn]	30	[Zn]	30	[Zn]	30	[Zn]	30
				[AND Gate]	5	[tetO OR Gate]	10	[Zn]	30	[Tet]	20	[Tet]	20	[Tet]	20	[Tet]	20	[Tet]	20	[Tet]	30	[Tet]	20
				[Signal Gate]	5	[smtO OR Gate]	10	[Tet]	20	[Signal Gate]	5	[OR Gate]	10	[Signal Gate]	5	[OR Gate]	10	[Signal Gate]	5	[AND Gate]	5	[AND Gate]	5
						[Signal Gate]	5	[OR Gate1]	10			[Signal Gate]	5			[Signal Gate]	5			[Signal Gate]	5	[Signal Gate]	5
								[OR Gate2]	10
								[Signal Gate]	5
Computational - Kinetic Parameters
NOT - tet		NOT - Zn		AND		OR		NAND		NOR		IMPLY v1 - tet		IMPLY v2 - tet		IMPLY v1 - Zn		IMPLY v2 - Zn		NIMPLY - tet		NIMPLY - Zn
k_m_unreg	0.1*60/2.5	k_m_unreg	0.1*60/2.5	k_m_tetO	0.1*60	k_m_tetO	0.1*60	k_m_unreg_T	0.1*60/2.5	k_m_tetO	0.1*60	k_m_unreg	0.1*60/2.5	k_m_unreg	0.1*60/2.5	k_m_unreg	0.1*60/2.5	k_m_unreg	0.1*60/2.5	k_m_unreg	0.1*60/2.5	k_m_unreg	0.1*60/2.5
k_m_tetO	0.1*60	k_m_smtO	0.1*60/2	k_m_smtO	0.1*60/2	k_m_smtO	0.1*60/2	k_m_unreg_S	0.1*60/2.5	k_m_smtO	0.1*60/2	k_m_tetO	0.1*60	k_m_tetO	0.1*60	k_m_tetO	0.1*60	k_m_tetO	0.1*60	k_m_tetO	0.1*60	k_m_tetO	0.1*60
k_bind	56*60	k_bind	56*60	k_bind	56.*60	k_bind	56*60	k_m_tetO	0.1*60	k_m_unreg	0.1*60/2.5	k_m_smtO	0.1*60/2	k_m_smtO	0.1*60/2	k_m_smtO	0.1*60/2	k_m_smtO	0.1*60/2	k_m_smtO	0.1*60/2	k_m_smtO	0.1*60/2
k_unbind	0.2*60	k_unbind	0.2*60	k_unbind	0.2*60	k_unbind	0.2*60	k_m_smtO	0.1*60/2	k_bind	56*60	k_bind	56*60	k_bind	56*60	k_bind	56*60	k_bind	56*60	k_bind	56*60	k_bind	56*60
k_repress	2.98*60	k_repress	3*60	k_rep_T	2.98*69	k_rep_T	2.98*60	k_bind	56.*60	k_unbind	0.2*60	k_unbind	0.2*60	k_unbind	0.2*60	k_unbind	0.2*60	k_unbind	0.2*60	k_unbind	0.2*60	k_unbind	0.2*60
k_derepress	0.001*60	k_derepress	0.18*60	k_derep_T	0.001*60	k_derep_T	0.001*60	k_unbind	0.2*60	k_rep_T	2.98*60	k_rep_T	2.98*60	k_rep_T	2.98*60	k_rep_T	2.98*60	k_rep_T	2.98*60	k_rep_T	2.98*60	k_rep_T	2.98*60
k_induce	4.0*60	k_induce	80*60	k_rep_S	3*60	k_rep_S	3*60	k_rep_T	2.98*60	k_derep_T	0.001*60	k_derep_T	0.001*60	k_derep_T	0.001*60	k_derep_T	0.001*60	k_derep_T	0.001*60	k_derep_T	0.001*60	k_derep_T	0.001*60
k_uninduce	0.002*60	k_uninduce	0.1*60	k_derep_S	0.18*60	k_derep_S	0.18*60	k_derep_T	0.001*60	k_rep_S	3*60	k_rep_S	3*60	k_rep_S	3*60	k_rep_S	3*60	k_rep_S	3*60	k_rep_S	3*60	k_rep_S	3*60
k_SD_mis	0.04*60/10	k_SD_mis	0.04*60/10	k_ind_T	4.0*60	k_ind_T	4.0*60	k_rep_S	3.*60	k_derep_S	0.18*60	k_derep_S	0.18*60	k_derep_S	0.18*60	k_derep_S	0.18*60	k_derep_S	0.18*60	k_derep_S	0.18*60	k_derep_S	0.18*60
k_SD_NOT	0.04*60*2	k_SD_NOT	0.04*60*2	k_unin_T	0.002*60	k_unin_T	0.002*60	k_derep_S	0.18*60	k_ind_T	4.*60	k_ind_T	4*60	k_ind_T	4*60	k_ind_T	4*60	k_ind_T	4*60	k_ind_T	4*60	k_ind_T	4*60
				k_ind_S	80*60	k_ind_S	80*60	k_ind_T	4.*60	k_unin_T	0.002*60	k_unin_T	0.002*60	k_unin_T	0.002*60	k_unin_T	0.002*60	k_unin_T	0.002*60	k_unin_T	0.002*60	k_unin_T	0.002*60
				k_unin_S	0.1*60	k_unin_S	0.1*60	k_unin_T	0.002*60	k_ind_S	80*60	k_ind_S	80*60	k_ind_S	80*60	k_ind_S	80*60	k_ind_S	80*60	k_ind_S	80*60	k_ind_S	80*60
				k_SD	0.04*60	k_SD	0.04*60	k_ind_S	80.*60	k_unin_S	0.1*60	k_unin_S	0.1*60	k_unin_S	0.1*60	k_unin_S	0.1*60	k_unin_S	0.1*60	k_unin_S	0.1*60	k_unin_S	0.1*60
				k_SD_AND	0.04*60*2	k_SD_OR_T	0.04*60	k_unin_S	0.1*60	k_SD	0.04*60/10	k_SD_DNA	0.04*60	k_SD	0.04*60/10	k_SD_RNA	0.04*60/10	k_SD	0.04*60	k_SD	0.04*60	k_SD	0.04*60
						k_SD_OR_S	0.04*60	k_SD_T	0.04*60	k_SD_NOR	0.04*60*2	k_SD_RNA	0.04*60/10	k_SD_RNA	0.04*60	k_SD_DNA	0.04*60	k_SD_RNA	0.04*60/10	k_SD_NOT	0.04*60*2	k_SD_NOT	0.04*60*2
								k_SD_S	0.04*60			k_SD_NOT	0.04*60*2	k_SD_NOT	0.04*60*2	k_SD_NOT	0.04*60*2	k_SD_NOT	0.04*60*2	k_SD_AND	0.04*60*2	k_SD_AND	0.04*60*2
								k_SD_NOT_T	0.04*60*2			k_SD_OR	0.04*60			k_SD_OR	0.04*60
								k_SD_NOT_S	0.04*60*2
								k_SD_AND_T	0.04*60
								k_SD_AND_S	0.04*60
