# Supplementary material for: Programming cell-free biosensors with DNA strand displacement circuits
Source: Nat Chem Biol. 2022 Feb 17;18(4):385–93. doi: 10.1038/s41589-021-00962-9 (PMC8964419; doi:10.1038/s41589-021-00962-9)
Supplement: Supplementary file 8 — Jupyter notebook codes used to simulate results shown in Extended Data 5, Extended Data 8 and Fig. 6. [file 41589_2021_962_MOESM8_ESM.zip]

Archive with 34 entries (32 files):
- Jung_TMSD_ROSALIND_Supp_Data_File6_Jupyter_Notebooks/
- Jung_TMSD_ROSALIND_Supp_Data_File6_Jupyter_Notebooks/.ipynb_checkpoints/
- Jung_TMSD_ROSALIND_Supp_Data_File6_Jupyter_Notebooks/ADC_Thresholding.ipynb
- __MACOSX/Jung_TMSD_ROSALIND_Supp_Data_File6_Jupyter_Notebooks/._ADC_Thresholding.ipynb
- Jung_TMSD_ROSALIND_Supp_Data_File6_Jupyter_Notebooks/AND.ipynb
- __MACOSX/Jung_TMSD_ROSALIND_Supp_Data_File6_Jupyter_Notebooks/._AND.ipynb
- Jung_TMSD_ROSALIND_Supp_Data_File6_Jupyter_Notebooks/IMPLY_v1_tet.ipynb
- __MACOSX/Jung_TMSD_ROSALIND_Supp_Data_File6_Jupyter_Notebooks/._IMPLY_v1_tet.ipynb
- Jung_TMSD_ROSALIND_Supp_Data_File6_Jupyter_Notebooks/IMPLY_v1_Zn.ipynb
- __MACOSX/Jung_TMSD_ROSALIND_Supp_Data_File6_Jupyter_Notebooks/._IMPLY_v1_Zn.ipynb
- Jung_TMSD_ROSALIND_Supp_Data_File6_Jupyter_Notebooks/IMPLY_v2_tet.ipynb
- __MACOSX/Jung_TMSD_ROSALIND_Supp_Data_File6_Jupyter_Notebooks/._IMPLY_v2_tet.ipynb
- Jung_TMSD_ROSALIND_Supp_Data_File6_Jupyter_Notebooks/IMPLY_v2_Zn.ipynb
- __MACOSX/Jung_TMSD_ROSALIND_Supp_Data_File6_Jupyter_Notebooks/._IMPLY_v2_Zn.ipynb
- Jung_TMSD_ROSALIND_Supp_Data_File6_Jupyter_Notebooks/NAND.ipynb
- __MACOSX/Jung_TMSD_ROSALIND_Supp_Data_File6_Jupyter_Notebooks/._NAND.ipynb
- Jung_TMSD_ROSALIND_Supp_Data_File6_Jupyter_Notebooks/NIMPLY_tet.ipynb
- __MACOSX/Jung_TMSD_ROSALIND_Supp_Data_File6_Jupyter_Notebooks/._NIMPLY_tet.ipynb
- Jung_TMSD_ROSALIND_Supp_Data_File6_Jupyter_Notebooks/NIMPLY_Zn.ipynb
- __MACOSX/Jung_TMSD_ROSALIND_Supp_Data_File6_Jupyter_Notebooks/._NIMPLY_Zn.ipynb
- Jung_TMSD_ROSALIND_Supp_Data_File6_Jupyter_Notebooks/NOR.ipynb
- __MACOSX/Jung_TMSD_ROSALIND_Supp_Data_File6_Jupyter_Notebooks/._NOR.ipynb
- Jung_TMSD_ROSALIND_Supp_Data_File6_Jupyter_Notebooks/NOT_Tet.ipynb
- __MACOSX/Jung_TMSD_ROSALIND_Supp_Data_File6_Jupyter_Notebooks/._NOT_Tet.ipynb
- Jung_TMSD_ROSALIND_Supp_Data_File6_Jupyter_Notebooks/NOT_Zn.ipynb
- __MACOSX/Jung_TMSD_ROSALIND_Supp_Data_File6_Jupyter_Notebooks/._NOT_Zn.ipynb
- Jung_TMSD_ROSALIND_Supp_Data_File6_Jupyter_Notebooks/OR.ipynb
- __MACOSX/Jung_TMSD_ROSALIND_Supp_Data_File6_Jupyter_Notebooks/._OR.ipynb
- Jung_TMSD_ROSALIND_Supp_Data_File6_Jupyter_Notebooks/.ipynb_checkpoints/ADC_Thresholding-checkpoint.ipynb
- Jung_TMSD_ROSALIND_Supp_Data_File6_Jupyter_Notebooks/.ipynb_checkpoints/AND-checkpoint.ipynb
- Jung_TMSD_ROSALIND_Supp_Data_File6_Jupyter_Notebooks/.ipynb_checkpoints/IMPLY_v1_tet-checkpoint.ipynb
- Jung_TMSD_ROSALIND_Supp_Data_File6_Jupyter_Notebooks/.ipynb_checkpoints/IMPLY_v1_Zn-checkpoint.ipynb
- Jung_TMSD_ROSALIND_Supp_Data_File6_Jupyter_Notebooks/.ipynb_checkpoints/IMPLY_v2_tet-checkpoint.ipynb
- Jung_TMSD_ROSALIND_Supp_Data_File6_Jupyter_Notebooks/.ipynb_checkpoints/OR-checkpoint.ipynb
