# Supplementary material for: Programming cell-free biosensors with DNA strand displacement circuits
Source: Nat Chem Biol. 2022 Feb 17;18(4):385–93. doi: 10.1038/s41589-021-00962-9 (PMC8964419; doi:10.1038/s41589-021-00962-9)
Supplement: Source Data Fig. 2 — Calibrated plate reader source data for Fig. 2. [file 41589_2021_962_MOESM9_ESM.xlsx]

## Sheet: Fig.2b
6'FAM Fluorescence (AU) = 12334*(MEF µM FITC). Values below in MEF (µM FITC).
	Replicate 1	Replicate 2	Replicate 3	Fold
No RNA	0.0741041	0.0799416	0.074023
Variant 1	0.368169	0.368007	0.36744
Variant 2	0.528053	0.512567	0.524972	2.51432
Variant 2 Strengthened	0.208367	0.202773	0.211529
Variant 3	0.925085	0.917545	0.937409	2.33624
Variant 3 Strengthened	0.3976	0.391357	0.401005

## Sheet: Fig.2d
6'FAM Fluorescence (AU) = 3559.3*(MEF µM FITC). Values below in MEF (µM FITC).
	No DNA			Variant 1			Variant 2			Variant 3
Time (min)	Replicate 1	Replicate 2	Replicate 3	Replicate 1	Replicate 2	Replicate 3	Replicate 1	Replicate 2	Replicate 3	Replicate 1	Replicate 2	Replicate 3
0	0.134296	0.162672	0.159582	0.132329	0.146658	0.158458	0.138229	0.141601	0.160425	0.143006	0.185992	0.199477
1	0.13261	0.162672	0.164358	0.132329	0.148063	0.160987	0.143568	0.146939	0.169977	0.185149	0.234597	0.254544
2	0.137387	0.16492	0.173349	0.138791	0.153401	0.168292	0.150872	0.160706	0.189644	0.243025	0.307364	0.333493
3	0.140758	0.168572	0.17672	0.141039	0.157896	0.175034	0.166325	0.180373	0.213525	0.313264	0.401202	0.42115
4	0.141601	0.171101	0.179811	0.145534	0.164358	0.180653	0.188239	0.207344	0.248925	0.396426	0.509932	0.526508
5	0.143287	0.173068	0.182901	0.149749	0.167168	0.18852	0.214087	0.240497	0.286854	0.486893	0.619785	0.630742
6	0.146658	0.175315	0.185711	0.154806	0.177282	0.197792	0.25314	0.286292	0.34164	0.581856	0.751833	0.740314
7	0.148063	0.175596	0.189925	0.15902	0.185149	0.206782	0.296969	0.335459	0.402888	0.691428	0.88051	0.858315
8	0.150591	0.178968	0.196387	0.166887	0.193858	0.219706	0.354283	0.399517	0.464979	0.804934	1.02127	0.976877
9	0.153963	0.182901	0.202006	0.174473	0.204535	0.230663	0.415531	0.464136	0.53606	0.920125	1.17017	1.09404
10	0.153963	0.184025	0.206782	0.182058	0.213525	0.241059	0.481836	0.532127	0.601523	1.0415	1.30222	1.22046
11	0.158739	0.188801	0.212682	0.192735	0.225887	0.255668	0.555165	0.608828	0.673447	1.16765	1.45113	1.33257
12	0.157896	0.188239	0.218863	0.205939	0.236563	0.270559	0.627932	0.681033	0.740595	1.28733	1.59048	1.45
13	0.161268	0.19133	0.218582	0.220268	0.249768	0.286573	0.698452	0.7538	0.806338	1.41826	1.70708	1.54609
14	0.16183	0.194982	0.226449	0.228416	0.261006	0.302026	0.774029	0.831062	0.86871	1.52951	1.80373	1.63543
15	0.16183	0.198073	0.230944	0.246959	0.277583	0.321131	0.840896	0.894839	0.929396	1.64302	1.90094	1.71691
16	0.163796	0.204816	0.234035	0.263816	0.293597	0.339674	0.90692	0.955525	0.978001	1.7304	1.95909	1.78265
17	0.166044	0.205658	0.241621	0.281797	0.309611	0.357093	0.964235	1.01368	1.01874	1.82002	2.01556	1.83688
18	0.168572	0.20903	0.24443	0.299778	0.325345	0.382098	1.01172	1.06875	1.06454	1.88408	2.03355	1.87986
19	0.168572	0.212401	0.24724	0.315511	0.345293	0.396426	1.0651	1.11511	1.09179	1.94954	2.05743	1.91049
20	0.169977	0.214649	0.254544	0.336302	0.36524	0.420869	1.10415	1.15051	1.12719	1.99843	2.06333	1.93662
21	0.173349	0.215211	0.257073	0.357374	0.380974	0.440536	1.13646	1.18872	1.15191	2.02736	2.05911	1.94954
22	0.174473	0.217178	0.261287	0.380974	0.407383	0.463855	1.15556	1.21597	1.17804	2.04169	2.06277	1.94814
23	0.178125	0.218582	0.265502	0.400079	0.42705	0.483241	1.1904	1.24378	1.19012	2.06417	2.06642	1.95994
24	0.177563	0.220268	0.270278	0.424241	0.45346	0.511056	1.2008	1.2539	1.20614	2.05097	2.05321	1.96134
25	0.180934	0.223359	0.275616	0.452336	0.47987	0.533251	1.21878	1.27497	1.22187	2.06586	2.04535	1.96275
26	0.182901	0.227011	0.283764	0.473689	0.500379	0.555165	1.22271	1.30166	1.23732	2.05996	2.05321	1.9605
27	0.182901	0.225044	0.286011	0.492232	0.523979	0.571461	1.24294	1.3025	1.24406	2.06951	2.04478	1.96106
28	0.187396	0.230663	0.290507	0.526508	0.548703	0.603208	1.25586	1.3143	1.24378	2.05855	2.06108	1.96162
29	0.186273	0.22954	0.293597	0.548703	0.575113	0.625966	1.24659	1.31543	1.25362	2.05771	2.02933	1.96218
30	0.184868	0.230101	0.297811	0.572023	0.599275	0.642823	1.24716	1.31936	1.25952	2.05799	2.03326	1.94701
31	0.187396	0.231787	0.30034	0.596185	0.621751	0.667266	1.25137	1.32357	1.273	2.05265	2.02427	1.95853
32	0.189925	0.233192	0.307926	0.622594	0.645352	0.684404	1.25558	1.31711	1.25755	2.05012	2.03748	1.95825
33	0.192173	0.235721	0.311016	0.645633	0.66839	0.710252	1.25165	1.32048	1.26851	2.05911	2.02905	1.94617
34	0.196106	0.237406	0.316635	0.670637	0.691709	0.726828	1.25643	1.33004	1.26486	2.04844	2.02175	1.95375
35	0.192454	0.237968	0.316916	0.693957	0.717276	0.746214	1.24828	1.332	1.26654	2.04197	2.01472	1.94111
36	0.196387	0.245835	0.323659	0.720928	0.738628	0.762509	1.25362	1.32976	1.26345	2.04507	2.00742	1.92622
37	0.20032	0.244992	0.328435	0.737505	0.758576	0.784143	1.25643	1.32133	1.27188	2.03074	2.00995	1.9383
38	0.200039	0.245273	0.335459	0.767005	0.781052	0.799876	1.25586	1.31852	1.26907	2.03664	2.01247	1.91695
39	0.203692	0.251173	0.341078	0.790886	0.80971	0.817576	1.24828	1.3202	1.27104	2.02708	1.99618	1.92313
40	0.205658	0.249487	0.34754	0.809148	0.823757	0.825443	1.24406	1.32077	1.26373	2.0254	1.99112	1.91302
41	0.205097	0.250892	0.351474	0.823757	0.839772	0.843986	1.24856	1.31796	1.25896	2.01585	1.98045	1.89728
42	0.209592	0.255387	0.364678	0.847639	0.862248	0.855224	1.248	1.32189	1.26148	2.00995	1.98354	1.90009
43	0.212401	0.260444	0.372826	0.87152	0.885848	0.864777	1.24659	1.31767	1.25952	2.01894	1.98269	1.89672
44	0.209592	0.260725	0.374231	0.888096	0.896806	0.875453	1.25558	1.31711	1.25193	2.00067	1.96977	1.8779
45	0.216054	0.261849	0.385469	0.906358	0.914225	0.886972	1.24406	1.30559	1.25924	2.00096	1.9855	1.88183
46	0.216897	0.268873	0.392493	0.923215	0.933891	0.899334	1.24772	1.3143	1.2553	1.99702	1.97398	1.87424
47	0.217739	0.269716	0.393898	0.938668	0.944568	0.912258	1.24463	1.30531	1.24968	1.97988	1.97539	1.88295
48	0.220549	0.269154	0.398393	0.951873	0.958615	0.918439	1.24772	1.3084	1.24912	1.96836	1.96443	1.8911
49	0.221111	0.271402	0.39755	0.966482	0.970977	0.930801	1.24041	1.30616	1.25277	1.96893	1.96752	1.8897
50	0.224201	0.275335	0.399517	0.982497	0.975754	0.940353	1.2376	1.30531	1.25081	1.96893	1.9664	1.897
51	0.226168	0.280673	0.401202	0.993735	1.00104	0.955525	1.23676	1.30335	1.2553	1.96471	1.96134	1.88633
52	0.225325	0.280954	0.405979	1.00188	1.00357	0.970977	1.24406	1.30981	1.2539	1.97455	1.97623	1.89475
53	0.223078	0.279268	0.407664	1.012	1.01368	0.978563	1.23788	1.30953	1.26205	1.96836	1.97089	1.88689
54	0.222516	0.285168	0.408507	1.02099	1.02689	0.983058	1.23395	1.30868	1.26092	1.96162	1.95656	1.89391
55	0.223078	0.284607	0.411879	1.03223	1.03588	1.00413	1.23901	1.307	1.25924	1.97483	1.97258	1.88717
56	0.228697	0.284607	0.418622	1.03981	1.04824	1.00469	1.23283	1.31065	1.26148	1.98157	1.94814	1.88633
57	0.228416	0.286573	0.424522	1.04627	1.05358	1.00891	1.22665	1.30756	1.26205	1.96977	1.9605	1.88239
58	0.228978	0.288259	0.42396	1.06004	1.06706	1.01733	1.22693	1.30672	1.26429	1.9796	1.96696	1.88885
59	0.227011	0.294721	0.42986	1.06257	1.07212	1.03616	1.23311	1.31149	1.25615	1.96949	1.96134	1.88717
60	0.232911	0.29444	0.43295	1.06959	1.08111	1.03644	1.23816	1.31177	1.25896	1.96865	1.96443	1.88661
61	0.233473	0.295283	0.439974	1.08448	1.08336	1.04094	1.22327	1.30925	1.25502	1.97595	1.95207	1.89504
62	0.236563	0.298092	0.442222	1.08533	1.10162	1.05049	1.23283	1.30616	1.25446	1.98887	1.95685	1.89419
63	0.237406	0.301183	0.449527	1.08926	1.10359	1.04908	1.2303	1.31009	1.26176	1.96836	1.96275	1.88857
64	0.237687	0.303992	0.450089	1.09179	1.10724	1.06144	1.2258	1.30531	1.25755	1.96078	1.95628	1.87424
65	0.238811	0.308488	0.455146	1.09797	1.11145	1.06482	1.23086	1.30812	1.26064	1.96612	1.95432	1.88127
66	0.240497	0.307645	0.455708	1.10218	1.11117	1.06847	1.22693	1.30672	1.2598	1.9546	1.95038	1.87818
67	0.243025	0.310735	0.46245	1.1078	1.11651	1.08252	1.22693	1.30868	1.25924	1.96865	1.94785	1.88773
68	0.24443	0.314669	0.465541	1.1182	1.12494	1.08055	1.22271	1.30391	1.25952	1.97174	1.94898	1.87818
69	0.246397	0.323378	0.470879	1.11792	1.14011	1.0901	1.23002	1.29941	1.26991	1.96668	1.95741	1.88267
70	0.245835	0.320569	0.472284	1.12241	1.1359	1.08982	1.22356	1.31346	1.26176	1.9619	1.94757	1.88352
71	0.246116	0.322254	0.475093	1.12016	1.14264	1.09488	1.22917	1.30503	1.26373	1.96331	1.94224	1.86582
72	0.246959	0.323659	0.480993	1.12803	1.14152	1.09937	1.22636	1.30981	1.26626	1.9605	1.95235	1.87481
73	0.250892	0.324502	0.484927	1.12663	1.15079	1.10106	1.2244	1.31206	1.26682	1.95965	1.93718	1.88043
74	0.250892	0.328435	0.487736	1.13309	1.14461	1.11202	1.22243	1.30587	1.26486	1.95881	1.93999	1.86863
75	0.252578	0.334616	0.49476	1.13955	1.15528	1.11567	1.22608	1.31964	1.27244	1.95909	1.95123	1.87846
76	0.250611	0.333773	0.491389	1.13871	1.16006	1.11145	1.22131	1.30812	1.26682	1.95769	1.94167	1.87762
77	0.255387	0.333493	0.498413	1.13927	1.1595	1.1241	1.2258	1.30672	1.27357	1.95263	1.93999	1.87453
78	0.256792	0.339112	0.504594	1.14742	1.17017	1.12241	1.22187	1.31206	1.27609	1.96218	1.9383	1.88211
79	0.256792	0.336864	0.509089	1.14292	1.17074	1.12803	1.2317	1.32301	1.27385	1.9723	1.93577	1.87481
80	0.261849	0.342764	0.509651	1.14938	1.18085	1.13196	1.2199	1.31767	1.2657	1.96022	1.95319	1.88014
81	0.256511	0.345293	0.513022	1.15191	1.17973	1.13028	1.23451	1.32498	1.27806	1.95404	1.931	1.86975
82	0.257073	0.343045	0.518641	1.15697	1.17523	1.14517	1.22131	1.31065	1.27525	1.95994	1.92566	1.86863
83	0.263535	0.346135	0.524541	1.15472	1.18394	1.14292	1.2303	1.32133	1.28227	1.95066	1.93915	1.87649
84	0.266345	0.346697	0.526789	1.15837	1.17832	1.14573	1.22524	1.31571	1.27413	1.9619	1.94336	1.85964
85	0.264097	0.349226	0.529599	1.15697	1.18647	1.15191	1.23845	1.3261	1.27834	1.95713	1.93971	1.86497
86	0.264097	0.345855	0.531003	1.15809	1.18394	1.15275	1.22749	1.32161	1.27637	1.95825	1.92763	1.86076
87	0.268311	0.349507	0.537184	1.15725	1.19546	1.15978	1.21962	1.32161	1.28031	1.95488	1.94729	1.87003
88	0.26494	0.352316	0.539151	1.15894	1.19827	1.14601	1.23142	1.32863	1.27328	1.95375	1.93662	1.8675
89	0.269716	0.355126	0.544208	1.16062	1.19377	1.15865	1.23198	1.32442	1.28958	1.94364	1.92088	1.87453
90	0.270559	0.357374	0.548422	1.15922	1.19743	1.16343	1.23788	1.33004	1.28227	1.93549	1.92903	1.86834
91	0.269154	0.358778	0.546737	1.15978	1.19771	1.16175	1.23648	1.32919	1.27975	1.94645	1.92791	1.86048
92	0.273649	0.360464	0.556851	1.16231	1.2022	1.16203	1.23395	1.3306	1.27834	1.95516	1.9265	1.86497
93	0.272806	0.362712	0.559942	1.16512	1.20445	1.16596	1.24294	1.33313	1.29604	1.95179	1.93802	1.86357
94	0.275335	0.363555	0.564999	1.16624	1.20866	1.16765	1.24463	1.32947	1.28452	1.95544	1.93465	1.86188
95	0.273087	0.365802	0.564718	1.16596	1.20557	1.16399	1.23676	1.32835	1.28902	1.93521	1.92482	1.84952
96	0.273649	0.364959	0.566404	1.16118	1.2022	1.16849	1.23339	1.32807	1.30026	1.9383	1.91611	1.85767
97	0.277302	0.370017	0.57118	1.16989	1.20248	1.17186	1.2435	1.33762	1.28902	1.94701	1.93718	1.86301
98	0.278145	0.367207	0.576518	1.17214	1.20698	1.17074	1.23676	1.32807	1.28565	1.95151	1.9133	1.87031
99	0.27983	0.367488	0.58017	1.16287	1.20726	1.17298	1.23451	1.32751	1.29323	1.9324	1.92594	1.85374
100	0.278706	0.372545	0.584946	1.17158	1.20501	1.17439	1.24463	1.33818	1.2893	1.94224	1.91583	1.86188
101	0.280392	0.375074	0.586632	1.17074	1.21063	1.17242	1.24013	1.33875	1.2907	1.93774	1.91976	1.84699
102	0.284887	0.374793	0.589442	1.17692	1.21288	1.17607	1.24069	1.33453	1.29745	1.92594	1.92229	1.8616
103	0.282078	0.378726	0.592813	1.17467	1.2126	1.17383	1.23676	1.33509	1.29632	1.94027	1.92032	1.85654
104	0.284045	0.375636	0.601242	1.17551	1.21485	1.17467	1.24435	1.33931	1.29183	1.92369	1.92706	1.85345
105	0.28854	0.380412	0.600961	1.17102	1.22693	1.17973	1.24463	1.33453	1.30363	1.93437	1.94139	1.86216
106	0.284607	0.37985	0.604332	1.1713	1.21709	1.18338	1.24659	1.33481	1.29913	1.93437	1.91414	1.85008
107	0.289945	0.380412	0.610232	1.17411	1.22243	1.18282	1.24491	1.33397	1.30082	1.93465	1.92454	1.85149
108	0.290226	0.386031	0.615009	1.17439	1.22749	1.18787	1.24463	1.3365	1.31065	1.92706	1.91555	1.86104
109	0.292192	0.384064	0.618942	1.1772	1.22103	1.18366	1.25334	1.33847	1.29688	1.92706	1.9192	1.84755
110	0.290226	0.384907	0.618661	1.17635	1.21766	1.18506	1.25109	1.34521	1.30503	1.92791	1.92313	1.85205
111	0.291068	0.384907	0.61838	1.17355	1.22187	1.17804	1.24631	1.3365	1.30503	1.93634	1.92566	1.85289
112	0.294159	0.39165	0.625404	1.17523	1.22805	1.19518	1.25334	1.34521	1.30475	1.92875	1.92791	1.85514
113	0.292754	0.39165	0.62709	1.16961	1.23002	1.19181	1.24322	1.34718	1.31065	1.92454	1.91498	1.84081
114	0.296407	0.392493	0.634956	1.1786	1.23255	1.18535	1.25924	1.34465	1.30981	1.92116	1.90965	1.85008
115	0.298092	0.397831	0.63889	1.18787	1.23198	1.19181	1.24772	1.34521	1.31177	1.93577	1.91779	1.8498
116	0.299497	0.397269	0.642823	1.18535	1.2317	1.18872	1.25334	1.35757	1.31346	1.94336	1.91414	1.85626
117	0.298935	0.396988	0.641137	1.17832	1.22524	1.19546	1.25474	1.34465	1.30278	1.92257	1.90262	1.84503
118	0.304554	0.40345	0.65069	1.17916	1.23704	1.20052	1.25053	1.36094	1.31318	1.92622	1.9147	1.85261
119	0.305116	0.402326	0.649285	1.18085	1.23086	1.1963	1.25277	1.35504	1.31262	1.92257	1.90543	1.84671
120	0.302588	0.401483	0.650971	1.17439	1.22833	1.19602	1.25165	1.34886	1.30812	1.91611	1.91358	1.83884

## Sheet: Fig.2e
	6'FAM Fluorescence (AU) = 3559.3*(MEF µM FITC). Values below in MEF (µM FITC).			6'FAM Fluorescence (AU) = 12334*(MEF µM FITC). Values below in MEF (µM FITC).
	Variant 2			Variant 2 Strengthened
Time (min)	Replicate 1	Replicate 2	Replicate 3	Replicate 1	Replicate 2	Replicate 3
0	0.138229	0.141601	0.160425	0.0914545	0.0798605	0.083509
1	0.143568	0.146939	0.169977	0.0942111	0.082455	0.0874007
2	0.150872	0.160706	0.189644	0.0979407	0.0860224	0.0917788
3	0.166325	0.180373	0.213525	0.103454	0.0917788	0.099319
4	0.188239	0.207344	0.248925	0.109291	0.0985893	0.103211
5	0.214087	0.240497	0.286854	0.116832	0.105805	0.111643
6	0.25314	0.286292	0.34164	0.126561	0.116345	0.118534
7	0.296969	0.335459	0.402888	0.136533	0.123642	0.125263
8	0.354283	0.399517	0.464979	0.148533	0.13629	0.135641
9	0.415531	0.464136	0.53606	0.165478	0.152181	0.150803
10	0.481836	0.532127	0.601523	0.185747	0.17091	0.162802
11	0.555165	0.608828	0.673447	0.208772	0.193773	0.184774
12	0.627932	0.681033	0.740595	0.235204	0.216475	0.205854
13	0.698452	0.7538	0.806338	0.268202	0.247527	0.232366
14	0.774029	0.831062	0.86871	0.30347	0.281417	0.26131
15	0.840896	0.894839	0.929396	0.339063	0.313443	0.296092
16	0.90692	0.955525	0.978001	0.380898	0.357954	0.328847
17	0.964235	1.01368	1.01874	0.426382	0.402465	0.369872
18	1.01172	1.06875	1.06454	0.476407	0.449976	0.410816
19	1.0651	1.11511	1.09179	0.53316	0.507702	0.463678
20	1.10415	1.15051	1.12719	0.586103	0.558051	0.510945
21	1.13646	1.18872	1.15191	0.641722	0.617561	0.566969
22	1.15556	1.21597	1.17804	0.699692	0.674072	0.617642
23	1.1904	1.24378	1.19012	0.762689	0.731312	0.674801
24	1.2008	1.2539	1.20614	0.819604	0.797146	0.73869
25	1.21878	1.27497	1.22187	0.882601	0.852359	0.798849
26	1.22271	1.30166	1.23732	0.942273	0.916491	0.852603
27	1.24294	1.3025	1.24406	0.996189	0.975758	0.913086
28	1.25586	1.3143	1.24378	1.06081	1.03357	0.971218
29	1.24659	1.31543	1.25362	1.11553	1.08813	1.0244
30	1.24716	1.31936	1.25952	1.16913	1.14464	1.07921
31	1.25137	1.32357	1.273	1.22134	1.19053	1.13945
32	1.25558	1.31711	1.25755	1.26455	1.2322	1.18672
33	1.25165	1.32048	1.26851	1.31823	1.28255	1.23893
34	1.25643	1.33004	1.26486	1.36436	1.33509	1.27866
35	1.24828	1.332	1.26654	1.38787	1.36282	1.32682
36	1.25362	1.32976	1.26345	1.434	1.3916	1.35974
37	1.25643	1.32133	1.27188	1.45573	1.43417	1.39265
38	1.25586	1.31852	1.26907	1.48168	1.45873	1.43433
39	1.24828	1.3202	1.27104	1.51549	1.4803	1.46141
40	1.24406	1.32077	1.26373	1.55465	1.50697	1.48622
41	1.24856	1.31796	1.25896	1.57289	1.52367	1.51832
42	1.248	1.32189	1.26148	1.58018	1.54824	1.53746
43	1.24659	1.31767	1.25952	1.60459	1.55692	1.55732
44	1.25558	1.31711	1.25193	1.61521	1.57078	1.57524
45	1.24406	1.30559	1.25924	1.63775	1.58456	1.59421
46	1.24772	1.3143	1.2553	1.63824	1.59591	1.61407
47	1.24463	1.30531	1.24968	1.6628	1.59883	1.60637
48	1.24772	1.3084	1.24912	1.67196	1.62105	1.61894
49	1.24041	1.30616	1.25277	1.67115	1.62194	1.63743
50	1.2376	1.30531	1.25081	1.68526	1.61205	1.62964
51	1.23676	1.30335	1.2553	1.68267	1.61918	1.64878
52	1.24406	1.30981	1.2539	1.6911	1.62632	1.65145
53	1.23788	1.30953	1.26205	1.69556	1.63629	1.65729
54	1.23395	1.30868	1.26092	1.69158	1.64002	1.66402
55	1.23901	1.307	1.25924	1.69304	1.63807	1.66686
56	1.23283	1.31065	1.26148	1.70618	1.63702	1.66175
57	1.22665	1.30756	1.26205	1.69904	1.64286	1.67561
58	1.22693	1.30672	1.26429	1.7108	1.63864	1.67221
59	1.23311	1.31149	1.25615	1.70869	1.64278	1.67504
60	1.23816	1.31177	1.25896	1.7125	1.6508	1.66759
61	1.22327	1.30925	1.25502	1.71023	1.64399	1.67699
62	1.23283	1.30616	1.25446	1.71429	1.64067	1.67318
63	1.2303	1.31009	1.26176	1.71493	1.64294	1.66232
64	1.2258	1.30531	1.25755	1.70772	1.64732	1.67431
65	1.23086	1.30812	1.26064	1.71064	1.65421	1.66442
66	1.22693	1.30672	1.2598	1.7228	1.65202	1.67342
67	1.22693	1.30868	1.25924	1.70845	1.64902	1.66823
68	1.22271	1.30391	1.25952	1.71323	1.64561	1.6684
69	1.23002	1.29941	1.26991	1.7125	1.64869	1.66637
70	1.22356	1.31346	1.26176	1.71607	1.65542	1.66232
71	1.22917	1.30503	1.26373	1.7211	1.65299	1.6718
72	1.22636	1.30981	1.26626	1.72458	1.65834	1.66694
73	1.2244	1.31206	1.26682	1.72037	1.64959	1.68275
74	1.22243	1.30587	1.26486	1.71364	1.64983	1.66742
75	1.22608	1.31964	1.27244	1.71712	1.65275	1.66199
76	1.22131	1.30812	1.26682	1.72434	1.64521	1.67334
77	1.2258	1.30672	1.27357	1.71185	1.64245	1.66256
78	1.22187	1.31206	1.27609	1.71364	1.64707	1.66167
79	1.2317	1.32301	1.27385	1.71542	1.64432	1.66507
80	1.2199	1.31767	1.2657	1.71493	1.65842	1.65956
81	1.23451	1.32498	1.27806	1.71826	1.6397	1.66288
82	1.22131	1.31065	1.27525	1.70942	1.6401	1.66548
83	1.2303	1.32133	1.28227	1.7202	1.65178	1.66434
84	1.22524	1.31571	1.27413	1.70893	1.64683	1.6568
85	1.23845	1.3261	1.27834	1.71437	1.64764	1.67253
86	1.22749	1.32161	1.27637	1.71275	1.64715	1.66913
87	1.21962	1.32161	1.28031	1.72458	1.64229	1.6804
88	1.23142	1.32863	1.27328	1.71591	1.64878	1.66402
89	1.23198	1.32442	1.28958	1.71639	1.64837	1.65826
90	1.23788	1.33004	1.28227	1.73001	1.65988	1.67107
91	1.23648	1.32919	1.27975	1.7065	1.66305	1.66661
92	1.23395	1.3306	1.27834	1.72393	1.6401	1.66515
93	1.24294	1.33313	1.29604	1.71275	1.64942	1.68113
94	1.24463	1.32947	1.28452	1.71566	1.65032	1.67042
95	1.23676	1.32835	1.28902	1.70861	1.64326	1.6654
96	1.23339	1.32807	1.30026	1.71339	1.64829	1.66329
97	1.2435	1.33762	1.28902	1.70918	1.65413	1.6611
98	1.23676	1.32807	1.28565	1.70537	1.65534	1.66402
99	1.23451	1.32751	1.29323	1.71956	1.65267	1.66345
100	1.24463	1.33818	1.2893	1.70464	1.6534	1.66702
101	1.24013	1.33875	1.2907	1.7121	1.65786	1.66126
102	1.24069	1.33453	1.29745	1.70723	1.64813	1.66929
103	1.23676	1.33509	1.29632	1.70756	1.64602	1.66661
104	1.24435	1.33931	1.29183	1.71364	1.64918	1.66386
105	1.24463	1.33453	1.30363	1.70569	1.64529	1.65875
106	1.24659	1.33481	1.29913	1.70358	1.64942	1.66532
107	1.24491	1.33397	1.30082	1.70431	1.65575	1.66596
108	1.24463	1.3365	1.31065	1.70261	1.65056	1.65883
109	1.25334	1.33847	1.29688	1.71404	1.65769	1.6641
110	1.25109	1.34521	1.30503	1.71039	1.64464	1.67286
111	1.24631	1.3365	1.30503	1.71518	1.64188	1.65502
112	1.25334	1.34521	1.30475	1.70391	1.6444	1.66207
113	1.24322	1.34718	1.31065	1.71575	1.6521	1.66653
114	1.25924	1.34465	1.30981	1.71566	1.64748	1.66394
115	1.24772	1.34521	1.31177	1.70853	1.65129	1.65786
116	1.25334	1.35757	1.31346	1.71299	1.64399	1.65721
117	1.25474	1.34465	1.30278	1.71542	1.65307	1.65607
118	1.25053	1.36094	1.31318	1.71202	1.64391	1.65907
119	1.25277	1.35504	1.31262	1.72191	1.64878	1.66564
120	1.25165	1.34886	1.30812	1.71769	1.65834	1.66021

## Sheet: Fig.2f
	6'FAM Fluorescence (AU) = 3559.3*(MEF µM FITC). Values below in MEF (µM FITC).			6'FAM Fluorescence (AU) = 12334*(MEF µM FITC). Values below in MEF (µM FITC).
	Variant 3			Variant 3 Strengthened
Time (min)	Replicate 1	Replicate 2	Replicate 3	Replicate 1	Replicate 2	Replicate 3
0	0.143006	0.185992	0.199477	0.0913734	0.0893465	0.088779
1	0.185149	0.234597	0.254544	0.108318	0.103697	0.103048
2	0.243025	0.307364	0.333493	0.126885	0.124453	0.121048
3	0.313264	0.401202	0.42115	0.158586	0.151046	0.148451
4	0.396426	0.509932	0.526508	0.195395	0.181287	0.178855
5	0.486893	0.619785	0.630742	0.245987	0.227582	0.222231
6	0.581856	0.751833	0.740314	0.308173	0.282471	0.266337
7	0.691428	0.88051	0.858315	0.382601	0.342549	0.324631
8	0.804934	1.02127	0.976877	0.470812	0.422734	0.396952
9	0.920125	1.17017	1.09404	0.57078	0.504297	0.480298
10	1.0415	1.30222	1.22046	0.679342	0.594292	0.568186
11	1.16765	1.45113	1.33257	0.802335	0.701557	0.670829
12	1.28733	1.59048	1.45	0.91414	0.800632	0.773066
13	1.41826	1.70708	1.54609	1.03243	0.892979	0.881466
14	1.52951	1.80373	1.63543	1.13588	0.989541	0.982812
15	1.64302	1.90094	1.71691	1.24315	1.06373	1.08067
16	1.7304	1.95909	1.78265	1.32998	1.14829	1.1701
17	1.82002	2.01556	1.83688	1.42127	1.22191	1.25077
18	1.88408	2.03355	1.87986	1.49262	1.28547	1.33104
19	1.94954	2.05743	1.91049	1.54492	1.3299	1.40125
20	1.99843	2.06333	1.93662	1.59616	1.37109	1.44698
21	2.02736	2.05911	1.94954	1.64367	1.41511	1.4773
22	2.04169	2.06277	1.94814	1.67059	1.43344	1.51451
23	2.06417	2.06642	1.95994	1.68858	1.45484	1.54767
24	2.05097	2.05321	1.96134	1.71518	1.46952	1.56356
25	2.06586	2.04535	1.96275	1.72766	1.47324	1.58562
26	2.05996	2.05321	1.9605	1.74947	1.49278	1.59194
27	2.06951	2.04478	1.96106	1.74745	1.49619	1.60208
28	2.05855	2.06108	1.96162	1.75012	1.50349	1.60994
29	2.05771	2.02933	1.96218	1.75839	1.50365	1.6144
30	2.05799	2.03326	1.94701	1.7652	1.50438	1.61691
31	2.05265	2.02427	1.95853	1.76877	1.51443	1.61772
32	2.05012	2.03748	1.95825	1.75653	1.51654	1.62405
33	2.05911	2.02905	1.94617	1.76909	1.512	1.6367
34	2.04844	2.02175	1.95375	1.76796	1.49862	1.62729
35	2.04197	2.01472	1.94111	1.76236	1.5163	1.6221
36	2.04507	2.00742	1.92622	1.77201	1.51897	1.61335
37	2.03074	2.00995	1.9383	1.77647	1.51589	1.61756
38	2.03664	2.01247	1.91695	1.76666	1.50632	1.62113
39	2.02708	1.99618	1.92313	1.76763	1.50851	1.6264
40	2.0254	1.99112	1.91302	1.76277	1.50843	1.62097
41	2.01585	1.98045	1.89728	1.78126	1.50032	1.61643
42	2.00995	1.98354	1.90009	1.76188	1.50649	1.62859
43	2.01894	1.98269	1.89672	1.77526	1.50754	1.61489
44	2.00067	1.96977	1.8779	1.76447	1.50446	1.61975
45	2.00096	1.9855	1.88183	1.76528	1.50478	1.61375
46	1.99702	1.97398	1.87424	1.77307	1.50446	1.61221
47	1.97988	1.97539	1.88295	1.78134	1.50519	1.61635
48	1.96836	1.96443	1.8911	1.77428	1.51467	1.62883
49	1.96893	1.96752	1.8897	1.77696	1.5073	1.62097
50	1.96893	1.9664	1.897	1.78077	1.50803	1.6148
51	1.96471	1.96134	1.88633	1.78053	1.50908	1.60637
52	1.97455	1.97623	1.89475	1.77266	1.51719	1.61221
53	1.96836	1.97089	1.88689	1.76788	1.51427	1.61902
54	1.96162	1.95656	1.89391	1.78247	1.51816	1.6217
55	1.97483	1.97258	1.88717	1.76828	1.51443	1.61951
56	1.98157	1.94814	1.88633	1.77534	1.51054	1.61416
57	1.96977	1.9605	1.88239	1.79074	1.518	1.61732
58	1.9796	1.96696	1.88885	1.7918	1.5184	1.62526
59	1.96949	1.96134	1.88717	1.78742	1.52222	1.62899
60	1.96865	1.96443	1.88661	1.7918	1.52327	1.61797
61	1.97595	1.95207	1.89504	1.79642	1.52562	1.62786
62	1.98887	1.95685	1.89419	1.79715	1.518	1.62656
63	1.96836	1.96275	1.88857	1.80169	1.52222	1.61683
64	1.96078	1.95628	1.87424	1.80388	1.52611	1.62397
65	1.96612	1.95432	1.88127	1.8132	1.53405	1.62616
66	1.9546	1.95038	1.87818	1.80461	1.53121	1.61789
67	1.96865	1.94785	1.88773	1.81401	1.53	1.61951
68	1.97174	1.94898	1.87818	1.82374	1.52984	1.62988
69	1.96668	1.95741	1.88267	1.81806	1.52457	1.63345
70	1.9619	1.94757	1.88352	1.81385	1.53365	1.6174
71	1.96331	1.94224	1.86582	1.82779	1.53211	1.62672
72	1.9605	1.95235	1.87481	1.82106	1.54086	1.63605
73	1.95965	1.93718	1.88043	1.82633	1.53892	1.63507
74	1.95881	1.93999	1.86863	1.8346	1.54305	1.63653
75	1.95909	1.95123	1.87846	1.83282	1.54192	1.64399
76	1.95769	1.94167	1.87762	1.83809	1.55262	1.64853
77	1.95263	1.93999	1.87453	1.83517	1.54929	1.63726
78	1.96218	1.9383	1.88211	1.82277	1.55067	1.64918
79	1.9723	1.93577	1.87481	1.85714	1.54816	1.64764
80	1.96022	1.95319	1.88014	1.86168	1.56567	1.64691
81	1.95404	1.931	1.86975	1.84458	1.54751	1.63848
82	1.95994	1.92566	1.86863	1.85131	1.56454	1.65275
83	1.95066	1.93915	1.87649	1.8556	1.56656	1.64772
84	1.9619	1.94336	1.85964	1.85552	1.57581	1.64886
85	1.95713	1.93971	1.86497	1.86647	1.5711	1.65121
86	1.95825	1.92763	1.86076	1.86209	1.57735	1.66621
87	1.95488	1.94729	1.87003	1.87157	1.57378	1.64448
88	1.95375	1.93662	1.8675	1.86695	1.57483	1.66207
89	1.94364	1.92088	1.87453	1.86168	1.59121	1.65251
90	1.93549	1.92903	1.86834	1.88917	1.57856	1.66094
91	1.94645	1.92791	1.86048	1.88771	1.59397	1.65413
92	1.95516	1.9265	1.86497	1.87766	1.58424	1.65526
93	1.95179	1.93802	1.86357	1.8843	1.59924	1.66929
94	1.95544	1.93465	1.86188	1.88876	1.58586	1.67407
95	1.93521	1.92482	1.84952	1.89857	1.59348	1.68202
96	1.9383	1.91611	1.85767	1.89419	1.59308	1.67756
97	1.94701	1.93718	1.86301	1.89817	1.59364	1.67586
98	1.95151	1.9133	1.87031	1.89063	1.60224	1.68883
99	1.9324	1.92594	1.85374	1.90101	1.60921	1.68688
100	1.94224	1.91583	1.86188	1.89501	1.6118	1.68875
101	1.93774	1.91976	1.84699	1.92436	1.60516	1.68867
102	1.92594	1.92229	1.8616	1.90473	1.61399	1.68867
103	1.94027	1.92032	1.85654	1.91033	1.61189	1.68575
104	1.92369	1.92706	1.85345	1.92046	1.61335	1.69775
105	1.93437	1.94139	1.86216	1.91333	1.6127	1.70156
106	1.93437	1.91414	1.85008	1.92249	1.6101	1.69191
107	1.93465	1.92454	1.85149	1.91982	1.62097	1.69467
108	1.92706	1.91555	1.86104	1.92914	1.6311	1.69653
109	1.92706	1.9192	1.84755	1.9323	1.62988	1.70577
110	1.92791	1.92313	1.85205	1.92436	1.63199	1.70942
111	1.93634	1.92566	1.85289	1.93417	1.62299	1.71072
112	1.92875	1.92791	1.85514	1.93749	1.63053	1.70812
113	1.92454	1.91498	1.84081	1.94973	1.6324	1.72718
114	1.92116	1.90965	1.85008	1.93441	1.63297	1.71858
115	1.93577	1.91779	1.8498	1.93449	1.63126	1.70837
116	1.94336	1.91414	1.85626	1.94203	1.64878	1.71826
117	1.92257	1.90262	1.84503	1.94511	1.63621	1.72539
118	1.92622	1.9147	1.85261	1.94462	1.64221	1.72491
119	1.92257	1.90543	1.84671	1.94795	1.64878	1.73293
120	1.91611	1.91358	1.83884	1.95014	1.63751	1.72393
