# Supplementary material for: Programming cell-free biosensors with DNA strand displacement circuits
Source: Nat Chem Biol. 2022 Feb 17;18(4):385–93. doi: 10.1038/s41589-021-00962-9 (PMC8964419; doi:10.1038/s41589-021-00962-9)
Supplement: Source Data Fig. 3 — Calibrated plate reader source data for Fig. 3. [file 41589_2021_962_MOESM10_ESM.xlsx]

## Sheet: Fig.3b
6'FAM Fluorescence (AU) = 9834*(MEF µM FITC). Values below in MEF (µM FITC).
Kinetics data for all conditions are shown; The endpoint data plotted in Figure 3b are highlighed in yellow.
	Unregulated																		Regulated
	0 BP			2 BP			4 BP			6 BP			8 BP			10 BP			0 BP			2 BP			4 BP			6 BP			8 BP			10 BP
Time (min)	Replicate 1	Replicate 2	Replicate 3	Replicate 1	Replicate 2	Replicate 3	Replicate 1	Replicate 2	Replicate 3	Replicate 1	Replicate 2	Replicate 3	Replicate 1	Replicate 2	Replicate 3	Replicate 1	Replicate 2	Replicate 3	Replicate 1	Replicate 2	Replicate 3	Replicate 1	Replicate 2	Replicate 3	Replicate 1	Replicate 2	Replicate 3	Replicate 1	Replicate 2	Replicate 3	Replicate 1	Replicate 2	Replicate 3	Replicate 1	Replicate 2	Replicate 3
0	0.160464	0.157718	0.166565	0.195648	0.201342	0.204291	0.341977	0.333232	0.332825	0.363433	0.384076	0.388753	0.306691	0.321232	0.304556	0.255542	0.269982	0.272219	0.161887	0.162396	0.16748	0.16748	0.171141	0.170124	0.177446	0.177547	0.179784	0.185174	0.193512	0.184665	0.210698	0.211714	0.222798	0.260321	0.261135	0.25605
1	0.170429	0.164735	0.170938	0.228493	0.228188	0.235916	0.46085	0.440004	0.450275	0.508338	0.502847	0.530913	0.434615	0.431361	0.424446	0.359569	0.376042	0.374619	0.171446	0.171141	0.176835	0.177954	0.178768	0.178666	0.191682	0.192495	0.195851	0.206732	0.214358	0.204901	0.25483	0.254017	0.26022	0.342485	0.342384	0.338824
2	0.170429	0.163718	0.170632	0.262864	0.257271	0.267033	0.593248	0.558064	0.579723	0.654464	0.631076	0.679174	0.558267	0.554301	0.53793	0.478239	0.488916	0.485052	0.167378	0.169412	0.1747	0.177649	0.179479	0.178971	0.200224	0.202054	0.20419	0.217816	0.226052	0.215884	0.289099	0.289506	0.291946	0.432174	0.434615	0.415294
3	0.177852	0.167684	0.17226	0.300386	0.297844	0.313199	0.737238	0.687513	0.720561	0.812792	0.770083	0.840757	0.696156	0.676632	0.668904	0.61806	0.623043	0.608501	0.171141	0.172056	0.177751	0.181411	0.182123	0.183242	0.21202	0.212325	0.215579	0.235408	0.242323	0.235611	0.339841	0.334859	0.336181	0.529896	0.538133	0.507932
4	0.182937	0.167582	0.185479	0.349095	0.351332	0.366992	0.889058	0.838316	0.873703	0.976002	0.921293	1.00681	0.829062	0.815335	0.794794	0.759304	0.766931	0.740289	0.173683	0.175208	0.178564	0.185682	0.189648	0.186801	0.223409	0.224832	0.227273	0.252186	0.26083	0.248322	0.394346	0.381025	0.380212	0.64338	0.646939	0.607891
5	0.187106	0.170226	0.190258	0.409498	0.402379	0.431564	1.04688	0.989424	1.03569	1.10047	1.07749	1.17582	0.9699	0.923022	0.930242	0.860586	0.918345	0.888347	0.176734	0.18131	0.186089	0.191479	0.196766	0.194936	0.243136	0.241611	0.243136	0.273642	0.280862	0.27049	0.449969	0.430344	0.425056	0.756152	0.757271	0.717714
6	0.184055	0.170531	0.185174	0.463392	0.464918	0.502949	1.16951	1.14653	1.20002	1.25046	1.24334	1.33994	1.11257	1.05145	1.05959	0.990645	1.06966	1.02674	0.173276	0.174802	0.182327	0.191173	0.19758	0.19158	0.255135	0.251474	0.248831	0.287675	0.295099	0.286455	0.511084	0.473764	0.470816	0.87167	0.877771	0.825808
7	0.190157	0.174497	0.189241	0.541184	0.544539	0.59335	1.32876	1.30466	1.36109	1.41438	1.40401	1.51393	1.25981	1.19626	1.19453	1.12914	1.22239	1.17684	0.1807	0.179581	0.187614	0.201342	0.202969	0.199919	0.269778	0.269778	0.266118	0.31025	0.317267	0.30364	0.575961	0.536506	0.526846	1.00041	1.00539	0.940207
8	0.189038	0.171039	0.184665	0.619585	0.618975	0.677852	1.47753	1.45119	1.50925	1.56223	1.54535	1.65182	1.40909	1.32977	1.32428	1.25636	1.37828	1.30679	0.176937	0.178259	0.186089	0.199919	0.202054	0.197987	0.283506	0.277202	0.27171	0.323571	0.333028	0.319707	0.637482	0.587045	0.576368	1.11572	1.12457	1.03681
9	0.193512	0.180293	0.192292	0.713647	0.714562	0.782489	1.62731	1.60148	1.65446	1.70409	1.6745	1.77496	1.47346	1.48465	1.46593	1.38733	1.53081	1.45139	0.183649	0.185174	0.192699	0.205817	0.208257	0.20846	0.296624	0.296421	0.290218	0.346858	0.3554	0.338418	0.7048	0.655481	0.632398	1.25412	1.25097	1.1564
10	0.190462	0.177547	0.18853	0.805064	0.799878	0.89099	1.75839	1.71477	1.75483	1.80659	1.7771	1.86262	1.61226	1.61298	1.56986	1.50447	1.66667	1.57749	0.180089	0.182225	0.185886	0.206223	0.212426	0.20602	0.304556	0.306589	0.294387	0.361908	0.366484	0.345943	0.768761	0.708359	0.68192	1.36353	1.37004	1.26215
11	0.19697	0.180598	0.19097	0.909498	0.898312	0.997661	1.86221	1.82154	1.84543	1.88926	1.86811	1.94072	1.73053	1.73063	1.68497	1.62406	1.79662	1.70816	0.184767	0.184869	0.1928	0.214765	0.217206	0.215274	0.321436	0.320521	0.308115	0.375636	0.388347	0.365772	0.838926	0.774964	0.748729	1.4877	1.48281	1.27334
12	0.192902	0.178259	0.190868	1.01312	0.999797	1.11623	1.94946	1.90258	1.9216	1.93167	1.94214	1.98658	1.83008	1.83415	1.77293	1.72239	1.92424	1.80791	0.181716	0.183649	0.190055	0.213138	0.218426	0.212426	0.327029	0.326825	0.314928	0.387533	0.398617	0.383059	0.89699	0.835164	0.792455	1.58867	1.59254	1.35957
13	0.200224	0.18253	0.193207	1.12853	1.10321	1.23836	2	1.97173	1.97163	1.95648	1.99807	2.00986	1.9219	1.91641	1.87167	1.80496	2.02074	1.90563	0.185682	0.186394	0.193411	0.219443	0.224425	0.218629	0.339943	0.340045	0.327435	0.40665	0.418141	0.399227	0.960443	0.887431	0.852756	1.70388	1.7048	1.45739
14	0.194224	0.179479	0.18853	1.23327	1.20297	1.35845	2.00936	2.03081	1.99146	1.97631	2.02898	2.01932	1.97793	1.9699	1.90035	1.87116	2.10006	1.98017	0.185682	0.18314	0.191377	0.217409	0.220866	0.217816	0.346349	0.345027	0.332927	0.416311	0.428717	0.410616	0.984848	0.939394	0.896888	1.79734	1.79235	1.53945
15	0.184665	0.179683	0.186191	1.35093	1.30771	1.47204	2.0119	2.06772	2.01464	1.9698	2.03762	2.01413	2.01708	2.02705	1.94753	1.93512	2.16697	2.02837	0.180801	0.183547	0.189546	0.221171	0.220968	0.219951	0.354993	0.354891	0.337401	0.428208	0.438784	0.425361	1.04352	0.996238	0.945292	1.87086	1.88479	1.62386
16	0.184055	0.175412	0.187716	1.47102	1.42312	1.60016	2.02044	2.08247	2.01546	1.98058	2.02807	2.02786	2.04423	2.05084	1.96756	1.96573	2.1506	2.07921	0.183344	0.182225	0.189445	0.222087	0.225646	0.223002	0.359264	0.360992	0.344417	0.441021	0.450071	0.436852	1.09193	1.04566	0.994204	1.94316	1.94468	1.71009
17	0.181513	0.178056	0.184869	1.58827	1.52593	1.68772	2.00793	2.10728	2.01017	1.98465	2.04891	2.03162	2.04627	2.06335	1.9698	1.99492	2.18436	2.08979	0.179378	0.178462	0.188733	0.218934	0.224019	0.2229	0.363128	0.366789	0.346756	0.449969	0.463494	0.446715	1.14897	1.09254	1.03834	2.01363	2.00244	1.77242
18	0.19097	0.184665	0.194936	1.7109	1.63392	1.80079	2.02979	2.10433	2.02807	2.00458	2.06996	2.04891	2.07322	2.09142	1.99471	2.0178	2.22127	2.13362	0.188631	0.19036	0.196461	0.232967	0.239679	0.233679	0.381228	0.382042	0.362518	0.472239	0.486272	0.465121	1.21019	1.15202	1.09142	2.05166	2.06539	1.85276
19	0.193106	0.187716	0.194834	1.83323	1.73581	1.89872	2.03112	2.12304	2.04098	2.00447	2.08298	2.05979	2.0841	2.09671	2.00295	2.01535	2.24375	2.13758	0.191784	0.190868	0.199512	0.233679	0.242221	0.237747	0.38733	0.389058	0.372483	0.484442	0.496238	0.47834	1.26042	1.1926	1.13687	2.08623	2.10342	1.90685
20	0.190868	0.186394	0.191479	1.94366	1.81666	1.96004	2.02959	2.11572	2.02522	2.00315	2.08501	2.06152	2.08959	2.10555	2.00539	2.0242	2.24141	2.13626	0.189852	0.185784	0.196665	0.235611	0.24039	0.237442	0.390685	0.392719	0.375839	0.49095	0.504474	0.489221	1.30852	1.23439	1.14501	2.10748	2.10199	1.95749
21	0.190055	0.184462	0.19097	2.0545	1.9099	2.03691	2.03061	2.11684	2.02705	2.01241	2.07688	2.05766	2.07494	2.09691	2.0122	2.01851	2.24598	2.13616	0.187309	0.18853	0.19636	0.233984	0.241509	0.235306	0.392821	0.39821	0.375229	0.49939	0.515863	0.497966	1.35784	1.27588	1.17582	2.1143	2.12721	1.99949
22	0.192597	0.189038	0.196156	2.13962	1.99207	2.12101	2.03152	2.11592	2.048	2.024	2.07301	2.07189	2.09345	2.11928	2.02308	2.02359	2.25463	2.13677	0.19158	0.18975	0.201749	0.243238	0.24822	0.244458	0.405125	0.408989	0.389058	0.517084	0.53376	0.517185	1.41397	1.3194	1.22188	2.13077	2.12864	2.02857
23	0.191275	0.182225	0.193309	2.21222	2.07515	2.16809	2.02634	2.11359	2.03793	2.00529	2.07749	2.05908	2.08379	2.10982	2.0299	2.02247	2.26113	2.12447	0.187919	0.187106	0.194834	0.239475	0.245678	0.242729	0.406345	0.407464	0.390075	0.519321	0.537014	0.522066	1.45465	1.36262	1.25402	2.12853	2.13779	2.05328
24	0.193004	0.188733	0.200834	2.27161	2.15477	2.199	2.03996	2.13158	2.04373	2.01708	2.09223	2.07281	2.09986	2.09904	2.02359	2.02318	2.24964	2.13921	0.191885	0.194021	0.205105	0.247204	0.255847	0.251068	0.420175	0.421904	0.396482	0.538235	0.554708	0.537116	1.50142	1.41672	1.29581	2.13077	2.14114	2.07596
25	0.193207	0.186699	0.195749	2.30212	2.2049	2.20622	2.03132	2.13128	2.04942	2.02125	2.09274	2.0785	2.0901	2.10443	2.02573	2.02054	2.25422	2.13036	0.191784	0.188326	0.199614	0.247102	0.251068	0.250458	0.42048	0.422005	0.400041	0.541184	0.561216	0.546776	1.54301	1.45455	1.3312	2.13626	2.12904	2.0846
26	0.192394	0.187309	0.1988	2.30425	2.24537	2.21548	2.02542	2.11979	2.04423	2.01454	2.09254	2.08389	2.08969	2.10687	2.02522	2.02898	2.24649	2.12304	0.188428	0.191275	0.200732	0.249237	0.257474	0.249746	0.423632	0.429835	0.407362	0.55481	0.567216	0.553488	1.57718	1.49319	1.36465	2.13047	2.13748	2.08511
27	0.193411	0.187716	0.195648	2.30944	2.2832	2.21212	2.0303	2.11348	2.03905	2.0181	2.0901	2.07749	2.08766	2.11735	2.03488	2.0123	2.23215	2.13382	0.189648	0.191682	0.201139	0.250763	0.258593	0.25239	0.4277	0.434106	0.409803	0.559081	0.582062	0.558471	1.6083	1.53234	1.39618	2.12192	2.13128	2.08552
28	0.19219	0.190665	0.195241	2.31391	2.34208	2.2291	2.03386	2.12396	2.04078	2.0241	2.09508	2.0723	2.11104	2.11786	2.03213	2.01637	2.23439	2.12752	0.189038	0.192902	0.202156	0.251678	0.26205	0.257271	0.430649	0.437157	0.413463	0.570063	0.591723	0.575758	1.65507	1.56915	1.43167	2.12375	2.13179	2.08949
29	0.190055	0.186699	0.194631	2.30506	2.36364	2.21354	2.04108	2.12853	2.04352	2.03295	2.0841	2.06864	2.09569	2.11196	2.01983	2.01047	2.24273	2.11775	0.18853	0.190665	0.201241	0.255542	0.26022	0.257677	0.440106	0.439902	0.418446	0.576673	0.60118	0.56142	1.69148	1.60535	1.46319	2.11735	2.13219	2.09874
30	0.193004	0.188428	0.196055	2.32438	2.3734	2.20816	2.036	2.14196	2.04261	2.02817	2.08247	2.06722	2.09142	2.11643	2.02196	2.01983	2.23612	2.1267	0.189546	0.191682	0.201952	0.257372	0.264389	0.258593	0.443156	0.448648	0.426073	0.589384	0.611043	0.568334	1.72148	1.63657	1.49593	2.13128	2.13453	2.09223
31	0.190157	0.188631	0.20063	2.32154	2.36455	2.21802	2.03579	2.1265	2.03539	2.03254	2.08623	2.06752	2.09284	2.11115	2.01678	2.01719	2.23663	2.11765	0.189038	0.192902	0.20541	0.258389	0.26805	0.266118	0.447224	0.450885	0.428818	0.599349	0.621721	0.583181	1.76469	1.67317	1.52674	2.13728	2.13484	2.08572
32	0.193512	0.188631	0.195648	2.30944	2.3614	2.21171	2.02644	2.15324	2.03996	2.03081	2.09121	2.05989	2.09691	2.11542	2.00752	2.02064	2.23266	2.11643	0.190563	0.193817	0.201444	0.261542	0.272117	0.263982	0.454749	0.457393	0.434004	0.609315	0.632194	0.583689	1.79418	1.70185	1.55695	2.12965	2.13402	2.08816
33	0.195343	0.19036	0.200224	2.32723	2.36181	2.20775	2.03417	2.14277	2.03325	2.0304	2.09467	2.06579	2.08959	2.12609	2.0179	2.01586	2.23805	2.13209	0.193004	0.192902	0.201342	0.265406	0.273642	0.264897	0.459833	0.461359	0.437665	0.619687	0.638499	0.59457	1.83486	1.74019	1.59233	2.13341	2.13931	2.07627
34	0.192089	0.189852	0.196563	2.32235	2.34615	2.20805	2.03478	2.14267	2.03213	2.04576	2.09406	2.06457	2.09843	2.11755	2.0182	2.01485	2.23968	2.13209	0.188428	0.192597	0.200834	0.264185	0.274558	0.268863	0.460342	0.46146	0.438377	0.626602	0.646736	0.600875	1.86313	1.75615	1.60992	2.12935	2.12925	2.07911
35	0.197987	0.193512	0.203478	2.33232	2.35652	2.19972	2.04698	2.1504	2.03976	2.04891	2.1143	2.08532	2.10769	2.13321	2.02471	2.01963	2.23653	2.12416	0.196766	0.197783	0.209681	0.273744	0.282083	0.275066	0.471324	0.473154	0.449258	0.635245	0.663311	0.613789	1.91285	1.80405	1.64521	2.13474	2.12426	2.08633
36	0.194733	0.190157	0.197275	2.31961	2.34299	2.20938	2.02766	2.15263	2.04129	2.03793	2.08786	2.05928	2.09498	2.1265	2.012	2.01861	2.24649	2.12294	0.191377	0.193512	0.202359	0.269778	0.280964	0.272829	0.471629	0.472951	0.449258	0.643583	0.661684	0.619077	1.92597	1.82988	1.6686	2.13047	2.13657	2.08206
37	0.197275	0.192495	0.201139	2.31798	2.33842	2.21914	2.03142	2.15375	2.02807	2.03834	2.09854	2.06711	2.1025	2.12558	2.01291	2.02705	2.23948	2.12457	0.194224	0.194427	0.206325	0.273134	0.283099	0.276185	0.476917	0.480578	0.455562	0.650295	0.676225	0.628737	1.95261	1.8432	1.70175	2.13392	2.1267	2.09518
38	0.199715	0.19819	0.205206	2.33018	2.34543	2.21283	2.03752	2.14979	2.048	2.04566	2.11796	2.08359	2.11206	2.12955	2.02135	2.01424	2.25412	2.13199	0.198088	0.202054	0.211206	0.27954	0.29154	0.28432	0.486374	0.486679	0.459732	0.665243	0.690868	0.638906	1.99492	1.87503	1.71924	2.12691	2.13118	2.09813
39	0.200325	0.196258	0.206528	2.32591	2.3495	2.20877	2.04495	2.16077	2.04027	2.02857	2.10992	2.06254	2.10087	2.12477	2.01749	2.02105	2.24446	2.12457	0.196868	0.198597	0.211511	0.281879	0.291743	0.28371	0.489323	0.490645	0.465833	0.674293	0.693716	0.648566	2.0002	1.89089	1.75147	2.14348	2.14328	2.09233
40	0.193817	0.189953	0.198597	2.32489	2.35418	2.19961	2.04108	2.14541	2.05166	2.02857	2.10515	2.07189	2.10494	2.13128	2.01627	2.01769	2.23734	2.12843	0.192495	0.194631	0.204901	0.282286	0.288896	0.278523	0.489119	0.485255	0.464613	0.679276	0.696563	0.652532	2.03335	1.91245	1.76297	2.12121	2.12803	2.09182
41	0.1988	0.193106	0.201342	2.33201	2.33537	2.2226	2.04108	2.15711	2.042	2.03905	2.10728	2.06874	2.11013	2.12345	2.01902	2.01881	2.23388	2.13301	0.194224	0.195851	0.205511	0.284726	0.291743	0.285235	0.495322	0.491967	0.468273	0.684971	0.709376	0.661582	2.05257	1.93156	1.78554	2.12518	2.12721	2.0904
42	0.197783	0.19636	0.202257	2.33221	2.34137	2.20653	2.03457	2.14511	2.04007	2.03152	2.10393	2.06142	2.10413	2.12691	2.02929	2.02522	2.25056	2.1263	0.193512	0.196766	0.20602	0.287269	0.296522	0.283811	0.500407	0.497661	0.470002	0.699512	0.713952	0.66687	2.06386	1.95231	1.80425	2.12101	2.14338	2.08298
43	0.198393	0.195343	0.200529	2.32022	2.35062	2.20602	2.04169	2.13697	2.0303	2.03183	2.10047	2.05654	2.1024	2.13087	2.03173	2.01342	2.2469	2.12772	0.193309	0.197376	0.207342	0.292963	0.3012	0.286252	0.503356	0.504474	0.472341	0.705918	0.724019	0.672056	2.07718	1.96888	1.82052	2.11592	2.13972	2.09355
44	0.196563	0.194427	0.203681	2.30527	2.33099	2.1987	2.05074	2.1568	2.04088	2.02308	2.11836	2.06925	2.10189	2.1268	2.02379	2.02166	2.24456	2.12772	0.193817	0.196665	0.20663	0.291438	0.302725	0.290828	0.506711	0.506305	0.479052	0.717816	0.731137	0.685581	2.09854	1.97814	1.84716	2.12843	2.13911	2.08003
45	0.199105	0.194529	0.202664	2.31066	2.33964	2.20816	2.03844	2.15894	2.04352	2.02918	2.1084	2.07596	2.11186	2.13067	2.03427	2.018	2.24741	2.12142	0.196563	0.196665	0.208867	0.297437	0.304149	0.291946	0.511694	0.509152	0.483933	0.724832	0.738662	0.688936	2.10576	1.99959	1.85591	2.12874	2.13535	2.0905
46	0.197173	0.19758	0.204901	2.31615	2.3432	2.2046	2.04149	2.14277	2.02807	2.03285	2.10199	2.07474	2.11572	2.12843	2.02735	2.01881	2.24253	2.12752	0.195749	0.199003	0.208766	0.297844	0.306691	0.294387	0.515863	0.511084	0.488509	0.736628	0.744661	0.692902	2.12792	2.01291	1.87625	2.12314	2.13443	2.0962
47	0.202563	0.199614	0.209884	2.319	2.34055	2.21182	2.05237	2.14724	2.03712	2.03101	2.10565	2.0781	2.10504	2.12975	2.03376	2.01963	2.24802	2.13118	0.200122	0.203681	0.21263	0.305471	0.31086	0.304352	0.524405	0.521354	0.493695	0.742628	0.757372	0.707952	2.14338	2.02491	1.89374	2.12945	2.13809	2.09223
48	0.199512	0.19697	0.202156	2.30435	2.33476	2.20256	2.0299	2.1387	2.0424	2.0424	2.1022	2.06783	2.10698	2.12203	2.02613	2.00905	2.2292	2.13097	0.194834	0.196461	0.209376	0.304352	0.309538	0.298556	0.519016	0.518914	0.495831	0.745475	0.759915	0.707749	2.13545	2.03112	1.89638	2.11989	2.14165	2.07616
49	0.207037	0.202359	0.20602	2.31798	2.33425	2.19972	2.03671	2.14043	2.03925	2.04037	2.10982	2.08074	2.10454	2.12203	2.02959	2.01027	2.2347	2.13189	0.199207	0.202257	0.212731	0.30903	0.314216	0.303844	0.534371	0.527151	0.500407	0.760321	0.770795	0.71985	2.15853	2.03417	1.91662	2.14033	2.14613	2.08694
50	0.19758	0.196461	0.201139	2.30598	2.32306	2.20236	2.03305	2.13006	2.03071	2.02979	2.10321	2.06488	2.10403	2.12996	2.02756	2.0121	2.23195	2.12223	0.193004	0.19758	0.206935	0.304149	0.312386	0.29998	0.526337	0.523998	0.500203	0.762965	0.777303	0.721375	2.16026	2.03956	1.91234	2.13382	2.12497	2.0786
51	0.200325	0.199003	0.203579	2.30018	2.32672	2.20897	2.03783	2.13484	2.04423	2.03051	2.09782	2.05766	2.1023	2.1323	2.02064	2.00956	2.25341	2.12823	0.195241	0.197987	0.207545	0.310759	0.317775	0.304962	0.532438	0.528778	0.500712	0.775676	0.788082	0.732764	2.14928	2.04708	1.93146	2.12935	2.14124	2.07657
52	0.201342	0.19636	0.202868	2.31961	2.33049	2.19677	2.03671	2.14206	2.03945	2.02583	2.10057	2.07759	2.10901	2.12599	2.02664	2.01607	2.24314	2.12569	0.198698	0.20002	0.208359	0.312182	0.31686	0.305674	0.53854	0.534269	0.503864	0.77771	0.792251	0.740696	2.1629	2.06203	1.94661	2.11928	2.13047	2.0961
53	0.201749	0.19636	0.203173	2.30679	2.32408	2.20368	2.02908	2.12965	2.03752	2.02268	2.10138	2.07088	2.10311	2.11887	2.01932	2.00417	2.23876	2.11938	0.196461	0.198902	0.208867	0.313606	0.320216	0.308115	0.54098	0.532947	0.507728	0.792048	0.797437	0.741611	2.17612	2.05308	1.95027	2.12792	2.12558	2.07993
54	0.200529	0.197376	0.203884	2.30212	2.33425	2.20571	2.0239	2.1384	2.03183	2.02613	2.08877	2.07413	2.09762	2.12436	2.03325	2.00986	2.22859	2.11704	0.196055	0.201444	0.209071	0.313402	0.322249	0.309538	0.543726	0.538031	0.514033	0.795709	0.802725	0.750559	2.17002	2.05542	1.94641	2.11989	2.12721	2.07464
55	0.195749	0.193919	0.202054	2.30303	2.32835	2.19585	2.03254	2.12243	2.03874	2.02715	2.08827	2.06966	2.08979	2.11989	2.02929	1.99837	2.22402	2.13636	0.194021	0.198393	0.207749	0.31625	0.321944	0.309945	0.544743	0.541082	0.511186	0.799064	0.811674	0.75483	2.17012	2.0602	1.95363	2.11379	2.1264	2.07728
56	0.208359	0.204698	0.211714	2.29886	2.32398	2.20083	2.03457	2.1385	2.02918	2.03752	2.1084	2.0661	2.11145	2.13036	2.03671	2.02095	2.2408	2.12599	0.203579	0.20724	0.217206	0.325605	0.33374	0.318385	0.557454	0.551047	0.526236	0.81625	0.821741	0.766829	2.17368	2.07637	1.96573	2.12508	2.13779	2.08704
57	0.203376	0.200936	0.204698	2.29266	2.32286	2.19565	2.01932	2.13423	2.02817	2.02135	2.09508	2.06772	2.09203	2.11257	2.02512	1.99888	2.23358	2.11887	0.196766	0.199003	0.211206	0.321334	0.329673	0.318182	0.554098	0.547183	0.519931	0.814623	0.829164	0.764592	2.18019	2.06691	1.97112	2.13179	2.13413	2.08816
58	0.205003	0.202563	0.211409	2.30628	2.31615	2.2048	2.02634	2.13535	2.03915	2.02929	2.10311	2.08349	2.10698	2.11897	2.03651	2.00691	2.23907	2.12375	0.202969	0.208155	0.216392	0.327435	0.337299	0.323571	0.560708	0.553386	0.529184	0.827232	0.845841	0.778015	2.18009	2.08298	1.97621	2.1324	2.13575	2.0844
59	0.202156	0.19941	0.204596	2.3013	2.3191	2.18944	2.02247	2.12355	2.02878	2.01973	2.10047	2.06996	2.10128	2.1147	2.02857	2.00336	2.2348	2.11928	0.195444	0.202563	0.209884	0.326419	0.334147	0.317368	0.557555	0.551454	0.527354	0.833638	0.84035	0.779744	2.18772	2.0724	1.9696	2.12284	2.12253	2.08094
60	0.198292	0.199715	0.203274	2.28462	2.30995	2.1927	2.01983	2.12579	2.03193	2.01586	2.08643	2.07291	2.09193	2.12609	2.01942	2.00559	2.21538	2.11206	0.196258	0.201546	0.209986	0.324181	0.337604	0.320622	0.561013	0.554403	0.528778	0.833943	0.843502	0.783811	2.16982	2.06366	1.97224	2.12314	2.11542	2.08379
61	0.200122	0.199512	0.205206	2.29591	2.30588	2.19382	2.02491	2.12447	2.0361	2.02064	2.08521	2.07983	2.08888	2.11918	2.02613	2.00122	2.23165	2.12406	0.196156	0.201952	0.209884	0.328656	0.337909	0.32408	0.567928	0.56142	0.531625	0.842994	0.851332	0.791743	2.17968	2.06467	1.9821	2.11592	2.1264	2.08867
62	0.204596	0.199715	0.206427	2.29978	2.31686	2.1865	2.02786	2.11867	2.03915	2.01251	2.09559	2.06742	2.0963	2.12192	2.03193	1.99736	2.22809	2.11277	0.195851	0.202461	0.209681	0.332418	0.340655	0.322351	0.565385	0.563453	0.538438	0.849197	0.860281	0.801708	2.17907	2.0786	1.97753	2.11603	2.11897	2.08389
63	0.200936	0.199614	0.203071	2.30781	2.30781	2.17897	2.03152	2.12884	2.02908	2.02217	2.09386	2.07159	2.08959	2.11918	2.02603	2.00569	2.23134	2.11369	0.198902	0.20602	0.210393	0.334452	0.342282	0.32469	0.570775	0.563148	0.540268	0.860281	0.867195	0.806589	2.1869	2.07352	1.98292	2.11603	2.11694	2.08949
64	0.207444	0.202461	0.209477	2.2893	2.31503	2.19331	2.01902	2.12314	2.02634	2.01719	2.09071	2.07077	2.10382	2.1205	2.03081	2.00163	2.22727	2.11806	0.200427	0.208155	0.214562	0.337401	0.345841	0.330893	0.5783	0.570368	0.542506	0.867602	0.87889	0.818182	2.18375	2.07332	1.98393	2.1266	2.11735	2.08277
65	0.20419	0.198088	0.203783	2.28351	2.31188	2.18517	2.02725	2.11369	2.02207	2.01495	2.08908	2.06762	2.09874	2.10881	2.01485	2.00092	2.22463	2.11867	0.197071	0.20541	0.211918	0.335367	0.342994	0.327435	0.577486	0.567419	0.541794	0.871771	0.882042	0.812386	2.17165	2.0723	1.98363	2.11725	2.11938	2.08094
66	0.202664	0.201749	0.206935	2.28818	2.31106	2.1686	2.02074	2.11633	2.02929	2.02339	2.08298	2.07738	2.08704	2.10789	2.03061	1.99675	2.22148	2.1147	0.195851	0.2048	0.212325	0.339638	0.347366	0.330181	0.580232	0.574842	0.549929	0.873093	0.886211	0.822961	2.18324	2.07749	1.9818	2.1268	2.12752	2.08145
67	0.205308	0.202054	0.209274	2.28839	2.31879	2.18009	2.01251	2.13402	2.02705	2.01658	2.08938	2.0662	2.09457	2.11643	2.02746	1.99492	2.23083	2.12223	0.197071	0.207342	0.211409	0.343706	0.348587	0.33252	0.58735	0.573927	0.547488	0.892923	0.89516	0.825707	2.19158	2.07952	1.99685	2.12142	2.11857	2.09111
68	0.203579	0.2048	0.206325	2.28544	2.29652	2.17307	2.02359	2.11247	2.02868	2.01454	2.08918	2.07057	2.1022	2.11806	2.0303	2.00407	2.22778	2.11155	0.199309	0.20541	0.21263	0.346451	0.355705	0.338418	0.588469	0.579113	0.553285	0.900041	0.907261	0.831808	2.17826	2.08033	1.98495	2.11786	2.12111	2.08725
69	0.201546	0.20002	0.203376	2.28442	2.29622	2.17541	2.02207	2.10881	2.02135	2.01729	2.08654	2.06274	2.08572	2.11511	2.02583	1.98932	2.23165	2.10779	0.195648	0.204596	0.210393	0.344519	0.349095	0.333435	0.585825	0.576368	0.551658	0.896482	0.904413	0.835164	2.17877	2.05979	1.99095	2.11755	2.10992	2.08044
70	0.201952	0.198902	0.205817	2.27995	2.30517	2.17399	2.00956	2.1147	2.01861	2.01668	2.08979	2.07047	2.08074	2.11399	2.03264	1.99431	2.22605	2.10657	0.195749	0.206528	0.208766	0.342485	0.357128	0.33557	0.589689	0.581554	0.553691	0.898719	0.915701	0.841062	2.18629	2.08328	1.97905	2.12721	2.11664	2.06905
71	0.202257	0.201647	0.210087	2.27924	2.295	2.17826	2.01047	2.1143	2.01902	2.018	2.09376	2.08155	2.08694	2.12121	2.02888	1.99878	2.223	2.11714	0.200529	0.206732	0.209986	0.3494	0.358145	0.341977	0.597519	0.586537	0.559081	0.917633	0.919361	0.849908	2.19616	2.07311	1.98576	2.12345	2.12742	2.07413
72	0.204393	0.201647	0.204901	2.27944	2.29754	2.16311	2.00437	2.10596	2.01637	2.01058	2.08715	2.06437	2.09254	2.1144	2.02522	1.99837	2.23388	2.10667	0.197478	0.205308	0.210698	0.349807	0.361704	0.341163	0.596705	0.586435	0.562233	0.919158	0.925869	0.854281	2.17236	2.08735	1.99461	2.11735	2.11847	2.07281
73	0.204698	0.199207	0.210087	2.27496	2.29378	2.17023	2.00976	2.11653	2.01515	2.01251	2.09284	2.06427	2.08562	2.12192	2.01647	1.99075	2.22321	2.1082	0.196156	0.205511	0.212833	0.353264	0.358044	0.34157	0.599553	0.590706	0.566606	0.924954	0.930547	0.860281	2.18222	2.07291	1.98454	2.12813	2.11206	2.07911
74	0.20602	0.202257	0.209172	2.2712	2.2951	2.17317	2.01363	2.10616	2.02013	2.01434	2.09071	2.0722	2.08491	2.12243	2.03193	2.00173	2.21771	2.11491	0.199817	0.207037	0.213545	0.357332	0.36628	0.344316	0.602603	0.595993	0.566809	0.929835	0.941123	0.869941	2.19443	2.07444	1.98963	2.12192	2.12253	2.08399
75	0.209579	0.205918	0.214053	2.28829	2.28859	2.17978	2.01119	2.11531	2.02746	2.0303	2.08938	2.06233	2.09335	2.10972	2.02664	2.00397	2.21792	2.10423	0.201546	0.212731	0.217002	0.358552	0.366585	0.353366	0.61084	0.601078	0.575961	0.943461	0.953732	0.878585	2.19107	2.07037	1.98607	2.11206	2.11623	2.07474
76	0.209071	0.205206	0.211308	2.26703	2.29754	2.17256	2.01535	2.11064	2.02613	2.01861	2.09111	2.0663	2.08786	2.12172	2.01434	2.00142	2.21446	2.10942	0.200834	0.212325	0.216595	0.363331	0.372178	0.352247	0.610128	0.605044	0.575961	0.944682	0.959325	0.884686	2.19067	2.07291	1.9878	2.12904	2.12243	2.07993
77	0.203274	0.202969	0.206935	2.26398	2.29001	2.16992	2.00386	2.1083	2.01352	2.01332	2.08755	2.06081	2.08989	2.10667	2.02054	1.99115	2.21822	2.10108	0.195241	0.20785	0.208054	0.359264	0.367602	0.348383	0.608501	0.599654	0.575147	0.948139	0.955359	0.884584	2.18253	2.06742	1.98088	2.12142	2.11928	2.06661
78	0.203478	0.203376	0.208969	2.27222	2.28371	2.16677	2.00915	2.11826	2.00864	2.01464	2.09335	2.06945	2.08094	2.12436	2.02278	1.99075	2.20704	2.11287	0.196868	0.208867	0.212223	0.365263	0.370246	0.350112	0.614806	0.602603	0.576774	0.954139	0.967867	0.890075	2.17806	2.06447	1.97732	2.12843	2.12487	2.07159
79	0.209986	0.207138	0.212426	2.26195	2.28839	2.15853	2.01098	2.10738	2.02552	2.01058	2.10179	2.06589	2.08888	2.1147	2.02278	2.00814	2.21507	2.11379	0.202359	0.211714	0.21507	0.369128	0.374924	0.35662	0.62111	0.61023	0.585621	0.974171	0.979154	0.89821	2.19056	2.08562	1.98241	2.13901	2.11165	2.07901
80	0.20846	0.206325	0.213952	2.26093	2.29479	2.17073	2.01088	2.11267	2.02481	2.02054	2.09091	2.06813	2.09528	2.12569	2.03091	2.0002	2.22443	2.11064	0.202054	0.21385	0.218731	0.374009	0.380008	0.358959	0.624059	0.613179	0.58857	0.972443	0.97712	0.899939	2.18975	2.07352	1.98505	2.12914	2.12355	2.08389
81	0.20602	0.202359	0.208155	2.26663	2.27913	2.16148	2.00966	2.1083	2.02512	2.01708	2.08989	2.06142	2.0966	2.11582	2.024	1.99542	2.21639	2.09925	0.198902	0.211003	0.213545	0.370246	0.375534	0.355196	0.623348	0.612874	0.582469	0.979561	0.98556	0.906244	2.18853	2.07281	1.98088	2.11806	2.10698	2.07047
82	0.206427	0.206732	0.21385	2.26347	2.28208	2.16362	2.02695	2.1147	2.02837	2.02064	2.08674	2.07759	2.08521	2.12569	2.02868	2.00325	2.22005	2.1082	0.20063	0.212223	0.217917	0.373907	0.379195	0.362213	0.627212	0.617145	0.590096	0.992373	0.995932	0.917836	2.18578	2.07413	1.98983	2.13047	2.11603	2.07993
83	0.206833	0.203376	0.207952	2.26358	2.27995	2.15599	2.01312	2.12081	2.02044	2.01464	2.09416	2.07189	2.08796	2.11765	2.0183	1.98383	2.21761	2.09854	0.197682	0.208766	0.211714	0.374212	0.379093	0.361908	0.622636	0.615721	0.588164	0.994611	0.998475	0.918548	2.19341	2.07616	1.97712	2.13128	2.11216	2.07088
84	0.20541	0.204088	0.207952	2.26469	2.27344	2.1569	2.00956	2.11257	2.01291	2.01546	2.09071	2.07006	2.09091	2.10982	2.01891	1.99044	2.21385	2.10982	0.1988	0.209579	0.212935	0.371873	0.380313	0.361704	0.627924	0.618568	0.594163	0.999797	1.00569	0.924649	2.18487	2.07881	1.99217	2.12294	2.12233	2.06406
85	0.212426	0.206122	0.211816	2.25463	2.28656	2.15914	2.01922	2.1144	2.02674	2.02786	2.10159	2.08064	2.09691	2.12853	2.02502	2.00295	2.21721	2.10942	0.200834	0.214867	0.217002	0.383262	0.387025	0.368009	0.635245	0.622331	0.597112	1.00397	1.0121	0.928513	2.20144	2.07413	1.99156	2.12121	2.11135	2.07789
86	0.213952	0.211003	0.219951	2.26388	2.29398	2.1686	2.01403	2.12396	2.03234	2.03193	2.10209	2.07769	2.10698	2.13108	2.03864	2.00661	2.21354	2.1147	0.205613	0.219951	0.2229	0.385194	0.392617	0.374924	0.642973	0.632601	0.604332	1.01576	1.02339	0.941428	2.19321	2.07657	1.98556	2.13047	2.12304	2.08776
87	0.209071	0.205817	0.214968	2.25219	2.28656	2.15396	2.02135	2.10881	2.01759	2.01942	2.09203	2.07149	2.08755	2.11928	2.03529	1.98922	2.21812	2.10565	0.203783	0.216189	0.218324	0.383059	0.38733	0.370144	0.64094	0.628229	0.601993	1.0178	1.02461	0.943156	2.18558	2.06691	1.98749	2.11653	2.10769	2.06376
88	0.204698	0.206528	0.211409	2.25849	2.283	2.15955	2.0241	2.11186	2.01881	2.01932	2.09193	2.07576	2.08999	2.11115	2.02766	1.98953	2.21182	2.10769	0.199614	0.211206	0.214968	0.380008	0.387126	0.368212	0.640126	0.627313	0.600773	1.02257	1.02929	0.944478	2.18944	2.06376	1.97305	2.12213	2.11542	2.06498
89	0.209782	0.209376	0.213647	2.25981	2.28595	2.14928	2.02024	2.1202	2.02105	2.02573	2.09437	2.07494	2.08735	2.1203	2.02908	1.99278	2.21985	2.11501	0.202664	0.215782	0.217816	0.38916	0.393329	0.37472	0.644194	0.638092	0.60362	1.03447	1.04271	0.952512	2.19941	2.07128	1.9937	2.12192	2.11552	2.07006
90	0.210799	0.207138	0.215172	2.25442	2.26805	2.1627	2.00864	2.1204	2.03122	2.01485	2.09335	2.06793	2.10026	2.13036	2.01851	2.00092	2.20744	2.10108	0.203274	0.220053	0.219748	0.390584	0.395566	0.375025	0.648668	0.635143	0.608196	1.03874	1.04078	0.95841	2.19361	2.07799	1.99298	2.12325	2.11135	2.07718
91	0.211714	0.210291	0.216901	2.25198	2.2769	2.1625	2.02034	2.10484	2.0241	2.018	2.10026	2.08806	2.09843	2.12009	2.04169	1.99186	2.2167	2.09904	0.207545	0.217917	0.222392	0.395566	0.400346	0.3795	0.653346	0.644499	0.614501	1.04484	1.04617	0.959325	2.19311	2.07332	1.99024	2.12609	2.1203	2.07179
92	0.20846	0.207444	0.208257	2.25697	2.2708	2.14552	2.0122	2.1026	2.01749	2.01485	2.10779	2.07759	2.09742	2.12965	2.0182	1.98932	2.20734	2.11074	0.20063	0.21629	0.216494	0.388957	0.398617	0.375025	0.65182	0.637991	0.608806	1.04423	1.05013	0.962274	2.1869	2.06244	1.98271	2.1267	2.09935	2.06874
93	0.217206	0.212731	0.221273	2.28127	2.2833	2.16829	2.02339	2.11948	2.03854	2.02807	2.09976	2.08898	2.0961	2.13657	2.03203	1.99939	2.2291	2.11735	0.209884	0.226358	0.226459	0.402685	0.407972	0.384381	0.65843	0.650295	0.622127	1.06193	1.06752	0.980171	2.20155	2.06894	2.00051	2.11979	2.1147	2.08166
94	0.21568	0.209071	0.214867	2.24517	2.27425	2.14775	2.01474	2.11572	2.03132	2.0121	2.10098	2.07352	2.09701	2.12396	2.03742	1.98749	2.21527	2.11867	0.205817	0.223409	0.220765	0.397295	0.403091	0.381127	0.659854	0.649786	0.618975	1.06691	1.06833	0.976917	2.19361	2.07637	1.99725	2.12233	2.11501	2.07555
95	0.207037	0.207444	0.210393	2.23693	2.26297	2.14511	2.00346	2.11674	2.02024	2.02115	2.09894	2.08003	2.08938	2.11867	2.03407	1.99827	2.20287	2.09732	0.200122	0.222595	0.217816	0.394143	0.400752	0.376347	0.654159	0.647549	0.61745	1.06488	1.07138	0.9819	2.19036	2.05989	1.98617	2.13158	2.11226	2.0661
96	0.219138	0.214765	0.221171	2.25025	2.27995	2.15558	2.03274	2.12904	2.02573	2.02878	2.10433	2.09345	2.10148	2.12162	2.04434	1.99288	2.21802	2.10565	0.210087	0.230018	0.224629	0.409599	0.410311	0.392007	0.670022	0.654261	0.629754	1.07728	1.08989	0.992068	2.19677	2.07444	1.9941	2.1383	2.11226	2.0665
97	0.210901	0.206935	0.210189	2.24903	2.25707	2.14918	2.01352	2.11887	2.0239	2.02379	2.10179	2.07576	2.10118	2.11979	2.0299	1.99542	2.20866	2.10738	0.20063	0.220155	0.217714	0.401566	0.407261	0.382144	0.658938	0.65121	0.616941	1.08247	1.08166	0.991357	2.18985	2.06528	1.99797	2.11735	2.12081	2.07067
98	0.211714	0.21202	0.217409	2.25442	2.26236	2.1448	2.02115	2.1083	2.02796	2.02898	2.10606	2.08318	2.0905	2.12691	2.03203	1.99522	2.211	2.10169	0.204088	0.225747	0.219951	0.406854	0.41326	0.39038	0.666972	0.655684	0.629042	1.0844	1.08806	1.00173	2.19138	2.05725	1.98973	2.1266	2.11226	2.07342
99	0.214867	0.210189	0.217104	2.24354	2.2649	2.13697	2.02064	2.12477	2.02379	2.02735	2.10087	2.08481	2.09965	2.13392	2.03061	1.99532	2.21395	2.11064	0.206833	0.227171	0.221578	0.408277	0.414582	0.390177	0.672768	0.66504	0.628432	1.09487	1.09416	1.00925	2.19097	2.08511	1.99003	2.12874	2.11582	2.07301
100	0.206122	0.207647	0.214358	2.24507	2.26998	2.13901	2.01159	2.10525	2.01922	2.01902	2.09355	2.08044	2.08979	2.11969	2.02339	1.99146	2.19961	2.1027	0.202969	0.222697	0.218324	0.405939	0.411735	0.387431	0.667887	0.656091	0.624059	1.09691	1.09894	1.00132	2.19646	2.0721	1.98271	2.11613	2.10332	2.06437
101	0.210799	0.205918	0.21507	2.25178	2.25829	2.13921	2.00671	2.10931	2.03173	2.0178	2.10942	2.08562	2.09803	2.11338	2.02756	1.99146	2.21039	2.10616	0.200122	0.221578	0.22046	0.407159	0.41204	0.392923	0.668904	0.65904	0.631076	1.1023	1.10443	1.00742	2.18345	2.06823	1.9819	2.11511	2.1142	2.07413
102	0.209376	0.209884	0.213647	2.2469	2.26408	2.1386	2.00773	2.11633	2.02359	2.02135	2.10372	2.07677	2.08511	2.12884	2.02807	1.99258	2.20663	2.09671	0.202461	0.223612	0.217612	0.410616	0.415294	0.394143	0.673581	0.664328	0.634737	1.10728	1.11318	1.01932	2.18233	2.06162	1.99553	2.12975	2.11674	2.07016
103	0.214358	0.212935	0.218833	2.24903	2.25808	2.14521	2.02674	2.12274	2.04068	2.02898	2.10504	2.09487	2.10718	2.12965	2.04362	1.99298	2.21324	2.11745	0.206528	0.23073	0.228086	0.415497	0.425971	0.393431	0.677344	0.668904	0.634432	1.11613	1.11918	1.02756	2.19982	2.07342	1.99166	2.12752	2.10962	2.06559
104	0.21985	0.217104	0.223104	2.24598	2.26602	2.15019	2.02908	2.12874	2.04444	2.03762	2.11928	2.09447	2.11247	2.12803	2.03793	2.00336	2.23083	2.1025	0.209172	0.235306	0.227171	0.418141	0.427598	0.402278	0.685987	0.673073	0.643787	1.12772	1.12996	1.03752	2.19504	2.06711	1.99034	2.13525	2.11725	2.07799
105	0.211308	0.211104	0.212833	2.23795	2.25849	2.13606	2.02135	2.11409	2.0243	2.02166	2.10698	2.08094	2.09081	2.12325	2.03712	1.99054	2.20927	2.09935	0.202868	0.224832	0.222087	0.415192	0.41865	0.395973	0.679174	0.669209	0.639923	1.12599	1.12274	1.03834	2.18934	2.06549	1.994	2.12762	2.11094	2.07301
106	0.210698	0.208257	0.216392	2.24049	2.26154	2.14511	2.01719	2.10687	2.02969	2.01749	2.10494	2.0903	2.09803	2.13057	2.03112	1.99553	2.20877	2.1087	0.200529	0.224629	0.220358	0.415294	0.42231	0.397905	0.682937	0.670124	0.640431	1.12701	1.13809	1.03488	2.19087	2.07281	1.98973	2.12345	2.10667	2.0662
107	0.217511	0.212325	0.219646	2.24751	2.25737	2.14196	2.02207	2.1263	2.02756	2.02532	2.10077	2.08806	2.09874	2.13413	2.03366	1.99075	2.21975	2.1022	0.204698	0.229815	0.227476	0.419056	0.431056	0.400346	0.689953	0.67653	0.64521	1.13535	1.13962	1.04017	2.18914	2.07281	1.98393	2.12091	2.12121	2.06203
108	0.211003	0.212325	0.217917	2.25493	2.25371	2.13931	2.0243	2.11704	2.02847	2.03346	2.09813	2.09091	2.09121	2.13596	2.04078	1.99675	2.20327	2.10332	0.205918	0.227476	0.221578	0.421293	0.426174	0.402786	0.687004	0.677141	0.649278	1.14653	1.15009	1.05176	2.18914	2.06813	1.98597	2.12528	2.11369	2.05145
109	0.211003	0.210494	0.213341	2.24842	2.25402	2.13331	2.01454	2.12365	2.02918	2.01607	2.09955	2.08623	2.10087	2.12711	2.03162	1.99258	2.20968	2.09833	0.202664	0.225239	0.222697	0.420582	0.43075	0.399634	0.687513	0.678768	0.646532	1.14755	1.14511	1.05125	2.18568	2.06803	1.99146	2.12996	2.1147	2.07006
110	0.211308	0.209782	0.21568	2.24476	2.25046	2.1448	2.02481	2.12711	2.0241	2.02146	2.09549	2.08349	2.10484	2.14023	2.03457	1.98709	2.2048	2.09823	0.203986	0.225036	0.221782	0.420887	0.428208	0.402583	0.691682	0.677547	0.648058	1.15233	1.1508	1.0603	2.20694	2.06233	1.98088	2.12579	2.10708	2.06925
111	0.216697	0.214765	0.219239	2.24954	2.2591	2.13809	2.03437	2.12436	2.03559	2.03823	2.10769	2.09691	2.10311	2.12619	2.04373	1.98912	2.2111	2.09793	0.206833	0.23012	0.227273	0.429022	0.437767	0.411125	0.698698	0.683547	0.658938	1.16016	1.15914	1.06406	2.18782	2.0663	1.98932	2.13575	2.12264	2.07332
112	0.217307	0.214867	0.21985	2.24375	2.25961	2.13494	2.02196	2.11572	2.03803	2.03346	2.11999	2.08979	2.1022	2.12833	2.03407	1.99217	2.20816	2.09996	0.207342	0.230425	0.228086	0.428513	0.440919	0.408989	0.694529	0.686191	0.655481	1.16534	1.17012	1.07047	2.19229	2.06752	1.99919	2.12914	2.11542	2.06772
113	0.211511	0.211511	0.215375	2.23602	2.26378	2.14246	2.02013	2.12274	2.02634	2.03335	2.10992	2.08796	2.09996	2.13199	2.03529	1.97621	2.20063	2.09904	0.20419	0.226052	0.224324	0.426276	0.439292	0.409294	0.694733	0.686598	0.652735	1.16616	1.16687	1.0722	2.19788	2.06417	1.9818	2.11633	2.12009	2.06356
114	0.219138	0.217511	0.219138	2.23887	2.25615	2.14094	2.02929	2.1205	2.03884	2.03152	2.11409	2.08379	2.10199	2.12701	2.02888	1.99003	2.20988	2.09955	0.210698	0.230933	0.226968	0.433089	0.442445	0.412548	0.697987	0.69097	0.660769	1.18202	1.17887	1.08094	2.19443	2.0721	1.98526	2.12406	2.12914	2.06356
115	0.215274	0.216087	0.219951	2.24537	2.26002	2.13677	2.0239	2.11491	2.03742	2.02908	2.1145	2.09671	2.11003	2.13575	2.04535	1.98098	2.21578	2.11409	0.210393	0.232255	0.227679	0.436445	0.446715	0.412548	0.70663	0.692495	0.661481	1.18538	1.17999	1.07972	2.19473	2.07362	1.9817	2.14175	2.1085	2.06518
116	0.215375	0.211816	0.217206	2.24649	2.25676	2.13514	2.02369	2.12223	2.02318	2.03162	2.1087	2.09355	2.10484	2.12996	2.04047	1.99197	2.20155	2.10952	0.206122	0.227273	0.222595	0.430547	0.444783	0.409701	0.706427	0.691885	0.661481	1.18558	1.18609	1.08288	2.18385	2.07983	1.9877	2.12772	2.10545	2.05989
117	0.222493	0.218629	0.225036	2.24507	2.25432	2.14511	2.02624	2.13077	2.03152	2.02817	2.10952	2.09986	2.11775	2.13443	2.05308	2.00447	2.21568	2.10779	0.213647	0.235103	0.232764	0.444072	0.455156	0.418955	0.714155	0.701139	0.668599	1.20226	1.2051	1.09386	2.20419	2.08816	1.99614	2.12609	2.1203	2.07657
118	0.213036	0.21202	0.214968	2.24385	2.26185	2.14338	2.02522	2.11033	2.02918	2.02624	2.09904	2.10026	2.11043	2.1265	2.04901	1.9878	2.21263	2.10087	0.205511	0.227883	0.223714	0.434004	0.449461	0.416412	0.708155	0.69758	0.664531	1.19961	1.20165	1.09101	2.18324	2.07484	1.98932	2.12497	2.11186	2.05461
119	0.226663	0.223917	0.225849	2.25239	2.2653	2.13799	2.02624	2.12304	2.04108	2.04362	2.11775	2.0961	2.11298	2.1384	2.03935	2	2.21934	2.10789	0.213647	0.23856	0.235815	0.445699	0.458511	0.425869	0.713952	0.705511	0.678056	1.21344	1.20938	1.11033	2.20205	2.08318	1.99654	2.13087	2.12762	2.07332
120	0.213443	0.216494	0.219951	2.23581	2.25483	2.13819	2.02918	2.12264	2.03956	2.03752	2.11247	2.0906	2.11552	2.14246	2.05013	1.98983	2.21527	2.10006	0.208257	0.227374	0.224527	0.439496	0.453122	0.41865	0.712731	0.69636	0.666362	1.21121	1.20927	1.10057	2.18578	2.06894	1.99186	2.12467	2.11948	2.06172

## Sheet: Fig.3d
6'FAM Fluorescence (AU) = 3559.3*(MEF µM FITC). Values below in MEF (µM FITC).
Kinetics data for all conditions are shown; The endpoint data plotted in Figure 3d are highlighted in yellow; The p-values for each concentration are highlighted in green; Degrees of freedom for each concentration are highlighted in blue.
[aTc]	0 µM			0.1 µM			0.5 µM			1.0 µM			2.5 µM			5 µM			7.5 µM			10 µM			25 µM			50 µM			75 µM			100 µM
Time (min)	Replicate 1	Replicate 2	Replicate 3	Replicate 1	Replicate 2	Replicate 3	Replicate 1	Replicate 2	Replicate 3	Replicate 1	Replicate 2	Replicate 3	Replicate 1	Replicate 2	Replicate 3	Replicate 1	Replicate 2	Replicate 3	Replicate 1	Replicate 2	Replicate 3	Replicate 1	Replicate 2	Replicate 3	Replicate 1	Replicate 2	Replicate 3	Replicate 1	Replicate 2	Replicate 3	Replicate 1	Replicate 2	Replicate 3	Replicate 1	Replicate 2	Replicate 3
0	0.134577	0.139072	0.124463	0.150591	0.154525	0.135139	0.15621	0.142725	0.139915	0.15003	0.174753	0.133172	0.143568	0.151434	0.142163	0.158739	0.160144	0.145534	0.15312	0.181496	0.16492	0.157334	0.181777	0.145815	0.15312	0.166325	0.160144	0.132329	0.140196	0.139915	0.149749	0.131767	0.125586	0.134577	0.130363	0.142725
1	0.139353	0.139634	0.125867	0.153963	0.158458	0.133453	0.164639	0.145815	0.144129	0.157615	0.179811	0.137668	0.155087	0.161268	0.15003	0.169977	0.180092	0.159863	0.168572	0.20032	0.175877	0.18262	0.210435	0.164358	0.172787	0.183744	0.177001	0.140196	0.151434	0.149749	0.154525	0.137948	0.136263	0.136825	0.136825	0.149749
2	0.137387	0.143006	0.125586	0.152277	0.158177	0.134296	0.163515	0.145534	0.144972	0.156772	0.182901	0.139353	0.157896	0.164639	0.148344	0.177001	0.199758	0.173911	0.17953	0.218863	0.189925	0.201725	0.239092	0.187396	0.185992	0.205097	0.194701	0.143006	0.159582	0.156772	0.15621	0.146377	0.140758	0.136263	0.140477	0.153963
3	0.139072	0.145253	0.129239	0.15621	0.159863	0.136825	0.165763	0.148344	0.146939	0.160987	0.187396	0.14132	0.165763	0.174192	0.151996	0.201444	0.228697	0.195263	0.19723	0.246397	0.210716	0.218301	0.27393	0.214649	0.202287	0.233754	0.221111	0.153401	0.173349	0.168292	0.161268	0.158177	0.151434	0.141882	0.152277	0.165482
4	0.138229	0.148063	0.128677	0.158739	0.162111	0.139634	0.168853	0.150591	0.147501	0.168572	0.188239	0.144691	0.17082	0.180092	0.152839	0.218863	0.264378	0.218582	0.216616	0.281235	0.233754	0.239935	0.32394	0.250049	0.223078	0.271402	0.249206	0.159582	0.193577	0.184587	0.169134	0.173911	0.165763	0.146658	0.165763	0.175315
5	0.140477	0.151153	0.130925	0.158458	0.163515	0.138791	0.168011	0.150591	0.148906	0.17082	0.19442	0.145534	0.170539	0.187396	0.158177	0.240216	0.30343	0.25033	0.243025	0.325064	0.267468	0.272525	0.376198	0.293878	0.250611	0.313826	0.289383	0.177282	0.213525	0.204535	0.179249	0.190487	0.183463	0.156772	0.185149	0.19442
6	0.143568	0.155368	0.135701	0.163234	0.169977	0.143287	0.172225	0.154806	0.156772	0.173911	0.199758	0.150872	0.175315	0.194139	0.162391	0.27084	0.353721	0.287416	0.271964	0.379007	0.301183	0.311297	0.440536	0.345293	0.286011	0.367207	0.329278	0.197511	0.243025	0.227854	0.196387	0.216054	0.207906	0.171101	0.209873	0.215492
7	0.141601	0.153963	0.131206	0.160987	0.168853	0.141601	0.167168	0.15312	0.152839	0.171101	0.193858	0.149187	0.172225	0.192454	0.159863	0.291911	0.401202	0.323097	0.296407	0.429579	0.336021	0.347259	0.506841	0.396988	0.321692	0.416655	0.371702	0.209873	0.264659	0.247521	0.208468	0.242182	0.22673	0.179811	0.230944	0.234316
8	0.141601	0.15902	0.133734	0.164639	0.173068	0.143849	0.168292	0.157053	0.15621	0.171663	0.201725	0.150872	0.17363	0.196106	0.163515	0.321973	0.458517	0.367769	0.329559	0.487736	0.383221	0.390807	0.588037	0.455989	0.36215	0.478746	0.42115	0.230382	0.301464	0.278706	0.22982	0.274773	0.255668	0.196387	0.261849	0.257916
9	0.143849	0.163234	0.136263	0.163796	0.174753	0.148344	0.169696	0.16183	0.159863	0.172787	0.205377	0.152839	0.171944	0.200039	0.166606	0.353159	0.511056	0.416093	0.366364	0.558256	0.425365	0.431546	0.672323	0.523137	0.405136	0.539432	0.474812	0.251735	0.34164	0.30624	0.250611	0.310173	0.283764	0.212682	0.293878	0.28573
10	0.141882	0.161549	0.136544	0.163234	0.175596	0.149187	0.16773	0.162391	0.158739	0.172506	0.204535	0.151996	0.169977	0.205939	0.169415	0.380974	0.570899	0.464136	0.404574	0.625123	0.47397	0.475936	0.759981	0.591689	0.449527	0.607423	0.535218	0.27674	0.377883	0.339112	0.269997	0.34164	0.314107	0.227854	0.324502	0.311578
11	0.145815	0.165201	0.139634	0.16773	0.181777	0.15621	0.172506	0.169134	0.162953	0.17953	0.213525	0.15902	0.174753	0.211277	0.173911	0.412441	0.641418	0.517798	0.448965	0.699014	0.534375	0.524541	0.848762	0.659399	0.499536	0.684685	0.595342	0.302026	0.427612	0.378726	0.296969	0.38294	0.348664	0.247802	0.361026	0.343045
12	0.143849	0.167168	0.137668	0.163234	0.180092	0.155087	0.170258	0.165482	0.160706	0.171101	0.211277	0.155649	0.173911	0.209873	0.171382	0.43576	0.704633	0.569494	0.491389	0.7715	0.588037	0.570337	0.933049	0.729357	0.550108	0.755205	0.654342	0.324783	0.470317	0.411036	0.316916	0.420307	0.37985	0.265502	0.392774	0.366926
13	0.145253	0.166325	0.138229	0.162953	0.182339	0.154525	0.173349	0.168853	0.164639	0.174753	0.212963	0.158458	0.175877	0.213244	0.172787	0.456831	0.776276	0.622313	0.527913	0.851572	0.640856	0.62119	1.0252	0.801562	0.598432	0.827972	0.722895	0.349226	0.517517	0.448403	0.337707	0.466103	0.416374	0.282078	0.424803	0.398393
14	0.150872	0.172225	0.139915	0.169415	0.188801	0.15902	0.177563	0.174473	0.168853	0.180373	0.215773	0.16183	0.182339	0.22083	0.179811	0.495884	0.852696	0.678504	0.578765	0.940634	0.708566	0.681314	1.1196	0.875453	0.656871	0.913944	0.793414	0.380131	0.563594	0.488298	0.367769	0.511898	0.453741	0.304554	0.464698	0.428455
15	0.14722	0.172225	0.143849	0.166044	0.185149	0.15621	0.171382	0.171944	0.166887	0.178687	0.217458	0.160706	0.17672	0.222516	0.177001	0.518079	0.92743	0.723738	0.616975	1.01846	0.759419	0.734976	1.21569	0.95693	0.706881	0.995982	0.858596	0.405979	0.609109	0.528756	0.385469	0.552356	0.484084	0.319726	0.495603	0.455427
16	0.149749	0.177001	0.140477	0.168011	0.189363	0.159863	0.172225	0.174753	0.168292	0.177844	0.224482	0.163515	0.181777	0.222235	0.178125	0.555727	1.00497	0.782457	0.668952	1.09881	0.8246	0.790605	1.30981	1.04065	0.763071	1.07634	0.923215	0.436041	0.657714	0.567246	0.413284	0.595904	0.51836	0.336583	0.530722	0.490546
17	0.154525	0.178125	0.146658	0.17082	0.191611	0.162391	0.176158	0.180373	0.172787	0.178406	0.224482	0.165482	0.181496	0.228697	0.182339	0.596466	1.08617	0.841177	0.7125	1.18563	0.876858	0.863372	1.41488	1.1182	0.813643	1.15865	0.993454	0.461327	0.710533	0.605175	0.43885	0.633832	0.552075	0.357655	0.563313	0.51836
18	0.155649	0.184025	0.148344	0.17082	0.197511	0.168011	0.179249	0.184025	0.175034	0.18262	0.230663	0.170258	0.184587	0.234316	0.183744	0.636923	1.14882	0.894839	0.762229	1.27975	0.942882	0.920125	1.52699	1.20192	0.876296	1.24687	1.06004	0.496165	0.762229	0.649566	0.463855	0.68019	0.59197	0.378445	0.60068	0.552075
19	0.154525	0.18543	0.150872	0.172787	0.198354	0.168853	0.177844	0.181215	0.176158	0.187958	0.234878	0.171101	0.187115	0.233473	0.187115	0.671761	1.21569	0.952434	0.805495	1.36263	1.00694	0.987835	1.62307	1.26907	0.926025	1.31852	1.12944	0.52117	0.814767	0.68609	0.494479	0.723176	0.627932	0.393055	0.634675	0.579608
20	0.154244	0.187115	0.148906	0.171663	0.197511	0.169415	0.178406	0.184025	0.177563	0.180934	0.234878	0.17082	0.187677	0.232911	0.185992	0.704352	1.28059	1.00778	0.850729	1.44467	1.07381	1.05274	1.73012	1.35841	0.985868	1.39971	1.19434	0.552637	0.864777	0.717838	0.511336	0.763071	0.661928	0.411317	0.661928	0.604332
21	0.15621	0.194139	0.152839	0.173349	0.200882	0.17082	0.183463	0.186834	0.17953	0.184587	0.240216	0.173349	0.190487	0.239092	0.191049	0.738628	1.35504	1.06397	0.896244	1.53738	1.12915	1.12494	1.81609	1.43905	1.03672	1.47613	1.2612	0.578765	0.913663	0.759419	0.54168	0.804653	0.698733	0.430984	0.700138	0.634675
22	0.155087	0.190768	0.150591	0.170539	0.204254	0.16773	0.178125	0.184587	0.181496	0.183463	0.234597	0.172506	0.189363	0.239373	0.186554	0.764195	1.42893	1.10921	0.936701	1.62195	1.18787	1.18254	1.88464	1.50648	1.08336	1.54834	1.32442	0.602647	0.960301	0.795381	0.563594	0.842019	0.726547	0.446436	0.730762	0.655747
23	0.156772	0.196668	0.155649	0.172225	0.205097	0.17363	0.182901	0.192173	0.18262	0.18852	0.244992	0.178687	0.193858	0.243868	0.194701	0.797348	1.48962	1.16455	0.988959	1.69359	1.24659	1.24041	1.93353	1.59498	1.14236	1.62869	1.39494	0.636361	1.00413	0.841177	0.58888	0.885005	0.766162	0.460765	0.758576	0.685247
24	0.16183	0.200882	0.153682	0.177563	0.210997	0.175315	0.183182	0.19133	0.184587	0.190206	0.245273	0.178968	0.195544	0.246959	0.197792	0.829096	1.568	1.22552	1.04374	1.76917	1.30447	1.30531	1.95488	1.67168	1.20164	1.68966	1.46518	0.663895	1.06201	0.874048	0.614728	0.923215	0.798191	0.485208	0.796224	0.717557
25	0.162111	0.201444	0.153963	0.172787	0.212401	0.17672	0.184868	0.194701	0.187115	0.189644	0.247521	0.180373	0.194701	0.251454	0.196949	0.854101	1.62785	1.27918	1.08083	1.82985	1.37078	1.37639	1.9605	1.72899	1.2539	1.74332	1.51462	0.686371	1.10949	0.916753	0.635518	0.964235	0.834153	0.499817	0.823477	0.737786
26	0.160425	0.200601	0.157896	0.175315	0.212963	0.177282	0.185992	0.196668	0.188801	0.19133	0.248644	0.180653	0.197792	0.254825	0.196387	0.886691	1.69472	1.33397	1.12803	1.88576	1.42528	1.42837	1.96106	1.77844	1.31009	1.77928	1.59104	0.7184	1.15416	0.956649	0.660804	0.999916	0.86562	0.515832	0.85972	0.76279
27	0.161268	0.206782	0.162672	0.176158	0.212963	0.178125	0.186834	0.198635	0.190206	0.191611	0.250049	0.183744	0.199758	0.255387	0.203411	0.92153	1.73995	1.37668	1.17411	1.92678	1.47557	1.49833	1.96443	1.80035	1.35083	1.78743	1.64161	0.746495	1.20389	0.991487	0.684685	1.03616	0.897929	0.534937	0.886972	0.788076
28	0.160144	0.202006	0.157053	0.175034	0.212963	0.17672	0.184306	0.198354	0.185992	0.187115	0.250611	0.181496	0.193577	0.25314	0.196949	0.943444	1.76889	1.43371	1.22608	1.93325	1.5298	1.53907	1.9546	1.81665	1.4073	1.78743	1.67477	0.769533	1.24154	1.02604	0.703228	1.07521	0.923496	0.543084	0.908325	0.811115
29	0.165763	0.210716	0.162391	0.181496	0.219425	0.180934	0.187677	0.202006	0.193296	0.193858	0.257354	0.185149	0.201725	0.260725	0.20622	0.978844	1.81609	1.47838	1.26766	1.93044	1.59441	1.60031	1.96246	1.81918	1.45647	1.7894	1.72056	0.799876	1.2907	1.06987	0.727952	1.10584	0.956649	0.563313	0.940634	0.839491
30	0.161549	0.207063	0.160706	0.175877	0.216335	0.178687	0.186273	0.201444	0.190487	0.19442	0.253421	0.184868	0.196949	0.258197	0.202568	1.0061	1.80625	1.53092	1.30981	1.94505	1.63937	1.66522	1.95853	1.81834	1.5003	1.79361	1.74248	0.818138	1.33397	1.09965	0.75099	1.14657	0.987273	0.578765	0.964515	0.854943
31	0.163796	0.210154	0.160706	0.174473	0.216616	0.17953	0.185711	0.202849	0.191049	0.193015	0.25623	0.186273	0.20032	0.259883	0.20313	1.03588	1.81131	1.57166	1.35701	1.94729	1.67533	1.71888	1.9487	1.81356	1.55986	1.78799	1.7495	0.852977	1.38201	1.13983	0.77431	1.18169	1.02099	0.592532	0.995139	0.879948
32	0.167449	0.216616	0.165763	0.181215	0.223639	0.185992	0.190206	0.206501	0.197511	0.197511	0.262692	0.188801	0.201163	0.26494	0.20903	1.06229	1.82452	1.61745	1.40758	1.94027	1.70904	1.779	1.96612	1.82171	1.61661	1.79586	1.74753	0.877982	1.42472	1.17523	0.803529	1.21681	1.05245	0.614728	1.02633	0.905796
33	0.168572	0.218582	0.166887	0.17953	0.227573	0.183744	0.191892	0.209311	0.197792	0.196949	0.26494	0.190206	0.204535	0.270559	0.21212	1.08785	1.82255	1.64864	1.44439	1.94729	1.72983	1.82311	1.96584	1.83154	1.65032	1.79361	1.74051	0.910572	1.47192	1.20445	0.8187	1.25558	1.07802	0.627932	1.05133	0.923496
34	0.164639	0.21802	0.164358	0.17672	0.224482	0.185149	0.189363	0.208468	0.193015	0.195825	0.267187	0.190206	0.202568	0.26803	0.207625	1.11089	1.82704	1.66999	1.48597	1.93156	1.73911	1.86694	1.96162	1.81862	1.69331	1.79614	1.75091	0.925463	1.50816	1.24378	0.841739	1.27947	1.10668	0.636923	1.07381	0.945973
35	0.171944	0.223639	0.169696	0.181215	0.228416	0.190206	0.193296	0.214649	0.197792	0.199758	0.272525	0.194139	0.208187	0.272806	0.213806	1.14629	1.82395	1.68853	1.5253	1.94505	1.73714	1.91358	1.95544	1.813	1.76214	1.79108	1.7495	0.960301	1.55649	1.28171	0.866182	1.32217	1.13899	0.658276	1.10668	0.966201
36	0.167449	0.224763	0.169415	0.181496	0.229259	0.191049	0.195544	0.216054	0.200882	0.200039	0.269997	0.193858	0.205658	0.278145	0.212963	1.17439	1.84081	1.69556	1.57896	1.93325	1.73349	1.94645	1.96387	1.83351	1.79867	1.78996	1.75681	0.986149	1.59638	1.30897	0.889501	1.35476	1.16652	0.673728	1.12185	0.993454
37	0.170258	0.227292	0.17363	0.184025	0.231787	0.189644	0.193858	0.216335	0.198635	0.199758	0.271402	0.198916	0.208187	0.280111	0.214649	1.19321	1.82901	1.69106	1.61717	1.93381	1.7377	1.96499	1.96246	1.81524	1.83969	1.78378	1.7554	1.0193	1.62785	1.33959	0.906077	1.38735	1.19546	0.688338	1.1477	1.00357
38	0.172506	0.228697	0.17363	0.183182	0.234597	0.196949	0.194701	0.219425	0.20032	0.201725	0.274773	0.199477	0.20903	0.280954	0.214368	1.22861	1.8321	1.69472	1.65932	1.93549	1.74922	1.97258	1.96022	1.82199	1.87762	1.78912	1.75147	1.04318	1.67982	1.37162	0.932206	1.41208	1.22327	0.698452	1.16793	1.02576
39	0.168011	0.225887	0.166887	0.182058	0.231506	0.191611	0.193577	0.217458	0.201444	0.198354	0.271402	0.196106	0.205939	0.279268	0.214649	1.2539	1.83688	1.695	1.69303	1.93662	1.7436	1.96977	1.95965	1.81356	1.9088	1.78743	1.74838	1.05498	1.7068	1.41208	0.954401	1.44495	1.24716	0.708566	1.2008	1.04487
40	0.174473	0.232068	0.174473	0.18543	0.235159	0.195544	0.20032	0.221673	0.203411	0.207063	0.278987	0.204535	0.213806	0.287416	0.222235	1.27778	1.8321	1.69612	1.73826	1.94673	1.74501	1.97455	1.96808	1.81328	1.93296	1.79389	1.75568	1.09488	1.74473	1.43539	0.975754	1.4899	1.27694	0.727671	1.2199	1.06875
41	0.173911	0.233754	0.174753	0.185711	0.237406	0.195825	0.197511	0.223359	0.203692	0.203692	0.281516	0.203692	0.210716	0.284607	0.221673	1.29183	1.82817	1.70146	1.77394	1.93493	1.74501	1.97623	1.95825	1.8189	1.94195	1.77703	1.76186	1.11904	1.76214	1.46686	0.991487	1.50985	1.30419	0.742562	1.24772	1.08083
42	0.173349	0.236001	0.175596	0.185149	0.236282	0.200039	0.19723	0.224763	0.205658	0.203692	0.283764	0.204254	0.211277	0.289102	0.221673	1.31992	1.83098	1.69191	1.81609	1.93072	1.74557	1.96584	1.94083	1.81974	1.95123	1.78996	1.76383	1.13534	1.77872	1.50142	1.01593	1.54103	1.33622	0.756048	1.27862	1.10864
43	0.175877	0.236001	0.176439	0.187677	0.241901	0.200039	0.19723	0.226449	0.206782	0.206501	0.284887	0.204816	0.216335	0.290788	0.222797	1.34352	1.82733	1.70314	1.8616	1.9383	1.7554	1.96584	1.94224	1.81272	1.95038	1.77928	1.76243	1.15894	1.78855	1.53064	1.04178	1.57643	1.35336	0.770095	1.2907	1.12494
44	0.171382	0.234597	0.173349	0.184025	0.238811	0.194139	0.197792	0.221673	0.205097	0.201444	0.281516	0.202849	0.209873	0.290507	0.223078	1.35785	1.81496	1.68966	1.87762	1.93296	1.73517	1.97005	1.94252	1.81075	1.94729	1.77703	1.75428	1.18731	1.78209	1.55564	1.05077	1.60284	1.37948	0.784143	1.3129	1.13955
45	0.178125	0.240497	0.180934	0.191049	0.246116	0.202006	0.201725	0.227292	0.210716	0.210154	0.287135	0.210716	0.215492	0.295564	0.227573	1.37358	1.82367	1.69837	1.897	1.92959	1.75175	1.97483	1.94589	1.81609	1.95347	1.78293	1.74978	1.20782	1.79333	1.59722	1.08336	1.64639	1.40505	0.806338	1.34071	1.16034
46	0.178125	0.24134	0.178968	0.19133	0.245554	0.202568	0.200882	0.232911	0.212401	0.207625	0.287978	0.207344	0.215773	0.300059	0.226168	1.40337	1.82761	1.70736	1.91583	1.93212	1.73714	1.96359	1.94224	1.80991	1.95881	1.77732	1.75709	1.2317	1.78827	1.6183	1.09741	1.65566	1.43511	0.815048	1.35673	1.17692
47	0.178125	0.244711	0.181777	0.191611	0.246678	0.202568	0.203411	0.232068	0.211558	0.205939	0.289945	0.207063	0.217739	0.298935	0.230663	1.41236	1.82733	1.69893	1.90965	1.9265	1.7363	1.97483	1.95713	1.80963	1.96387	1.77928	1.75203	1.26486	1.80176	1.64976	1.12185	1.68404	1.44663	0.827129	1.37948	1.20782
48	0.179811	0.243587	0.182901	0.192735	0.250611	0.203411	0.20313	0.236001	0.212963	0.209592	0.291349	0.21212	0.215492	0.303149	0.233754	1.43399	1.84165	1.69977	1.92538	1.93128	1.73714	1.97595	1.94167	1.80485	1.96106	1.78125	1.74725	1.2907	1.81131	1.68179	1.14376	1.7082	1.4795	0.83921	1.40112	1.20726
49	0.180934	0.246959	0.182901	0.192454	0.249206	0.205939	0.204535	0.236282	0.214368	0.209592	0.296126	0.211558	0.22083	0.303992	0.231506	1.44832	1.8262	1.68938	1.91723	1.93662	1.73573	1.97511	1.94757	1.81215	1.95095	1.78209	1.75343	1.30897	1.80429	1.70876	1.16062	1.73096	1.50732	0.853258	1.42781	1.23311
50	0.180653	0.249487	0.185149	0.193577	0.253702	0.205939	0.20313	0.233754	0.214649	0.212682	0.293597	0.213525	0.221954	0.303149	0.233473	1.48175	1.82311	1.69921	1.91751	1.92819	1.73545	1.97005	1.93521	1.81609	1.96331	1.77479	1.74697	1.33453	1.8012	1.72225	1.18169	1.73377	1.5298	0.863653	1.45029	1.25137
51	0.181496	0.248363	0.187677	0.194701	0.256511	0.207344	0.204816	0.23853	0.216335	0.210997	0.297811	0.213525	0.222516	0.307364	0.234878	1.4899	1.81862	1.69752	1.92735	1.92425	1.73854	1.96612	1.94448	1.80485	1.96724	1.77703	1.75653	1.36122	1.80766	1.74473	1.19462	1.7495	1.55087	0.879105	1.47585	1.27525
52	0.179249	0.25033	0.182058	0.189925	0.252859	0.20313	0.202287	0.237968	0.214649	0.208749	0.293878	0.212682	0.219144	0.305678	0.232349	1.50254	1.81159	1.69106	1.91442	1.91807	1.73208	1.96022	1.93465	1.80316	1.95123	1.77619	1.74051	1.38426	1.80007	1.75962	1.21456	1.75793	1.57896	0.893715	1.4899	1.28621
53	0.180653	0.249768	0.18262	0.191892	0.254544	0.20313	0.202849	0.240216	0.214368	0.209873	0.29444	0.214368	0.219144	0.305116	0.232349	1.52109	1.81272	1.69556	1.92706	1.92763	1.73321	1.95713	1.9324	1.79951	1.96668	1.76833	1.7422	1.40505	1.80007	1.7599	1.2362	1.77142	1.59357	0.900458	1.50451	1.30082
54	0.183182	0.255668	0.187677	0.196387	0.257354	0.208749	0.203411	0.244711	0.217458	0.213244	0.299778	0.218863	0.224482	0.31214	0.23853	1.54553	1.82143	1.68994	1.91807	1.92313	1.73236	1.96471	1.94167	1.79558	1.96246	1.7776	1.74753	1.43399	1.78855	1.7672	1.25418	1.7613	1.62223	0.917315	1.52502	1.32105
55	0.184868	0.253983	0.189644	0.194701	0.259321	0.20903	0.207625	0.243868	0.221392	0.211839	0.304835	0.218582	0.222797	0.310173	0.236563	1.57447	1.82339	1.68713	1.93718	1.92088	1.73236	1.95797	1.93465	1.79389	1.95909	1.78153	1.74978	1.45366	1.80738	1.76776	1.28059	1.7672	1.6433	0.922934	1.55311	1.33875
56	0.182058	0.255668	0.187396	0.194982	0.256792	0.203973	0.208749	0.243306	0.218301	0.212963	0.30034	0.216335	0.219706	0.310454	0.237687	1.59273	1.8189	1.69359	1.91274	1.9206	1.72787	1.97511	1.9383	1.80316	1.94729	1.76945	1.74753	1.46939	1.79754	1.75905	1.28284	1.7658	1.66831	0.933611	1.56351	1.34324
57	0.185992	0.260725	0.189925	0.195825	0.263816	0.209311	0.208468	0.252297	0.219425	0.216054	0.304554	0.221954	0.225887	0.315231	0.243025	1.61549	1.81412	1.69359	1.92116	1.92594	1.73236	1.9619	1.93662	1.80035	1.94898	1.76102	1.75063	1.49608	1.80063	1.779	1.31149	1.76355	1.68938	0.953839	1.58346	1.36684
58	0.185992	0.258478	0.190206	0.19442	0.25904	0.208749	0.204816	0.246116	0.219425	0.211839	0.30343	0.218863	0.221954	0.314388	0.239935	1.62279	1.81946	1.68544	1.91835	1.93662	1.71663	1.97202	1.9251	1.79923	1.95066	1.76467	1.73826	1.52446	1.79754	1.76467	1.33678	1.76973	1.70258	0.965639	1.59835	1.39128
59	0.186554	0.25904	0.191049	0.19723	0.260725	0.206501	0.207344	0.248644	0.219144	0.21493	0.302307	0.22083	0.225044	0.316916	0.241901	1.64695	1.82199	1.68011	1.91639	1.91386	1.72197	1.95572	1.93577	1.79698	1.94589	1.76664	1.73967	1.5416	1.79249	1.76383	1.34099	1.75456	1.72843	0.97182	1.62307	1.4014
60	0.187115	0.264097	0.193577	0.197511	0.266906	0.21212	0.21212	0.251735	0.225606	0.218582	0.30905	0.222516	0.228978	0.321131	0.246678	1.67589	1.81131	1.68825	1.92201	1.91414	1.7363	1.95404	1.93325	1.80007	1.95713	1.75484	1.74529	1.56997	1.79333	1.77984	1.36909	1.76636	1.74613	0.986149	1.63712	1.41517
61	0.191611	0.266345	0.194982	0.200882	0.27084	0.212682	0.213525	0.25623	0.227854	0.217178	0.312421	0.226449	0.228697	0.323097	0.245273	1.70427	1.813	1.68516	1.91695	1.92791	1.73208	1.95656	1.93746	1.79923	1.95347	1.77282	1.73967	1.59273	1.79136	1.77872	1.3851	1.77001	1.77254	1.00806	1.65173	1.43315
62	0.190487	0.265502	0.193577	0.198354	0.268592	0.211839	0.212401	0.257073	0.228135	0.219987	0.313826	0.227292	0.22982	0.324221	0.24724	1.71691	1.81131	1.6787	1.92425	1.91892	1.72871	1.96584	1.92875	1.79586	1.95881	1.76074	1.74163	1.60565	1.78265	1.78041	1.40955	1.77675	1.77479	1.00834	1.66774	1.45394
63	0.188801	0.266625	0.19442	0.199477	0.266064	0.21212	0.208468	0.252578	0.224201	0.218863	0.311297	0.223639	0.227573	0.322535	0.244149	1.73377	1.81103	1.68067	1.92088	1.90375	1.7186	1.95544	1.92819	1.79164	1.9442	1.75821	1.73939	1.62897	1.79052	1.76523	1.41966	1.76552	1.78462	1.02323	1.67702	1.46546
64	0.187958	0.270559	0.195825	0.198073	0.26803	0.210154	0.211277	0.257635	0.225044	0.218301	0.310173	0.226168	0.228135	0.326188	0.246116	1.75624	1.80597	1.68151	1.91976	1.91302	1.7186	1.95488	1.9383	1.78406	1.95544	1.77085	1.72674	1.65707	1.78968	1.75765	1.43652	1.76327	1.79333	1.03335	1.68179	1.47641
65	0.189925	0.270559	0.199196	0.202849	0.274492	0.213244	0.214368	0.261568	0.230944	0.219987	0.316916	0.227011	0.232068	0.330964	0.248082	1.77703	1.81918	1.69472	1.91751	1.90852	1.73124	1.95797	1.92931	1.7967	1.93971	1.75709	1.73686	1.67645	1.79445	1.77113	1.4559	1.76917	1.79445	1.04768	1.695	1.49243
66	0.191892	0.273649	0.200039	0.203692	0.272245	0.214649	0.216897	0.262411	0.231506	0.221392	0.31804	0.230101	0.23263	0.329559	0.248925	1.78265	1.8085	1.68516	1.91779	1.90796	1.72028	1.95853	1.92032	1.79024	1.94785	1.76692	1.7377	1.69668	1.79108	1.77423	1.47838	1.76327	1.81805	1.06285	1.69247	1.51547
67	0.189644	0.270559	0.196949	0.201725	0.271402	0.21493	0.212682	0.261849	0.22954	0.218863	0.312702	0.227854	0.230663	0.327873	0.248082	1.80373	1.79698	1.67758	1.91386	1.89728	1.71494	1.956	1.92425	1.78687	1.93943	1.75709	1.74613	1.72225	1.78293	1.75596	1.48456	1.75259	1.80373	1.06987	1.70314	1.51603
68	0.190487	0.272525	0.19723	0.203411	0.275054	0.214649	0.213525	0.262411	0.227573	0.222235	0.317759	0.228978	0.232349	0.330402	0.252578	1.81328	1.79979	1.68263	1.91442	1.9133	1.71522	1.95207	1.91245	1.79614	1.93605	1.74697	1.72618	1.7377	1.78771	1.76748	1.51406	1.76411	1.80906	1.08504	1.69415	1.54581
69	0.19442	0.277864	0.202287	0.206501	0.277021	0.215492	0.217458	0.263816	0.234316	0.224763	0.321973	0.234316	0.236282	0.335178	0.255949	1.86244	1.8071	1.6832	1.92116	1.90852	1.71522	1.95432	1.92482	1.79895	1.94027	1.75428	1.73714	1.7717	1.78378	1.76917	1.52895	1.76102	1.80373	1.09684	1.70427	1.5607
70	0.194701	0.278987	0.203692	0.208468	0.278987	0.214649	0.217178	0.266345	0.233192	0.223078	0.327031	0.234035	0.236844	0.33574	0.257073	1.86048	1.80597	1.68095	1.92397	1.90487	1.72759	1.9501	1.9192	1.78687	1.94448	1.76636	1.73489	1.78378	1.78462	1.76833	1.53991	1.75877	1.81412	1.11061	1.70202	1.57756
71	0.195825	0.282078	0.204535	0.206782	0.281235	0.216335	0.219144	0.268592	0.236001	0.225887	0.325626	0.234878	0.238811	0.337707	0.259321	1.88745	1.79923	1.6787	1.91077	1.90796	1.71775	1.95909	1.92678	1.79417	1.931	1.75905	1.73461	1.79305	1.78715	1.75962	1.56407	1.7731	1.80401	1.11483	1.69809	1.58205
72	0.198916	0.282921	0.203411	0.208187	0.282078	0.215211	0.220268	0.270278	0.234597	0.22673	0.327312	0.235721	0.236844	0.336302	0.257916	1.89447	1.79193	1.67364	1.91442	1.89672	1.71438	1.94785	1.91976	1.79024	1.93353	1.75568	1.73208	1.81244	1.77956	1.77844	1.57728	1.75681	1.8203	1.13253	1.71017	1.59891
73	0.19723	0.283202	0.205377	0.207344	0.284045	0.215773	0.219706	0.272245	0.235159	0.227011	0.326188	0.236563	0.238811	0.341921	0.261849	1.90459	1.80878	1.67252	1.90852	1.89223	1.71719	1.9546	1.92847	1.78659	1.93943	1.75147	1.72365	1.83182	1.78771	1.76271	1.59498	1.75372	1.80991	1.13786	1.70202	1.61801
74	0.199477	0.283764	0.204816	0.207063	0.284326	0.217739	0.221111	0.27393	0.233192	0.227854	0.328997	0.237968	0.241059	0.342764	0.25904	1.90487	1.79333	1.68348	1.91077	1.90375	1.71944	1.94757	1.91948	1.78293	1.93549	1.75203	1.72393	1.85992	1.77423	1.7658	1.61661	1.76271	1.81356	1.15444	1.70455	1.62953
75	0.196949	0.28573	0.210154	0.210716	0.283764	0.216054	0.223078	0.275616	0.236844	0.228697	0.333212	0.239373	0.242463	0.344731	0.261006	1.90627	1.79502	1.67673	1.91077	1.91302	1.72281	1.94561	1.91245	1.78462	1.94139	1.75231	1.73236	1.8661	1.77479	1.76439	1.63937	1.75765	1.81244	1.16905	1.70511	1.64105
76	0.197511	0.283764	0.203973	0.207344	0.283764	0.213525	0.218301	0.27393	0.23263	0.225044	0.328997	0.236282	0.237968	0.343607	0.259321	1.90936	1.79951	1.66156	1.90599	1.90515	1.71775	1.94505	1.89981	1.78855	1.93886	1.74753	1.72843	1.87059	1.78181	1.75765	1.64161	1.75624	1.80794	1.17074	1.70005	1.6419
77	0.201725	0.286292	0.207906	0.210435	0.290507	0.213525	0.221673	0.277302	0.236001	0.22982	0.335178	0.239935	0.243025	0.345293	0.263816	1.91302	1.79108	1.6714	1.89981	1.9074	1.71551	1.95685	1.9147	1.77984	1.94027	1.75034	1.72534	1.87874	1.76467	1.76271	1.66774	1.75484	1.81581	1.18675	1.70146	1.66887
78	0.202287	0.289664	0.20903	0.211277	0.291349	0.218582	0.224201	0.279268	0.238249	0.230944	0.336021	0.243025	0.242182	0.348102	0.265221	1.92229	1.79389	1.68095	1.91049	1.89138	1.7141	1.94195	1.90262	1.78181	1.93886	1.75063	1.7363	1.89223	1.77029	1.77423	1.67561	1.76271	1.81834	1.20108	1.70033	1.67477
79	0.198635	0.285449	0.204816	0.207344	0.285168	0.217739	0.222797	0.275616	0.236001	0.230382	0.334054	0.237687	0.239654	0.348383	0.263254	1.91133	1.79389	1.66634	1.90403	1.90459	1.71635	1.94083	1.90768	1.77507	1.93325	1.74838	1.72365	1.87312	1.77451	1.76102	1.69752	1.75119	1.81047	1.21035	1.69303	1.68657
80	0.200882	0.289945	0.207063	0.209873	0.289664	0.21493	0.221673	0.280392	0.234035	0.229259	0.33265	0.243587	0.240216	0.345574	0.264378	1.91386	1.78378	1.68263	1.90627	1.88099	1.70399	1.93409	1.90965	1.78097	1.92706	1.74529	1.72393	1.88998	1.77366	1.76299	1.7141	1.75624	1.81075	1.21176	1.69584	1.69247
81	0.200882	0.290788	0.210997	0.214649	0.290788	0.220268	0.229259	0.281797	0.238249	0.232068	0.340235	0.24443	0.24443	0.351193	0.266345	1.91583	1.79136	1.67055	1.91442	1.89504	1.7141	1.94589	1.90543	1.77591	1.93886	1.75596	1.72253	1.89588	1.77282	1.75962	1.71803	1.75568	1.8189	1.23226	1.70567	1.70623
82	0.201725	0.291068	0.211558	0.208749	0.290788	0.216616	0.219425	0.278706	0.233473	0.228978	0.336302	0.239092	0.241901	0.349788	0.264378	1.90318	1.80288	1.66522	1.90768	1.89532	1.70399	1.94055	1.90037	1.77563	1.92257	1.74838	1.72253	1.88436	1.76327	1.75849	1.74276	1.74332	1.80063	1.23929	1.69837	1.69949
83	0.205097	0.295283	0.21493	0.212682	0.29444	0.221954	0.227292	0.28264	0.237687	0.234316	0.339674	0.246116	0.246397	0.352036	0.266906	1.92004	1.79193	1.66887	1.9074	1.88408	1.70652	1.92566	1.91555	1.77507	1.9265	1.73068	1.71466	1.89251	1.76495	1.75006	1.76748	1.75006	1.81075	1.25081	1.70595	1.71326
84	0.200039	0.296126	0.211277	0.211839	0.293035	0.221392	0.224482	0.280392	0.23263	0.234316	0.336864	0.24724	0.242463	0.351193	0.267468	1.9147	1.7776	1.6537	1.90431	1.89475	1.70904	1.9428	1.90768	1.77001	1.92706	1.73377	1.71551	1.88436	1.76467	1.76074	1.77142	1.74753	1.80822	1.2671	1.70455	1.69837
85	0.20313	0.296688	0.210997	0.213244	0.293878	0.220268	0.226449	0.284045	0.236563	0.234597	0.338269	0.246116	0.245835	0.349507	0.270278	1.9133	1.78799	1.66831	1.89054	1.89082	1.69837	1.93353	1.91245	1.77113	1.93015	1.73377	1.71747	1.88998	1.77029	1.74838	1.78462	1.7436	1.80288	1.26373	1.69247	1.71326
86	0.201725	0.301183	0.215492	0.217458	0.29753	0.226449	0.22982	0.287697	0.237406	0.237687	0.345855	0.249206	0.249487	0.355407	0.270278	1.92397	1.78322	1.65201	1.90543	1.89054	1.7068	1.9487	1.90543	1.77591	1.92425	1.73545	1.72253	1.89588	1.77675	1.75119	1.80625	1.74304	1.80316	1.28256	1.69781	1.71157
87	0.206501	0.301745	0.217458	0.218301	0.299216	0.22954	0.232068	0.289102	0.23853	0.237968	0.345012	0.25033	0.249768	0.359902	0.273368	1.9088	1.79193	1.66915	1.9015	1.90009	1.70652	1.93605	1.90318	1.76804	1.92622	1.73854	1.71691	1.89447	1.76861	1.75512	1.81777	1.75259	1.80991	1.29604	1.69612	1.71438
88	0.20622	0.300621	0.21802	0.219144	0.298373	0.230382	0.232349	0.290788	0.24134	0.236844	0.346135	0.250892	0.252859	0.358778	0.274773	1.91245	1.78181	1.66522	1.8911	1.8956	1.70736	1.93268	1.89728	1.77844	1.92566	1.74192	1.72225	1.88773	1.77394	1.75512	1.82704	1.74444	1.80485	1.30447	1.69921	1.72056
89	0.208749	0.304554	0.218582	0.216335	0.304835	0.229259	0.234597	0.290226	0.238249	0.237125	0.345012	0.25033	0.251454	0.361869	0.275335	1.92004	1.77254	1.66128	1.89532	1.89279	1.70005	1.93437	1.91555	1.77226	1.91835	1.73264	1.71972	1.89279	1.76608	1.75624	1.84896	1.74585	1.80007	1.31402	1.69809	1.71775
90	0.210154	0.304835	0.219987	0.218582	0.305959	0.235159	0.231787	0.292192	0.239654	0.240216	0.350631	0.253983	0.252578	0.364959	0.275335	1.9147	1.77338	1.66409	1.89644	1.89335	1.70511	1.92903	1.90599	1.7776	1.93015	1.73517	1.71747	1.89419	1.76833	1.75147	1.85374	1.75147	1.80007	1.32329	1.70258	1.71803
91	0.206501	0.302026	0.218301	0.217739	0.302026	0.233754	0.23263	0.291349	0.238249	0.23544	0.348102	0.250049	0.249206	0.36215	0.274211	1.91245	1.79136	1.66072	1.89897	1.88942	1.70567	1.92791	1.89363	1.76776	1.91498	1.73461	1.70371	1.88942	1.76299	1.74782	1.87396	1.73742	1.79642	1.33622	1.68657	1.71354
92	0.207063	0.305397	0.220268	0.215492	0.302307	0.232349	0.230944	0.292754	0.23544	0.239654	0.349226	0.249768	0.250049	0.363836	0.275897	1.92088	1.77956	1.65763	1.897	1.87481	1.69359	1.93296	1.89925	1.77563	1.91892	1.7318	1.70652	1.89672	1.7658	1.74585	1.87649	1.73377	1.79361	1.34408	1.69415	1.72365
93	0.20903	0.306521	0.222235	0.218863	0.302869	0.234316	0.231787	0.295845	0.237968	0.237125	0.349788	0.25314	0.249206	0.363836	0.278145	1.90684	1.77085	1.65341	1.89756	1.8852	1.70371	1.92903	1.89644	1.75765	1.91667	1.72871	1.71775	1.88717	1.76523	1.754	1.88352	1.7377	1.80035	1.35167	1.68685	1.71213
94	0.211558	0.310454	0.221111	0.220549	0.308488	0.235721	0.233754	0.296407	0.239935	0.242182	0.354845	0.255949	0.254263	0.36805	0.279268	1.92145	1.77647	1.65763	1.89082	1.88324	1.70483	1.94111	1.90655	1.77732	1.92482	1.7377	1.7141	1.89504	1.76018	1.74135	1.89166	1.7363	1.79839	1.36881	1.68825	1.7127
95	0.207625	0.308488	0.218582	0.219425	0.30343	0.23544	0.233473	0.295564	0.239092	0.240778	0.350069	0.253983	0.251454	0.365802	0.278987	1.90824	1.77507	1.6537	1.89981	1.89279	1.70314	1.92931	1.89082	1.76495	1.90965	1.72169	1.70904	1.8911	1.7599	1.74135	1.88605	1.74557	1.80513	1.37752	1.6832	1.71354
96	0.211558	0.309611	0.222797	0.222516	0.308488	0.236001	0.234316	0.297811	0.243587	0.243868	0.355688	0.256511	0.255949	0.370298	0.281516	1.90712	1.77675	1.65651	1.88605	1.87986	1.69415	1.93521	1.90094	1.76917	1.92482	1.72787	1.70736	1.89166	1.7658	1.75063	1.88717	1.73433	1.79783	1.38904	1.69134	1.72422
97	0.212401	0.312421	0.225325	0.223359	0.312702	0.24134	0.239373	0.300902	0.243868	0.245273	0.358497	0.257073	0.257916	0.372264	0.282359	1.90627	1.76804	1.65313	1.88324	1.88605	1.70033	1.92819	1.88942	1.77788	1.90627	1.73377	1.71185	1.89251	1.75343	1.7554	1.89419	1.73995	1.7894	1.39522	1.69752	1.72056
98	0.208749	0.308769	0.223359	0.219425	0.307926	0.237968	0.23263	0.297249	0.240778	0.241621	0.354845	0.254544	0.255106	0.367769	0.280673	1.91049	1.77591	1.65004	1.88914	1.87677	1.69443	1.92313	1.88605	1.7776	1.9088	1.71944	1.70399	1.89391	1.74866	1.74641	1.8852	1.73826	1.78265	1.40337	1.68685	1.70511
99	0.213244	0.312983	0.227573	0.225325	0.311016	0.241621	0.238249	0.303149	0.243306	0.247802	0.358778	0.258478	0.257073	0.374793	0.284607	1.90712	1.76692	1.65398	1.89953	1.88914	1.70202	1.92145	1.88801	1.76186	1.91639	1.72562	1.71382	1.89026	1.75933	1.74051	1.88548	1.74332	1.79108	1.42022	1.68151	1.7068
100	0.214368	0.315792	0.22673	0.225325	0.317759	0.242182	0.240216	0.304835	0.244149	0.246116	0.358778	0.258478	0.259883	0.376479	0.283483	1.91498	1.78546	1.65229	1.88773	1.88408	1.69949	1.91526	1.897	1.76495	1.91442	1.72197	1.70989	1.8897	1.76243	1.73264	1.89728	1.74585	1.79979	1.42556	1.68516	1.71916
101	0.216616	0.314669	0.227573	0.225887	0.312702	0.243025	0.237406	0.305116	0.243025	0.248644	0.361307	0.259883	0.259883	0.375355	0.285168	1.91189	1.76945	1.64808	1.8897	1.88267	1.69781	1.92706	1.89925	1.77113	1.91723	1.71972	1.71073	1.89223	1.76776	1.73798	1.89785	1.73405	1.79164	1.43568	1.69696	1.71242
102	0.215773	0.315231	0.22673	0.225044	0.313545	0.242463	0.235721	0.304835	0.242744	0.245554	0.356531	0.259321	0.258478	0.374512	0.28264	1.91723	1.77703	1.6537	1.88689	1.87228	1.7023	1.9192	1.88998	1.7672	1.90094	1.72674	1.70455	1.87368	1.75568	1.74332	1.88464	1.73658	1.78462	1.44186	1.68516	1.71157
103	0.212963	0.316073	0.224763	0.225606	0.312983	0.241059	0.235721	0.303711	0.239373	0.24443	0.362712	0.259602	0.257073	0.372826	0.284887	1.91526	1.76495	1.65847	1.8838	1.8675	1.69303	1.91695	1.88408	1.76776	1.9015	1.71157	1.70595	1.87846	1.75512	1.74248	1.88689	1.72759	1.7835	1.45731	1.6832	1.7009
104	0.214087	0.317478	0.227011	0.224763	0.316916	0.242182	0.238811	0.306521	0.24443	0.245835	0.35934	0.261568	0.256511	0.379007	0.286854	1.90571	1.76271	1.65117	1.87312	1.87902	1.69528	1.92482	1.8852	1.75765	1.90431	1.7259	1.70961	1.88605	1.75119	1.73854	1.89588	1.72506	1.78771	1.4559	1.68516	1.71185
105	0.21802	0.322535	0.228135	0.230101	0.31804	0.245273	0.242182	0.312702	0.246116	0.249487	0.366645	0.265221	0.261006	0.381817	0.290788	1.91274	1.77282	1.65932	1.89391	1.87649	1.69078	1.92313	1.89363	1.75877	1.90065	1.72983	1.70062	1.88239	1.76102	1.73349	1.89026	1.73939	1.78687	1.47501	1.68376	1.70399
106	0.216335	0.324221	0.231225	0.230944	0.320288	0.24724	0.239935	0.309892	0.245273	0.254825	0.369174	0.266345	0.26213	0.381536	0.289945	1.90571	1.77844	1.65791	1.88605	1.86975	1.69809	1.92341	1.89026	1.76018	1.91555	1.71972	1.69949	1.88998	1.75287	1.7363	1.89532	1.73658	1.78013	1.47585	1.67617	1.70314
107	0.215773	0.317759	0.228978	0.227854	0.316916	0.246397	0.240497	0.307926	0.24443	0.25033	0.362993	0.260725	0.259602	0.376479	0.286011	1.91274	1.7672	1.65089	1.89447	1.86806	1.68067	1.90993	1.88689	1.75624	1.91583	1.72253	1.70174	1.87481	1.75203	1.7377	1.89644	1.72169	1.79473	1.49243	1.69247	1.70876
108	0.218863	0.325626	0.235159	0.230663	0.321692	0.249487	0.244711	0.31214	0.249487	0.252578	0.367488	0.266906	0.263535	0.386593	0.295845	1.90684	1.76973	1.64021	1.88155	1.88071	1.70371	1.92313	1.88661	1.76102	1.91779	1.72759	1.70708	1.88352	1.74613	1.72365	1.89532	1.7318	1.79221	1.49973	1.68095	1.72084
109	0.216616	0.321692	0.22954	0.228978	0.323378	0.246397	0.241621	0.309892	0.247521	0.249206	0.364678	0.264097	0.264097	0.381536	0.288821	1.9015	1.76074	1.6419	1.87481	1.86469	1.68938	1.91133	1.87677	1.75653	1.89475	1.71326	1.70033	1.88857	1.75063	1.72534	1.89785	1.71944	1.7835	1.509	1.67055	1.71494
110	0.22392	0.327312	0.232911	0.232068	0.325626	0.250611	0.245273	0.314107	0.250049	0.25314	0.371702	0.267187	0.266345	0.384907	0.294721	1.90965	1.77647	1.65229	1.87677	1.86919	1.69022	1.91723	1.89897	1.76467	1.89925	1.72197	1.70595	1.88239	1.76018	1.73293	1.89532	1.72253	1.77732	1.52165	1.68516	1.70961
111	0.220268	0.327031	0.235721	0.23263	0.324783	0.249487	0.246116	0.316635	0.251454	0.251173	0.373388	0.267187	0.267468	0.384626	0.294159	1.89953	1.75905	1.6492	1.88914	1.87144	1.69584	1.90796	1.8793	1.75737	1.90543	1.72225	1.70286	1.86638	1.74557	1.73658	1.9029	1.73602	1.79221	1.5298	1.67954	1.70708
112	0.219706	0.326188	0.237406	0.232068	0.323097	0.249487	0.245554	0.31804	0.251454	0.253983	0.370578	0.268592	0.265502	0.386593	0.292754	1.89813	1.76383	1.65285	1.87958	1.86469	1.68938	1.91555	1.88829	1.75287	1.90094	1.71607	1.69977	1.87537	1.7436	1.73658	1.89391	1.73405	1.78406	1.53822	1.68292	1.70792
113	0.221392	0.32984	0.237125	0.234316	0.327873	0.252016	0.248082	0.315511	0.251735	0.255106	0.373669	0.270278	0.266906	0.387998	0.294721	1.90965	1.75484	1.64274	1.87902	1.87368	1.68067	1.90965	1.89279	1.75709	1.89897	1.71916	1.69752	1.87762	1.74669	1.73714	1.8897	1.72225	1.78855	1.55143	1.68629	1.70033
114	0.22083	0.328997	0.234035	0.230101	0.32394	0.248644	0.241901	0.316635	0.25033	0.255949	0.372826	0.268873	0.26803	0.386593	0.291068	1.90627	1.76692	1.63403	1.88183	1.87115	1.67926	1.89756	1.89026	1.76214	1.89532	1.72028	1.70371	1.87986	1.74473	1.72843	1.90206	1.72253	1.77703	1.54497	1.67954	1.69893
115	0.219987	0.332088	0.235721	0.232068	0.326469	0.250049	0.246959	0.319164	0.248644	0.254263	0.372264	0.268592	0.266906	0.387155	0.294721	1.89953	1.76327	1.64442	1.88548	1.86048	1.68825	1.91667	1.88914	1.76552	1.90824	1.7186	1.69837	1.88014	1.73096	1.72646	1.88576	1.72562	1.77703	1.5607	1.67926	1.7068
116	0.218582	0.33265	0.237687	0.23263	0.328997	0.251454	0.246116	0.318883	0.252297	0.254825	0.374231	0.273649	0.26494	0.387998	0.296126	1.9029	1.7613	1.64583	1.87424	1.86273	1.68179	1.90993	1.87734	1.75119	1.89785	1.72056	1.69837	1.87537	1.7495	1.72365	1.90037	1.71551	1.77029	1.56323	1.66381	1.70286
117	0.223078	0.332931	0.239935	0.231506	0.333773	0.254263	0.249768	0.322535	0.253983	0.25904	0.377321	0.274773	0.272806	0.392774	0.299778	1.9074	1.76523	1.65651	1.87705	1.87256	1.69696	1.91779	1.88014	1.74725	1.90852	1.71157	1.69106	1.87059	1.73321	1.72787	1.8911	1.73096	1.78293	1.57812	1.67954	1.7009
118	0.223359	0.332088	0.236844	0.237406	0.329559	0.252297	0.24724	0.320569	0.251454	0.256511	0.377883	0.27084	0.266345	0.391088	0.294721	1.89054	1.75372	1.6478	1.87818	1.85767	1.67982	1.89728	1.87144	1.74753	1.89785	1.71466	1.70174	1.87003	1.74276	1.7304	1.88773	1.72112	1.77703	1.58402	1.66831	1.69472
119	0.222235	0.331526	0.237968	0.234878	0.330402	0.250892	0.24724	0.31804	0.252016	0.255668	0.375636	0.273087	0.268873	0.390245	0.299497	1.89504	1.75709	1.65651	1.86638	1.85008	1.6905	1.91302	1.87537	1.75147	1.89475	1.7127	1.70455	1.87059	1.74107	1.72028	1.8852	1.70539	1.76804	1.59807	1.67168	1.69949
120	0.225044	0.333773	0.237406	0.235159	0.331807	0.252578	0.246678	0.323659	0.252297	0.258478	0.377321	0.273087	0.268592	0.391088	0.298373	1.89728	1.779	1.63319	1.8779	1.86188	1.68601	1.89841	1.86778	1.75709	1.89475	1.71073	1.68966	1.87902	1.7304	1.71944	1.88352	1.72112	1.76917	1.59807	1.67561	1.69837
	P-values against 0 µM			0.761153			0.624754			0.414387			0.249057			5.06364e-05			0.000321207			7.76629e-05			0.000637754			0.000916912			0.00667321			0.0257453
	Degrees of freedom			3.90804			2.84787			3.8768			3.92866			3.17664			2.6437			2.97838			2.50141			2.45879			2.1455			2.06658

## Sheet: Fig.3f
	6'FAM Fluorescence (AU) = 3559.3*(MEF µM FITC). Values below in MEF (µM FITC).				3WJdB Fluorescence (AU) = 6777.9*(MEF µM FITC). Values below in MEF (µM FITC).
	10 µM aTc - InvadeR				10 µM aTc - 3WJdB
Time (min)	Replicate 1	Replicate 2	Replicate 3	Time (min)	Replicate 1	Replicate 2	Replicate 3
0	0.157334	0.181777	0.145815	0	0.0228684	0.0225734	0.0219832
1	0.18262	0.210435	0.164358	3	0.0274421	0.0272946	0.0281798
2	0.201725	0.239092	0.187396	6	0.0362944	0.0359994	0.0382124
3	0.218301	0.27393	0.214649	9	0.048245	0.04795	0.0506056
4	0.239935	0.32394	0.250049	12	0.0634415	0.0638841	0.0677201
5	0.272525	0.376198	0.293878	15	0.0805559	0.0811461	0.0873427
6	0.311297	0.440536	0.345293	18	0.0987031	0.0992933	0.106228
7	0.347259	0.506841	0.396988	21	0.117145	0.121719	0.129539
8	0.390807	0.588037	0.455989	24	0.139129	0.146358	0.152407
9	0.431546	0.672323	0.523137	27	0.163472	0.175866	0.181915
10	0.475936	0.759981	0.591689	30	0.191062	0.205373	0.211127
11	0.524541	0.848762	0.659399	33	0.219832	0.240192	0.242405
12	0.570337	0.933049	0.729357	36	0.256569	0.273979	0.277815
13	0.62119	1.0252	0.801562	39	0.291831	0.314552	0.319863
14	0.681314	1.1196	0.875453	42	0.329748	0.356748	0.363239
15	0.734976	1.21569	0.95693	45	0.373419	0.399829	0.411779
16	0.790605	1.30981	1.04065	48	0.416501	0.445713	0.462533
17	0.863372	1.41488	1.1182	51	0.463713	0.492778	0.512843
18	0.920125	1.52699	1.20192	54	0.506794	0.545154	0.562121
19	0.987835	1.62307	1.26907	57	0.554006	0.59576	0.615235
20	1.05274	1.73012	1.35841	60	0.602251	0.646956	0.665545
21	1.12494	1.81609	1.43905	63	0.652414	0.69343	0.718069
22	1.18254	1.88464	1.50648	66	0.695348	0.743593	0.764544
23	1.24041	1.93353	1.59498	69	0.74138	0.791838	0.814559
24	1.30531	1.95488	1.67168	72	0.791248	0.840673	0.861181
25	1.37639	1.9605	1.72899	75	0.83728	0.885673	0.909279
26	1.42837	1.96106	1.77844	78	0.875492	0.930819	0.960474
27	1.49833	1.96443	1.80035	81	0.92359	0.975671	1.00075
28	1.53907	1.9546	1.81665	84	0.968442	1.02097	1.0431
29	1.60031	1.96246	1.81918	87	1.00665	1.06331	1.07865
30	1.66522	1.95853	1.81834	90	1.04855	1.09931	1.1235
31	1.71888	1.9487	1.81356	93	1.09031	1.14224	1.16349
32	1.779	1.96612	1.82171	96	1.13147	1.17706	1.20627
33	1.82311	1.96584	1.83154	99	1.16422	1.20819	1.22457
34	1.86694	1.96162	1.81862	102	1.19432	1.24847	1.2678
35	1.91358	1.95544	1.813	105	1.22176	1.27709	1.30424
36	1.94645	1.96387	1.83351	108	1.26101	1.31663	1.32681
37	1.96499	1.96246	1.81524	111	1.29111	1.33832	1.35647
38	1.97258	1.96022	1.82199	114	1.32003	1.36458	1.38568
39	1.96977	1.95965	1.81356	117	1.34673	1.39955	1.41622
40	1.97455	1.96808	1.81328	120	1.3755	1.41711	1.44337
41	1.97623	1.95825	1.8189	123	1.39911	1.44411	1.45384
42	1.96584	1.94083	1.81974	126	1.42109	1.45679	1.47804
43	1.96584	1.94224	1.81272	129	1.4503	1.48379	1.50474
44	1.97005	1.94252	1.81075	132	1.46889	1.50651	1.51773
45	1.97483	1.94589	1.81609	135	1.48984	1.52274	1.53956
46	1.96359	1.94224	1.80991	138	1.50578	1.53351	1.55166
47	1.97483	1.95713	1.80963	141	1.52112	1.55948	1.57069
48	1.97595	1.94167	1.80485	144	1.53912	1.57099	1.5884
49	1.97511	1.94757	1.81215	147	1.55918	1.59179	1.59902
50	1.97005	1.93521	1.81609	150	1.5791	1.60359	1.60758
51	1.96612	1.94448	1.80485	153	1.58309	1.603	1.63207
52	1.96022	1.93465	1.80316	156	1.60507	1.62572	1.64845
53	1.95713	1.9324	1.79951	159	1.61805	1.63856	1.63959
54	1.96471	1.94167	1.79558	162	1.63753	1.64845	1.65656
55	1.95797	1.93465	1.79389	165	1.64786	1.65494	1.67087
56	1.97511	1.9383	1.80316	168	1.65568	1.66777	1.67353
57	1.9619	1.93662	1.80035	171	1.65568	1.67249	1.68695
58	1.97202	1.9251	1.79923	174	1.67323	1.68548	1.68267
59	1.95572	1.93577	1.79698	177	1.67943	1.6902	1.69492
60	1.95404	1.93325	1.80007	180	1.68858	1.69344	1.70776
61	1.95656	1.93746	1.79923	183	1.69477	1.7144	1.70466
62	1.96584	1.92875	1.79586	186	1.70805	1.70997	1.71292
63	1.95544	1.92819	1.79164	189	1.71749	1.72103	1.73077
64	1.95488	1.9383	1.78406	192	1.72162	1.73151	1.73136
65	1.95797	1.92931	1.7967	195	1.72103	1.73048	1.73328
66	1.95853	1.92032	1.79024	198	1.72399	1.73077	1.72561
67	1.956	1.92425	1.78687	201	1.73874	1.73313	1.73682
68	1.95207	1.91245	1.79614	204	1.75246	1.7473	1.75689
69	1.95432	1.92482	1.79895	207	1.76515	1.73653	1.75084
70	1.9501	1.9192	1.78687	210	1.74862	1.75113	1.74582
71	1.95909	1.92678	1.79417	213	1.7653	1.75659	1.77208
72	1.94785	1.91976	1.79024	216	1.76707	1.76426	1.76648
73	1.9546	1.92847	1.78659	219	1.77459	1.76072	1.76471
74	1.94757	1.91948	1.78293	222	1.76825	1.76648	1.7712
75	1.94561	1.91245	1.78462	225	1.76943	1.7588	1.77415
76	1.94505	1.89981	1.78855	228	1.77784	1.76825	1.77297
77	1.95685	1.9147	1.77984	231	1.77031	1.7619	1.77607
78	1.94195	1.90262	1.78181	234	1.78418	1.77164	1.77666
79	1.94083	1.90768	1.77507	237	1.78034	1.77784	1.78241
80	1.93409	1.90965	1.78097	240	1.79598	1.77223	1.79008
81	1.94589	1.90543	1.77591
82	1.94055	1.90037	1.77563
83	1.92566	1.91555	1.77507
84	1.9428	1.90768	1.77001
85	1.93353	1.91245	1.77113
86	1.9487	1.90543	1.77591
87	1.93605	1.90318	1.76804
88	1.93268	1.89728	1.77844
89	1.93437	1.91555	1.77226
90	1.92903	1.90599	1.7776
91	1.92791	1.89363	1.76776
92	1.93296	1.89925	1.77563
93	1.92903	1.89644	1.75765
94	1.94111	1.90655	1.77732
95	1.92931	1.89082	1.76495
96	1.93521	1.90094	1.76917
97	1.92819	1.88942	1.77788
98	1.92313	1.88605	1.7776
99	1.92145	1.88801	1.76186
100	1.91526	1.897	1.76495
101	1.92706	1.89925	1.77113
102	1.9192	1.88998	1.7672
103	1.91695	1.88408	1.76776
104	1.92482	1.8852	1.75765
105	1.92313	1.89363	1.75877
106	1.92341	1.89026	1.76018
107	1.90993	1.88689	1.75624
108	1.92313	1.88661	1.76102
109	1.91133	1.87677	1.75653
110	1.91723	1.89897	1.76467
111	1.90796	1.8793	1.75737
112	1.91555	1.88829	1.75287
113	1.90965	1.89279	1.75709
114	1.89756	1.89026	1.76214
115	1.91667	1.88914	1.76552
116	1.90993	1.87734	1.75119
117	1.91779	1.88014	1.74725
118	1.89728	1.87144	1.74753
119	1.91302	1.87537	1.75147
120	1.89841	1.86778	1.75709
