# Supplementary material for: Programming cell-free biosensors with DNA strand displacement circuits
Source: Nat Chem Biol. 2022 Feb 17;18(4):385–93. doi: 10.1038/s41589-021-00962-9 (PMC8964419; doi:10.1038/s41589-021-00962-9)
Supplement: Source Data Fig. 4 — Calibrated plate reader source data for Fig. 4. [file 41589_2021_962_MOESM11_ESM.xlsx]

## Sheet: Fig.4b
6'FAM Fluorescence (AU) = 11193*(MEF µM FITC). Values below in MEF (µM FITC).
	No Input			Tetracycline			ZnSO4			Both
Time (min)	Replicate 1	Replicate 2	Replicate 3	Replicate 1	Replicate 2	Replicate 3	Replicate 1	Replicate 2	Replicate 3	Replicate 1	Replicate 2	Replicate 3
0	0.231663	0.212008	0.201912	0.218887	0.205486	0.194497	0.207004	0.213437	0.203967	0.215492	0.206826	0.202716
1	0.235415	0.217904	0.206736	0.224247	0.209417	0.200214	0.210846	0.21987	0.20495	0.223354	0.213616	0.206379
2	0.243813	0.224515	0.21308	0.230591	0.216475	0.20754	0.221388	0.22523	0.209774	0.232556	0.219334	0.213884
3	0.24426	0.227017	0.217547	0.235772	0.2171	0.211114	0.222818	0.229697	0.215134	0.231663	0.223443	0.217725
4	0.243456	0.222371	0.213884	0.231216	0.214866	0.207004	0.217815	0.226749	0.210578	0.22925	0.222818	0.213705
5	0.251228	0.227821	0.216385	0.241848	0.21844	0.21442	0.225319	0.233092	0.219959	0.23613	0.231305	0.221299
6	0.251675	0.230054	0.220674	0.240686	0.222639	0.217725	0.22791	0.236487	0.221924	0.23613	0.234343	0.221924
7	0.252926	0.229161	0.219155	0.239971	0.223622	0.217368	0.230769	0.236934	0.223801	0.236576	0.236755	0.224873
8	0.248459	0.228893	0.216385	0.238274	0.222907	0.215939	0.229429	0.236576	0.222907	0.237649	0.236934	0.224962
9	0.253373	0.228	0.218351	0.239078	0.224247	0.217279	0.231305	0.23604	0.221567	0.240061	0.240954	0.226838
10	0.259627	0.233718	0.223711	0.247208	0.232467	0.220584	0.237023	0.245421	0.225855	0.253283	0.251764	0.237649
11	0.259091	0.234075	0.223443	0.251318	0.235772	0.224694	0.245064	0.249442	0.22934	0.256321	0.260431	0.241401
12	0.259001	0.235326	0.222639	0.252837	0.238453	0.22389	0.247655	0.253819	0.22934	0.263647	0.267399	0.245421
13	0.263022	0.234611	0.226391	0.256768	0.245153	0.221478	0.251675	0.25775	0.236487	0.273743	0.279371	0.255517
14	0.262396	0.23604	0.228268	0.261949	0.253462	0.225677	0.258018	0.26454	0.239078	0.281247	0.290807	0.262217
15	0.262128	0.237291	0.22934	0.266238	0.257929	0.224962	0.266595	0.271866	0.245868	0.293487	0.307156	0.273653
16	0.259537	0.231395	0.224069	0.265612	0.262575	0.227285	0.267667	0.277137	0.247565	0.300634	0.315554	0.277852
17	0.257304	0.233539	0.223979	0.268829	0.269633	0.22791	0.276869	0.289824	0.253462	0.313589	0.333512	0.290539
18	0.260163	0.235594	0.228178	0.281158	0.279371	0.233092	0.290271	0.301438	0.261235	0.329849	0.353525	0.306174
19	0.266863	0.243277	0.233539	0.293308	0.293844	0.240597	0.305012	0.32154	0.275351	0.351112	0.377468	0.326365
20	0.269811	0.244707	0.23336	0.300188	0.301349	0.246315	0.318771	0.337175	0.284821	0.368534	0.398731	0.342893
21	0.270973	0.245064	0.235236	0.307335	0.312249	0.255159	0.333512	0.349951	0.293219	0.388278	0.418744	0.361744
22	0.268471	0.248191	0.234522	0.312874	0.318324	0.257393	0.346109	0.368177	0.301796	0.407576	0.441169	0.375592
23	0.269543	0.24837	0.238721	0.322344	0.33244	0.267131	0.360136	0.38533	0.313142	0.428839	0.465827	0.394711
24	0.270884	0.247833	0.236487	0.331904	0.344233	0.274457	0.377557	0.405879	0.323774	0.445189	0.487358	0.411329
25	0.266774	0.242562	0.233986	0.333155	0.346199	0.273921	0.384794	0.41794	0.330385	0.463772	0.502546	0.424015
26	0.272224	0.246672	0.238006	0.345394	0.362369	0.285089	0.404003	0.441973	0.343072	0.480926	0.529706	0.447512
27	0.275619	0.251943	0.24149	0.3596	0.378004	0.296346	0.424908	0.461181	0.360046	0.507549	0.555883	0.46806
28	0.27821	0.252033	0.243545	0.364514	0.38533	0.301796	0.437684	0.4803	0.370142	0.524167	0.573841	0.484231
29	0.273296	0.249799	0.243634	0.372822	0.399178	0.308407	0.456714	0.496918	0.382203	0.540784	0.593407	0.498437
30	0.277852	0.253909	0.244975	0.383007	0.409006	0.316984	0.471723	0.524167	0.39346	0.558474	0.610739	0.515679
31	0.277584	0.254623	0.243724	0.389797	0.419101	0.323863	0.485571	0.537747	0.403556	0.570893	0.629858	0.531136
32	0.279907	0.256321	0.243902	0.401054	0.43009	0.331547	0.501027	0.556598	0.41517	0.590548	0.645403	0.546056
33	0.273474	0.249888	0.239167	0.406147	0.435719	0.331189	0.511659	0.573662	0.425176	0.603681	0.657822	0.557759
34	0.278746	0.257393	0.249263	0.419101	0.452962	0.34593	0.531136	0.593049	0.440096	0.619673	0.672742	0.573662
35	0.283749	0.261771	0.248548	0.425534	0.462253	0.357366	0.548289	0.612704	0.4518	0.632717	0.689806	0.593764
36	0.280801	0.258733	0.248638	0.433396	0.472885	0.362459	0.555704	0.623693	0.463683	0.642187	0.696953	0.601358
37	0.280443	0.259269	0.24962	0.443849	0.486643	0.37184	0.569999	0.641383	0.474225	0.655231	0.707585	0.611007
38	0.277942	0.258822	0.248906	0.448316	0.490485	0.3772	0.586259	0.649692	0.484231	0.664344	0.711248	0.619584
39	0.282319	0.264272	0.252747	0.463325	0.504869	0.385956	0.598946	0.667113	0.498258	0.673903	0.719468	0.63638
40	0.282677	0.265702	0.253819	0.468418	0.516752	0.394979	0.604574	0.679443	0.506924	0.682033	0.724292	0.646029
41	0.282587	0.263022	0.252837	0.477352	0.52104	0.401412	0.615563	0.692933	0.518002	0.687394	0.727687	0.650853
42	0.281873	0.264451	0.256053	0.485929	0.528634	0.4057	0.624051	0.699634	0.527383	0.695524	0.731797	0.659519
43	0.283391	0.267399	0.255338	0.4912	0.542839	0.415617	0.637541	0.707853	0.540338	0.696864	0.730278	0.670062
44	0.282498	0.267042	0.254534	0.503261	0.551416	0.424194	0.645046	0.724292	0.544447	0.703207	0.737425	0.674886
45	0.286518	0.26999	0.255517	0.506656	0.559635	0.434736	0.656035	0.72179	0.555079	0.702046	0.740909	0.679889
46	0.284553	0.268203	0.259627	0.517734	0.570267	0.43688	0.661306	0.73671	0.56303	0.705798	0.740999	0.682033
47	0.286518	0.271866	0.258108	0.522112	0.578755	0.444206	0.665237	0.741088	0.572233	0.70964	0.741535	0.687483
48	0.285178	0.273117	0.259627	0.529259	0.583936	0.449745	0.672921	0.745823	0.584294	0.709551	0.741178	0.688109
49	0.288305	0.273921	0.260341	0.534531	0.592424	0.458322	0.683106	0.752435	0.59019	0.715447	0.742339	0.693916
50	0.288663	0.273385	0.262039	0.542482	0.604128	0.466988	0.685339	0.756812	0.598767	0.712052	0.742875	0.695613
51	0.289824	0.275172	0.259448	0.549093	0.607701	0.47217	0.692933	0.764942	0.603055	0.716341	0.743947	0.692576
52	0.290896	0.277406	0.263379	0.555704	0.612258	0.482802	0.695167	0.766193	0.615385	0.710891	0.740373	0.698204
53	0.29036	0.27812	0.262575	0.565889	0.620656	0.488162	0.700438	0.768427	0.624676	0.713839	0.746449	0.702135
54	0.291164	0.277942	0.261324	0.571071	0.627892	0.493255	0.700348	0.768873	0.62414	0.713392	0.746359	0.701867
55	0.292772	0.277227	0.261771	0.578219	0.632449	0.502993	0.70419	0.774681	0.63495	0.72054	0.742607	0.703565
56	0.294023	0.279818	0.263558	0.585098	0.639507	0.506031	0.704726	0.77745	0.640847	0.718217	0.745555	0.703565
57	0.295006	0.284374	0.26597	0.593496	0.643438	0.515501	0.710623	0.778165	0.64317	0.714643	0.743679	0.704816
58	0.294648	0.281337	0.267578	0.597248	0.649781	0.523363	0.713392	0.778254	0.648798	0.717413	0.746538	0.704279
59	0.292683	0.280175	0.262575	0.594836	0.652819	0.525239	0.710444	0.771911	0.650138	0.715805	0.737693	0.700259
60	0.296793	0.285536	0.265612	0.60645	0.657286	0.534441	0.719468	0.779416	0.661306	0.718574	0.741892	0.706781
61	0.296614	0.287233	0.267667	0.612883	0.665863	0.541499	0.721701	0.784866	0.663361	0.717949	0.742607	0.702314
62	0.294648	0.287322	0.270526	0.616635	0.666309	0.544537	0.721433	0.786652	0.668543	0.716698	0.744751	0.708389
63	0.295899	0.287858	0.26731	0.619494	0.671402	0.548736	0.720986	0.787099	0.676316	0.717055	0.741892	0.704816
64	0.29983	0.290539	0.267935	0.629679	0.671402	0.557491	0.72179	0.784687	0.678549	0.722148	0.741714	0.704547
65	0.296257	0.289467	0.271241	0.63504	0.676316	0.565085	0.726615	0.785759	0.680783	0.721433	0.742518	0.706424
66	0.30251	0.294291	0.2741	0.642991	0.685786	0.56857	0.723488	0.786384	0.687573	0.719557	0.740999	0.710801
67	0.30251	0.29304	0.273832	0.642276	0.689449	0.569999	0.726526	0.790315	0.687126	0.718574	0.743858	0.705084
68	0.303672	0.294648	0.273206	0.650675	0.689717	0.579559	0.723756	0.784687	0.690432	0.718842	0.739391	0.710176
69	0.305727	0.295184	0.2741	0.65532	0.693916	0.585277	0.729831	0.788618	0.692218	0.717949	0.745823	0.706066
70	0.307067	0.296525	0.276065	0.661842	0.696864	0.593496	0.726883	0.790405	0.69874	0.720093	0.745555	0.709908
71	0.303047	0.298133	0.27544	0.665148	0.702671	0.596087	0.721165	0.789243	0.695524	0.716698	0.745287	0.705888
72	0.303672	0.297865	0.277227	0.671938	0.704994	0.599571	0.722952	0.790226	0.701957	0.721612	0.747699	0.706602
73	0.297686	0.295095	0.274904	0.665148	0.700616	0.598499	0.716341	0.785938	0.701778	0.713214	0.735192	0.701778
74	0.306263	0.300009	0.276691	0.68114	0.704279	0.607433	0.726526	0.797016	0.708836	0.718753	0.748146	0.708121
75	0.305101	0.302242	0.278656	0.683642	0.706513	0.611632	0.724471	0.794872	0.708568	0.718127	0.734745	0.707853
76	0.30796	0.304387	0.278388	0.686322	0.709193	0.620924	0.723309	0.787724	0.714286	0.720718	0.747789	0.708836
77	0.306352	0.302421	0.279728	0.690163	0.708925	0.62003	0.721522	0.793174	0.714196	0.715626	0.740909	0.707228
78	0.310909	0.307782	0.281247	0.692754	0.708747	0.62414	0.724917	0.787992	0.718306	0.718306	0.737157	0.707406
79	0.307335	0.304923	0.278746	0.696239	0.713303	0.630215	0.7259	0.792013	0.715179	0.717323	0.738497	0.709015
80	0.308586	0.307156	0.281694	0.700259	0.710355	0.636201	0.72054	0.788082	0.720182	0.719021	0.737693	0.708389
81	0.314661	0.312159	0.287769	0.703386	0.712588	0.641115	0.722505	0.789511	0.724381	0.720986	0.746895	0.709908
82	0.309926	0.309211	0.283659	0.70285	0.711963	0.640936	0.72179	0.787903	0.719557	0.714375	0.73671	0.710355
83	0.315197	0.313053	0.285625	0.706156	0.715715	0.651389	0.72724	0.78558	0.725185	0.718127	0.737604	0.707317
84	0.309837	0.311087	0.283391	0.711427	0.718842	0.648084	0.724739	0.784329	0.72179	0.718485	0.736532	0.709997
85	0.311355	0.312249	0.282677	0.709997	0.715358	0.649692	0.724917	0.782275	0.723935	0.715536	0.73412	0.71098
86	0.31341	0.3135	0.284642	0.71777	0.714822	0.653712	0.722594	0.784329	0.7259	0.711516	0.738587	0.70687
87	0.313678	0.316269	0.285268	0.723577	0.716073	0.661574	0.722863	0.780041	0.727419	0.717413	0.741535	0.709819
88	0.316805	0.315286	0.286518	0.725632	0.720004	0.660859	0.72179	0.783079	0.725007	0.709729	0.736978	0.710444
89	0.313857	0.315286	0.288484	0.734209	0.719736	0.665773	0.716877	0.788797	0.729206	0.712231	0.736264	0.708747
90	0.31752	0.316358	0.28768	0.736442	0.717234	0.667649	0.722952	0.783257	0.731261	0.717591	0.736532	0.704369
91	0.318503	0.319307	0.285714	0.7368	0.715447	0.670955	0.723756	0.78835	0.72858	0.714196	0.736264	0.709551
92	0.31752	0.318592	0.288663	0.739837	0.718127	0.671312	0.721969	0.785402	0.72867	0.714643	0.7368	0.710891
93	0.317163	0.321987	0.288037	0.740195	0.716251	0.676852	0.718753	0.780577	0.733137	0.713214	0.734656	0.708389
94	0.316269	0.323059	0.289109	0.747431	0.718038	0.676584	0.724024	0.783615	0.73403	0.709908	0.737157	0.705798
95	0.315644	0.32288	0.288127	0.747342	0.716251	0.679443	0.71911	0.784419	0.733762	0.715983	0.732243	0.706781
96	0.320468	0.323774	0.291968	0.746717	0.713928	0.685875	0.722505	0.78558	0.733047	0.714732	0.735728	0.70419
97	0.320111	0.321808	0.290181	0.750201	0.718842	0.687573	0.719825	0.784508	0.73403	0.712231	0.73537	0.702582
98	0.318681	0.325025	0.294827	0.747163	0.719199	0.690074	0.723041	0.784508	0.734656	0.716341	0.733941	0.700259
99	0.323416	0.324489	0.293398	0.754847	0.718574	0.687662	0.723131	0.784419	0.734834	0.711963	0.734209	0.703118
100	0.317252	0.325471	0.290807	0.743679	0.714643	0.683552	0.715805	0.779594	0.731886	0.707228	0.729116	0.698472
101	0.321362	0.329492	0.296078	0.750558	0.720808	0.691146	0.720629	0.781649	0.736174	0.712678	0.732243	0.700884
102	0.325829	0.328598	0.296078	0.749397	0.719736	0.696596	0.726972	0.779773	0.736978	0.708836	0.737961	0.703654
103	0.321719	0.332083	0.292504	0.752345	0.714375	0.699812	0.724381	0.779773	0.73403	0.705888	0.733047	0.699902
104	0.323416	0.33101	0.294559	0.748414	0.717145	0.699455	0.718574	0.782007	0.737068	0.709372	0.730993	0.702671
105	0.327258	0.330296	0.296078	0.751005	0.718574	0.701331	0.727508	0.781471	0.735817	0.713482	0.732958	0.70151
106	0.32431	0.333691	0.297239	0.750112	0.71643	0.703386	0.718485	0.779594	0.73537	0.708121	0.728938	0.697758
107	0.325918	0.33378	0.297775	0.752077	0.713839	0.701153	0.725096	0.779058	0.735549	0.707406	0.732511	0.69883
108	0.326454	0.333959	0.300098	0.749844	0.716519	0.70553	0.722594	0.78558	0.73948	0.710891	0.730189	0.698919
109	0.327079	0.338694	0.297775	0.75306	0.715626	0.705352	0.720718	0.777182	0.736621	0.713392	0.732511	0.69749
110	0.327079	0.334495	0.300813	0.751452	0.715268	0.701153	0.724292	0.781203	0.735192	0.705262	0.733762	0.697758
111	0.329402	0.339677	0.300992	0.758688	0.714643	0.704637	0.720808	0.781024	0.740284	0.711873	0.735013	0.701689
112	0.328777	0.339855	0.300992	0.755651	0.706513	0.705709	0.721165	0.778254	0.737961	0.710176	0.732243	0.703833
113	0.32976	0.340123	0.300902	0.762262	0.711069	0.705798	0.725632	0.782453	0.738408	0.709283	0.734834	0.697668
114	0.33244	0.342536	0.301796	0.75851	0.71098	0.708389	0.723309	0.780935	0.745109	0.710355	0.728759	0.699187
115	0.333333	0.340213	0.300902	0.7544	0.712499	0.708657	0.720004	0.781739	0.74082	0.710176	0.723488	0.70017
116	0.331547	0.341195	0.301796	0.753507	0.710891	0.709908	0.720272	0.781381	0.738855	0.713303	0.731261	0.699723
117	0.334763	0.34334	0.304476	0.755383	0.703743	0.713303	0.722952	0.777361	0.740641	0.70696	0.731082	0.699098
118	0.334405	0.344858	0.302779	0.756902	0.709729	0.708747	0.723131	0.775753	0.738944	0.707853	0.72733	0.704637
119	0.335031	0.346288	0.305369	0.759671	0.701867	0.716609	0.722148	0.777629	0.737693	0.705798	0.730367	0.704637
120	0.338158	0.345662	0.307156	0.754579	0.704101	0.712499	0.724113	0.780398	0.740284	0.709015	0.728223	0.69749

## Sheet: Fig.4d
6'FAM Fluorescence (AU) = 5529.2*(MEF µM FITC). Values below in MEF (µM FITC).
	No Input			Tetracycline			ZnSO4			Both
Time (min)	Replicate 1	Replicate 2	Replicate 3	Replicate 1	Replicate 2	Replicate 3	Replicate 1	Replicate 2	Replicate 3	Replicate 1	Replicate 2	Replicate 3
0	0.0647472	0.0651089	0.0571511	0.0669175	0.0670983	0.0642046	0.0701729	0.0569703	0.0627577	0.0654706	0.0558851	0.0558851
1	0.0680026	0.0680026	0.059864	0.0694495	0.0707155	0.0660132	0.0727049	0.059864	0.066194	0.0698112	0.0591406	0.0587788
2	0.0678217	0.0676409	0.0593214	0.0710772	0.0681835	0.066194	0.0734283	0.0600449	0.0667366	0.0694495	0.0602257	0.0584171
3	0.0694495	0.0692686	0.0600449	0.0732475	0.068726	0.0676409	0.0746943	0.0604066	0.0678217	0.0705346	0.0622151	0.06113
4	0.0685452	0.0683643	0.0605874	0.0727049	0.0698112	0.0681835	0.0746943	0.0614917	0.0670983	0.0703538	0.0625769	0.0605874
5	0.0676409	0.0694495	0.062396	0.0743326	0.0708963	0.068726	0.0754178	0.062396	0.06746	0.0710772	0.0629386	0.0620343
6	0.0681835	0.0701729	0.0622151	0.0755986	0.0718006	0.0692686	0.0728858	0.063662	0.0676409	0.0730666	0.064928	0.063662
7	0.0696303	0.071258	0.062396	0.0772264	0.0739709	0.071258	0.0734283	0.063662	0.0689069	0.0732475	0.0667366	0.0654706
8	0.0705346	0.0727049	0.064928	0.0783115	0.0750561	0.0718006	0.0732475	0.0647472	0.0719815	0.0755986	0.0672792	0.0663749
9	0.071258	0.0741518	0.066194	0.0813861	0.0761412	0.0721623	0.0734283	0.064928	0.0721623	0.0757795	0.0692686	0.0685452
10	0.0719815	0.0752369	0.0663749	0.0831947	0.0788541	0.0743326	0.0757795	0.0663749	0.0745135	0.0784924	0.0719815	0.0708963
11	0.0730666	0.0759604	0.0670983	0.0837372	0.0803009	0.0765029	0.0763221	0.0692686	0.0745135	0.0810244	0.0728858	0.0739709
12	0.0748752	0.0774072	0.0689069	0.0855458	0.0821095	0.0766838	0.0788541	0.0694495	0.0761412	0.0833755	0.0768646	0.0775881
13	0.0755986	0.0781307	0.068726	0.0880778	0.0822904	0.0783115	0.0792158	0.0708963	0.0766838	0.0873544	0.0799392	0.0819287
14	0.0757795	0.0784924	0.0683643	0.0900673	0.0835564	0.0788541	0.0810244	0.0723432	0.0775881	0.090429	0.0833755	0.0871736
15	0.0768646	0.0806627	0.0708963	0.092961	0.0857267	0.0812052	0.0821095	0.0750561	0.0806627	0.0976633	0.0897056	0.0945887
16	0.0788541	0.0821095	0.0721623	0.0956739	0.0884396	0.0830138	0.0857267	0.0774072	0.0831947	0.103993	0.0965782	0.101823
17	0.0801201	0.0833755	0.0737901	0.0953122	0.0907907	0.085365	0.0877161	0.0783115	0.0833755	0.111228	0.103993	0.110323
18	0.0806627	0.0830138	0.0743326	0.0991102	0.0907907	0.0855458	0.0888013	0.0795775	0.0859075	0.119185	0.111409	0.118643
19	0.0830138	0.0860884	0.0748752	0.102185	0.094227	0.0886204	0.0909716	0.0804818	0.0873544	0.129494	0.121356	0.13076
20	0.0837372	0.0873544	0.0761412	0.104174	0.0958547	0.0909716	0.094227	0.0844607	0.090429	0.141612	0.133473	0.141431
21	0.085365	0.0893438	0.0772264	0.105983	0.0987485	0.0918759	0.095493	0.0859075	0.0922376	0.152825	0.144506	0.154814
22	0.0877161	0.0909716	0.0801201	0.110143	0.103451	0.0960356	0.0998336	0.0898864	0.095493	0.167294	0.158793	0.16856
23	0.0868118	0.0900673	0.0774072	0.109781	0.103089	0.0956739	0.0991102	0.0897056	0.0949504	0.18122	0.169645	0.179411
24	0.0898864	0.094227	0.0812052	0.113941	0.107249	0.0996528	0.104898	0.092961	0.0998336	0.197135	0.185741	0.195869
25	0.0915141	0.0947696	0.0812052	0.117015	0.110143	0.101461	0.106344	0.0951313	0.101642	0.214859	0.201295	0.209434
26	0.092961	0.0960356	0.0835564	0.119005	0.111047	0.103451	0.108334	0.0982059	0.104717	0.231679	0.216306	0.221008
27	0.094227	0.0969399	0.0851841	0.121356	0.113941	0.105983	0.112494	0.100195	0.105802	0.249041	0.233307	0.236562
28	0.096759	0.100557	0.0869927	0.127867	0.118462	0.110866	0.116473	0.103812	0.109962	0.268212	0.250669	0.252839
29	0.0976633	0.102366	0.0888013	0.130941	0.12226	0.113398	0.118824	0.105078	0.112132	0.285213	0.268393	0.2655
30	0.0985676	0.103451	0.0886204	0.132569	0.124069	0.113398	0.120632	0.107972	0.114302	0.306735	0.282319	0.28033
31	0.100557	0.104174	0.0907907	0.136005	0.12642	0.115387	0.12226	0.110323	0.117196	0.322832	0.300767	0.292086
32	0.1011	0.105259	0.0915141	0.137633	0.128952	0.118281	0.125515	0.112675	0.1181	0.342002	0.317948	0.306916
33	0.104536	0.109419	0.0940462	0.140708	0.133111	0.122441	0.130037	0.117015	0.122079	0.36045	0.33513	0.321385
34	0.106164	0.110504	0.0949504	0.143782	0.135282	0.123888	0.132207	0.119005	0.125335	0.376727	0.352492	0.331513
35	0.108334	0.110866	0.0978442	0.147942	0.139803	0.127143	0.136909	0.121356	0.128952	0.396983	0.36895	0.345077
36	0.107611	0.111589	0.0976633	0.148304	0.140527	0.128228	0.138356	0.121537	0.129856	0.41109	0.380706	0.354482
37	0.110685	0.114845	0.099291	0.151378	0.143963	0.131303	0.142516	0.127686	0.132931	0.428453	0.396079	0.365695
38	0.111951	0.114664	0.100376	0.152825	0.145229	0.13275	0.14324	0.128228	0.13492	0.442921	0.409824	0.376365
39	0.113941	0.117015	0.101642	0.155176	0.148484	0.135824	0.148123	0.13076	0.138356	0.459018	0.424293	0.386494
40	0.117739	0.119909	0.105259	0.16223	0.153729	0.13908	0.15174	0.135282	0.141793	0.47222	0.437857	0.399696
41	0.117739	0.120271	0.105621	0.165666	0.153548	0.139261	0.153368	0.136729	0.142697	0.487051	0.451241	0.406569
42	0.119005	0.120994	0.10544	0.166028	0.156442	0.141431	0.157166	0.137814	0.146314	0.499349	0.46155	0.414888
43	0.12226	0.124249	0.107791	0.170368	0.160602	0.144686	0.159698	0.142878	0.149931	0.513998	0.475657	0.425559
44	0.123526	0.124792	0.1096	0.171996	0.164038	0.148123	0.164581	0.144867	0.152282	0.52485	0.483976	0.432793
45	0.123707	0.124249	0.109962	0.174347	0.164942	0.148846	0.165666	0.146495	0.153006	0.534255	0.494466	0.442921
46	0.127686	0.127867	0.112313	0.179773	0.171273	0.15391	0.172358	0.150293	0.157527	0.546734	0.507488	0.447624
47	0.128952	0.130579	0.114664	0.181039	0.171815	0.155357	0.173262	0.153187	0.161506	0.558489	0.515988	0.456847
48	0.130037	0.131303	0.115387	0.185199	0.173624	0.158432	0.175975	0.156623	0.163676	0.566266	0.52485	0.462816
49	0.132026	0.132026	0.116653	0.18755	0.176156	0.160421	0.181401	0.159155	0.166751	0.578746	0.531542	0.468784
50	0.134377	0.134739	0.119005	0.190263	0.178326	0.16223	0.184294	0.162049	0.167655	0.586342	0.542031	0.476199
51	0.135101	0.134377	0.119005	0.190805	0.178326	0.163857	0.183571	0.162953	0.168921	0.593033	0.548	0.481082
52	0.136909	0.136729	0.120813	0.196231	0.182667	0.166028	0.189539	0.166751	0.175251	0.604789	0.557947	0.485604
53	0.139984	0.138176	0.122079	0.197859	0.18556	0.16856	0.192433	0.171453	0.176156	0.612204	0.563011	0.496817
54	0.139803	0.139984	0.122803	0.199486	0.187188	0.168741	0.194061	0.171634	0.179954	0.615641	0.570788	0.497359
55	0.142154	0.140527	0.123888	0.202199	0.18972	0.173262	0.198401	0.175251	0.184837	0.622875	0.575128	0.502785
56	0.144325	0.144506	0.126239	0.205455	0.192252	0.175251	0.201476	0.177603	0.185922	0.63228	0.58381	0.507126
57	0.147761	0.146676	0.128409	0.21088	0.194965	0.178507	0.206178	0.18122	0.189177	0.636258	0.588874	0.518339
58	0.147761	0.146133	0.129494	0.2107	0.196593	0.179773	0.207987	0.183028	0.191167	0.643131	0.593938	0.517977
59	0.148846	0.147761	0.129675	0.213593	0.199848	0.181401	0.211785	0.186826	0.194241	0.645301	0.59647	0.521956
60	0.15174	0.150112	0.132207	0.216125	0.202561	0.183752	0.21504	0.188997	0.197316	0.655068	0.602438	0.524488
61	0.153006	0.152825	0.134197	0.220466	0.204912	0.184475	0.2192	0.194241	0.201657	0.658685	0.609311	0.527563
62	0.156442	0.154272	0.135463	0.222998	0.207082	0.187731	0.22336	0.195688	0.202923	0.66393	0.61546	0.532265
63	0.156985	0.154634	0.136548	0.222274	0.208348	0.190263	0.223902	0.196954	0.206178	0.668994	0.616183	0.534797
64	0.159878	0.158432	0.138356	0.228424	0.213955	0.192975	0.228966	0.20238	0.210338	0.674419	0.623237	0.541127
65	0.160602	0.159878	0.138718	0.228785	0.214136	0.194241	0.230594	0.203284	0.212327	0.678398	0.626492	0.542936
66	0.161506	0.158612	0.139803	0.229509	0.215764	0.195507	0.234754	0.206178	0.212327	0.67659	0.628482	0.542936
67	0.166208	0.163676	0.14342	0.236562	0.220104	0.200752	0.240179	0.212146	0.2192	0.685813	0.632099	0.549808
68	0.165485	0.163857	0.141974	0.237467	0.220647	0.200752	0.242531	0.212508	0.219381	0.68708	0.638971	0.551436
69	0.167474	0.165666	0.142878	0.238733	0.221913	0.203284	0.244339	0.213774	0.221189	0.689431	0.63662	0.555596
70	0.168379	0.166389	0.144506	0.240179	0.225711	0.204008	0.247052	0.218115	0.22553	0.693771	0.639695	0.553606
71	0.168741	0.168921	0.147038	0.241988	0.227158	0.20654	0.251393	0.220828	0.229328	0.698835	0.643493	0.557947
72	0.171092	0.170007	0.146676	0.24452	0.230413	0.208348	0.253201	0.222455	0.231679	0.700644	0.648195	0.559394
73	0.173985	0.171092	0.149027	0.247775	0.231498	0.21088	0.258989	0.226977	0.233488	0.701367	0.649461	0.56066
74	0.174166	0.171996	0.149931	0.249765	0.233849	0.212508	0.260797	0.230594	0.237467	0.703718	0.651631	0.562468
75	0.175975	0.173805	0.151921	0.251573	0.236201	0.213051	0.263872	0.231317	0.238371	0.707878	0.654525	0.562287
76	0.177241	0.175432	0.152644	0.252116	0.23819	0.214678	0.267851	0.235115	0.242892	0.709868	0.6576	0.565543
77	0.179049	0.177241	0.154091	0.256818	0.24036	0.21721	0.271287	0.239275	0.246148	0.712761	0.660313	0.567713
78	0.181581	0.179411	0.156623	0.257903	0.242892	0.220104	0.273638	0.243616	0.248861	0.713666	0.658142	0.570064
79	0.183209	0.179954	0.157346	0.260255	0.245605	0.222455	0.280149	0.24452	0.249765	0.712038	0.658323	0.573501
80	0.185379	0.183028	0.157708	0.264053	0.247775	0.22354	0.281053	0.247233	0.251573	0.716198	0.663206	0.569703
81	0.184837	0.18339	0.158974	0.264053	0.249403	0.224806	0.282681	0.249041	0.254286	0.714932	0.663206	0.574224
82	0.186645	0.183752	0.161144	0.266042	0.251573	0.226253	0.287202	0.253744	0.258808	0.719453	0.664653	0.576033
83	0.189901	0.187007	0.162953	0.268574	0.253744	0.228966	0.290458	0.256637	0.25917	0.720357	0.669717	0.575309
84	0.190082	0.186826	0.16241	0.269478	0.254648	0.230775	0.294437	0.25935	0.263329	0.723613	0.666462	0.574948
85	0.190986	0.189539	0.164762	0.271106	0.257361	0.233488	0.297692	0.262425	0.265138	0.723251	0.670621	0.581097
86	0.192795	0.190624	0.166028	0.274362	0.257542	0.235296	0.301852	0.264776	0.268032	0.72723	0.673877	0.580916
87	0.195869	0.192975	0.166932	0.275808	0.262063	0.234935	0.305288	0.267851	0.270383	0.727049	0.668813	0.580012
88	0.195869	0.192433	0.167655	0.277798	0.262063	0.237828	0.306373	0.270021	0.272191	0.725421	0.674419	0.584171
89	0.199667	0.19605	0.170368	0.2825	0.266042	0.241807	0.313608	0.275628	0.277255	0.73356	0.676951	0.58381
90	0.199306	0.196231	0.170007	0.281777	0.267127	0.24235	0.313969	0.277074	0.277074	0.731028	0.679483	0.584352
91	0.20021	0.195869	0.17073	0.283766	0.266585	0.24235	0.315597	0.27816	0.278521	0.729943	0.67659	0.58399
92	0.202742	0.199486	0.173443	0.285394	0.270925	0.245063	0.321023	0.283585	0.282862	0.732113	0.676771	0.58598
93	0.202018	0.198763	0.173624	0.285394	0.271468	0.245967	0.324098	0.282319	0.285575	0.733198	0.679122	0.587788
94	0.205816	0.203284	0.17706	0.291905	0.275808	0.249403	0.327896	0.290277	0.290277	0.737539	0.681835	0.591044
95	0.206359	0.201476	0.176698	0.288649	0.275085	0.248137	0.329523	0.289735	0.288649	0.735369	0.678398	0.587246
96	0.207082	0.204189	0.176698	0.293713	0.278883	0.250488	0.331874	0.291543	0.291181	0.73139	0.683281	0.591044
97	0.210338	0.206359	0.180315	0.297692	0.282319	0.254829	0.3373	0.296607	0.296607	0.738443	0.682377	0.59231
98	0.213593	0.208891	0.182667	0.298416	0.2825	0.256818	0.339832	0.300224	0.298054	0.740252	0.684909	0.59448
99	0.213412	0.207987	0.18122	0.298958	0.284851	0.257361	0.340556	0.300948	0.297873	0.738986	0.683462	0.594299
100	0.214678	0.209614	0.183752	0.302214	0.284851	0.258265	0.345981	0.30348	0.301852	0.740071	0.686718	0.596289
101	0.214678	0.2107	0.183571	0.302033	0.287564	0.25917	0.349056	0.306735	0.304203	0.738081	0.68708	0.595204
102	0.218476	0.213955	0.187188	0.307097	0.290096	0.262425	0.35412	0.310533	0.308363	0.740975	0.690697	0.599906
103	0.220285	0.216487	0.188454	0.309448	0.293713	0.263872	0.354301	0.312523	0.307097	0.744592	0.690697	0.596651
104	0.221189	0.217934	0.187369	0.309991	0.293894	0.266223	0.359184	0.314693	0.312161	0.748029	0.690335	0.595746
105	0.220466	0.216487	0.18972	0.311618	0.294799	0.26568	0.359365	0.316501	0.312523	0.748752	0.690878	0.59864
106	0.222274	0.217572	0.190082	0.312703	0.295884	0.266766	0.362982	0.318491	0.314693	0.743869	0.692144	0.599906
107	0.22336	0.2192	0.190443	0.315778	0.296969	0.268936	0.365695	0.321566	0.317948	0.744954	0.691601	0.600268
108	0.222636	0.218838	0.192433	0.31415	0.298958	0.269659	0.366599	0.323193	0.319033	0.742422	0.690878	0.600449
109	0.226253	0.221732	0.192071	0.317406	0.301852	0.270564	0.371121	0.326268	0.321385	0.744231	0.69142	0.599725
110	0.228604	0.226434	0.194422	0.321023	0.303661	0.274362	0.374195	0.330247	0.325725	0.751103	0.69142	0.6028
111	0.228424	0.22354	0.194965	0.321204	0.303299	0.275447	0.376908	0.330428	0.325002	0.748933	0.694133	0.604789
112	0.230413	0.227338	0.196954	0.325002	0.305107	0.277074	0.378717	0.33513	0.3288	0.751284	0.69341	0.60081
113	0.231317	0.227881	0.198582	0.32681	0.309086	0.27834	0.383781	0.337481	0.329162	0.746039	0.695218	0.604247
114	0.231137	0.227158	0.198039	0.324459	0.310533	0.277074	0.383057	0.338385	0.330789	0.751103	0.694856	0.602619
115	0.233669	0.226977	0.199306	0.327534	0.311257	0.278702	0.387217	0.338747	0.331332	0.750561	0.694495	0.606779
116	0.236201	0.232222	0.200391	0.330247	0.315959	0.282862	0.391738	0.344354	0.336034	0.751827	0.69775	0.606417
117	0.234211	0.229509	0.200029	0.328619	0.312523	0.281596	0.389387	0.343088	0.335311	0.747486	0.694133	0.607321
118	0.236562	0.231137	0.20238	0.331151	0.316863	0.283585	0.39427	0.347066	0.33947	0.751646	0.695942	0.608225
119	0.237467	0.232583	0.204008	0.333502	0.315235	0.28666	0.395536	0.350141	0.342726	0.751465	0.695037	0.606779
120	0.240903	0.234935	0.205274	0.335311	0.318853	0.287022	0.399877	0.352311	0.343088	0.755444	0.694495	0.608768

## Sheet: Fig.4f
6'FAM Fluorescence (AU) = 5529.2*(MEF µM FITC). Values below in MEF (µM FITC).
	No Input			Tetracycline
Time (min)	Replicate 1	Replicate 2	Replicate 3	Replicate 1	Replicate 2	Replicate 3
0	0.0634812	0.0562468	0.0531722	0.0620343	0.06113	0.0544383
1	0.064928	0.0589597	0.0553425	0.0634812	0.0647472	0.0562468
2	0.0667366	0.0613109	0.0562468	0.0654706	0.0643854	0.0571511
3	0.0689069	0.0631194	0.0580554	0.0663749	0.0658323	0.058598
4	0.0696303	0.0658323	0.0607683	0.0678217	0.066194	0.059864
5	0.0727049	0.0676409	0.0620343	0.0683643	0.0658323	0.0593214
6	0.0755986	0.0705346	0.0647472	0.0698112	0.0670983	0.0613109
7	0.0790349	0.0723432	0.06746	0.0692686	0.0676409	0.0620343
8	0.082833	0.0777689	0.069992	0.068726	0.0685452	0.0620343
9	0.0882587	0.0808435	0.0741518	0.0708963	0.0694495	0.0627577
10	0.0925993	0.0855458	0.0777689	0.0710772	0.0692686	0.0631194
11	0.0974825	0.0898864	0.0821095	0.0708963	0.0701729	0.0638429
12	0.102185	0.094227	0.0857267	0.0721623	0.0707155	0.0640237
13	0.107068	0.0989293	0.0902481	0.0727049	0.069992	0.0634812
14	0.113398	0.105078	0.0956739	0.0750561	0.0727049	0.064928
15	0.120451	0.112494	0.102727	0.0754178	0.0716198	0.0663749
16	0.127867	0.117919	0.109419	0.0766838	0.0745135	0.0665557
17	0.133473	0.124792	0.114483	0.0766838	0.0737901	0.066194
18	0.139622	0.13076	0.12009	0.0766838	0.0736092	0.0667366
19	0.147218	0.13709	0.125515	0.0783115	0.0752369	0.0689069
20	0.151921	0.143601	0.132207	0.0793967	0.0766838	0.0681835
21	0.159517	0.150293	0.137995	0.0797584	0.0772264	0.0685452
22	0.165666	0.156985	0.145048	0.0810244	0.0775881	0.0685452
23	0.173624	0.164762	0.152282	0.0831947	0.0792158	0.0701729
24	0.179773	0.172177	0.161325	0.0819287	0.0790349	0.069992
25	0.187188	0.179411	0.167836	0.0822904	0.0783115	0.0705346
26	0.197135	0.18755	0.176156	0.084099	0.0812052	0.071258
27	0.204008	0.194965	0.181943	0.085365	0.0810244	0.071258
28	0.209795	0.201295	0.188997	0.0857267	0.0810244	0.0721623
29	0.219742	0.210519	0.198763	0.0860884	0.0824712	0.0728858
30	0.228424	0.218115	0.20437	0.0877161	0.0839181	0.0750561
31	0.23403	0.226434	0.212327	0.0880778	0.082833	0.0739709
32	0.241807	0.232222	0.219742	0.089163	0.0830138	0.0757795
33	0.251935	0.239637	0.225892	0.0882587	0.0848224	0.0754178
34	0.25718	0.247233	0.236924	0.0897056	0.0857267	0.0761412
35	0.265319	0.253744	0.242169	0.0889821	0.0851841	0.0746943
36	0.272734	0.260255	0.24868	0.0911524	0.0864501	0.0768646
37	0.281777	0.268032	0.254286	0.0913333	0.0862693	0.0765029
38	0.288468	0.275628	0.264414	0.092961	0.0884396	0.0783115
39	0.298235	0.283224	0.269659	0.0936844	0.0877161	0.0784924
40	0.299863	0.288468	0.275447	0.0936844	0.0893438	0.0777689
41	0.309991	0.293171	0.283585	0.0947696	0.0875353	0.0772264
42	0.315959	0.303299	0.292086	0.0956739	0.0889821	0.0790349
43	0.324098	0.310171	0.295884	0.0949504	0.0897056	0.0781307
44	0.331332	0.317406	0.304927	0.0974825	0.0898864	0.0788541
45	0.337843	0.325002	0.312523	0.0978442	0.091695	0.0808435
46	0.344896	0.329885	0.317587	0.0983867	0.0918759	0.0799392
47	0.353939	0.33929	0.325002	0.10128	0.0938653	0.0822904
48	0.357556	0.345258	0.330066	0.0998336	0.0927801	0.0806627
49	0.365876	0.352131	0.338385	0.103089	0.0944079	0.082833
50	0.373291	0.359003	0.347066	0.102908	0.0949504	0.0817478
51	0.377451	0.365333	0.350865	0.102185	0.094227	0.082833
52	0.386313	0.37094	0.359184	0.10327	0.096759	0.0850033
53	0.391196	0.376365	0.363525	0.102004	0.0962165	0.0833755
54	0.393547	0.385047	0.371301	0.103632	0.0956739	0.0846415
55	0.400239	0.391738	0.377451	0.101461	0.0962165	0.0842798
56	0.408558	0.396983	0.38143	0.101823	0.0971207	0.0848224
57	0.414888	0.401866	0.389026	0.101461	0.0989293	0.0868118
58	0.421037	0.407654	0.39409	0.0998336	0.0991102	0.086631
59	0.426282	0.413261	0.398792	0.0994719	0.099291	0.0848224
60	0.432974	0.420133	0.406026	0.100195	0.100195	0.0869927
61	0.439485	0.427548	0.414346	0.100376	0.1011	0.0877161
62	0.444006	0.431889	0.418867	0.100195	0.100738	0.087897
63	0.449794	0.438038	0.425197	0.0994719	0.101823	0.0893438
64	0.455039	0.445815	0.429538	0.0978442	0.101823	0.0875353
65	0.460464	0.451964	0.436772	0.0989293	0.104355	0.089163
66	0.467518	0.455762	0.439304	0.0998336	0.10327	0.090429
67	0.473125	0.456847	0.44256	0.096759	0.101823	0.089163
68	0.481082	0.464082	0.447624	0.0983867	0.105259	0.0906099
69	0.486146	0.468965	0.452868	0.0976633	0.105078	0.090429
70	0.491934	0.474391	0.46173	0.100376	0.106525	0.0925993
71	0.496998	0.477646	0.466433	0.100919	0.107611	0.0927801
72	0.502966	0.481806	0.471678	0.10128	0.107611	0.0935036
73	0.506583	0.485965	0.473848	0.102185	0.10743	0.0927801
74	0.509658	0.489402	0.477827	0.100557	0.107068	0.0927801
75	0.517977	0.496636	0.487412	0.103632	0.110504	0.0962165
76	0.522318	0.498806	0.48904	0.103451	0.109419	0.0945887
77	0.526478	0.500434	0.495551	0.103451	0.109057	0.094227
78	0.532265	0.502785	0.496274	0.103993	0.110143	0.0962165
79	0.536425	0.511105	0.501338	0.106344	0.111951	0.0963973
80	0.539499	0.512552	0.505317	0.10544	0.113036	0.0962165
81	0.542393	0.51653	0.508754	0.105621	0.112675	0.096759
82	0.546191	0.517435	0.515626	0.105983	0.112313	0.0969399
83	0.550713	0.523584	0.523041	0.107972	0.115387	0.0994719
84	0.556138	0.525573	0.523041	0.107249	0.113579	0.0973016
85	0.559213	0.529371	0.527201	0.108696	0.114302	0.0985676
86	0.563553	0.532446	0.527382	0.108334	0.114845	0.0989293
87	0.568437	0.538233	0.534616	0.110504	0.115749	0.0991102
88	0.569703	0.536244	0.539319	0.110866	0.116292	0.100376
89	0.577841	0.539138	0.542393	0.112855	0.117558	0.10128
90	0.578746	0.544383	0.546372	0.113579	0.1181	0.10327
91	0.581639	0.548904	0.551074	0.113398	0.118643	0.101642
92	0.591586	0.555234	0.552159	0.115207	0.119366	0.102366
93	0.59014	0.559755	0.555596	0.115026	0.120813	0.103089
94	0.593395	0.563915	0.561564	0.116834	0.120451	0.103993
95	0.593214	0.563915	0.562107	0.115387	0.119547	0.102908
96	0.597012	0.567894	0.56699	0.115568	0.119909	0.104174
97	0.599906	0.571692	0.570969	0.117377	0.121356	0.104898
98	0.603342	0.575309	0.570969	0.116834	0.121175	0.104355
99	0.607864	0.57748	0.574948	0.118281	0.121356	0.105621
100	0.609853	0.584352	0.579288	0.117196	0.121717	0.105259
101	0.615098	0.584533	0.58182	0.121175	0.125515	0.108877
102	0.613832	0.58399	0.584714	0.119909	0.123164	0.106525
103	0.616907	0.584171	0.589597	0.118824	0.124069	0.105259
104	0.618353	0.594118	0.589959	0.120813	0.124792	0.107249
105	0.625226	0.596108	0.591948	0.122441	0.126962	0.108696
106	0.624864	0.596108	0.594661	0.121898	0.125335	0.108334
107	0.627577	0.598821	0.599183	0.124069	0.128952	0.109238
108	0.629928	0.599002	0.602438	0.123888	0.126058	0.109962
109	0.634631	0.603523	0.603885	0.12443	0.129313	0.111047
110	0.631918	0.602076	0.606055	0.124611	0.128047	0.107972
111	0.636258	0.60497	0.608406	0.128228	0.130037	0.112675
112	0.638971	0.60714	0.611662	0.125877	0.127867	0.1096
113	0.64078	0.613109	0.614917	0.129313	0.130941	0.112132
114	0.644759	0.609672	0.619077	0.129675	0.134558	0.113036
115	0.645301	0.614013	0.622513	0.129675	0.132026	0.114302
116	0.64295	0.614194	0.622332	0.128771	0.129856	0.111589
117	0.651089	0.614736	0.625769	0.130037	0.133292	0.115207
118	0.65344	0.616364	0.627758	0.131845	0.134739	0.114664
119	0.651812	0.615641	0.627216	0.128952	0.134197	0.11376
120	0.655068	0.616002	0.629205	0.131484	0.13275	0.114664
