# Supplementary material for: Programming cell-free biosensors with DNA strand displacement circuits
Source: Nat Chem Biol. 2022 Feb 17;18(4):385–93. doi: 10.1038/s41589-021-00962-9 (PMC8964419; doi:10.1038/s41589-021-00962-9)
Supplement: Source Data Fig. 5 — Calibrated plate reader source data for Fig. 5. [file 41589_2021_962_MOESM12_ESM.xlsx]

## Sheet: Fig.5b
6'FAM Fluorescence (AU) = 5529.2*(MEF µM FITC). Values below in MEF (µM FITC).
	No Input			Tetracycline			ZnSO4			Both
Time (min)	Replicate 1	Replicate 2	Replicate 3	Replicate 1	Replicate 2	Replicate 3	Replicate 1	Replicate 2	Replicate 3	Replicate 1	Replicate 2	Replicate 3
0	0.0651089	0.0665557	0.0618534	0.0622151	0.0660132	0.06113	0.0640237	0.0696303	0.0609491	0.0647472	0.0638429	0.0566086
1	0.0698112	0.071258	0.0667366	0.0663749	0.0696303	0.0652897	0.0670983	0.0737901	0.0645663	0.0683643	0.0681835	0.0596831
2	0.0721623	0.0736092	0.0692686	0.0680026	0.0728858	0.0676409	0.0690878	0.0741518	0.0658323	0.0694495	0.0694495	0.0609491
3	0.0746943	0.0765029	0.0696303	0.0683643	0.0716198	0.0689069	0.069992	0.0752369	0.0669175	0.0701729	0.0703538	0.0605874
4	0.0774072	0.0804818	0.0719815	0.0703538	0.0743326	0.0692686	0.0714389	0.0768646	0.0669175	0.0708963	0.0708963	0.0627577
5	0.0835564	0.0839181	0.0755986	0.0727049	0.0759604	0.0705346	0.0739709	0.0795775	0.0694495	0.0730666	0.0730666	0.063662
6	0.0877161	0.0884396	0.0792158	0.0743326	0.0772264	0.0718006	0.0766838	0.0813861	0.0703538	0.0739709	0.0743326	0.0651089
7	0.0931419	0.0931419	0.0822904	0.0766838	0.0784924	0.0728858	0.0772264	0.0837372	0.0721623	0.0736092	0.0754178	0.0654706
8	0.0973016	0.0985676	0.0857267	0.0774072	0.0772264	0.0727049	0.0765029	0.0819287	0.0714389	0.0739709	0.0745135	0.0651089
9	0.104536	0.105983	0.0920567	0.0792158	0.0808435	0.0754178	0.0797584	0.0844607	0.0739709	0.0757795	0.0768646	0.0667366
10	0.113217	0.113036	0.0983867	0.0810244	0.0817478	0.0765029	0.0808435	0.0862693	0.0759604	0.0763221	0.0779498	0.068726
11	0.12226	0.119547	0.104717	0.0822904	0.0833755	0.0784924	0.0831947	0.0889821	0.0775881	0.0781307	0.0788541	0.0698112
12	0.128409	0.126781	0.110866	0.0851841	0.0846415	0.0797584	0.0848224	0.0897056	0.0783115	0.0792158	0.0801201	0.0707155
13	0.137633	0.13492	0.118462	0.086631	0.0871736	0.0808435	0.0855458	0.0909716	0.0792158	0.0797584	0.081567	0.071258
14	0.146495	0.14324	0.12443	0.0873544	0.0875353	0.0817478	0.0868118	0.0922376	0.0803009	0.0797584	0.0824712	0.0725241
15	0.156442	0.152825	0.131845	0.0888013	0.089163	0.0833755	0.0877161	0.092961	0.081567	0.0812052	0.084099	0.0737901
16	0.165847	0.161687	0.141069	0.0913333	0.091695	0.0864501	0.0907907	0.0962165	0.0844607	0.0824712	0.0859075	0.0752369
17	0.175432	0.170911	0.148846	0.0920567	0.0913333	0.0873544	0.0920567	0.098025	0.0851841	0.0842798	0.0875353	0.0750561
18	0.184837	0.179954	0.155719	0.0936844	0.0944079	0.0888013	0.0931419	0.099291	0.0869927	0.0851841	0.0877161	0.0765029
19	0.19388	0.190082	0.164219	0.0940462	0.0938653	0.0897056	0.094227	0.099291	0.0873544	0.0857267	0.0895247	0.0770455
20	0.204731	0.198401	0.171815	0.0960356	0.0963973	0.0895247	0.0962165	0.100919	0.0888013	0.0864501	0.089163	0.0790349
21	0.214859	0.208529	0.180135	0.0978442	0.0973016	0.091695	0.0965782	0.102185	0.0906099	0.0877161	0.0900673	0.0790349
22	0.223721	0.21721	0.188092	0.0989293	0.0978442	0.0933227	0.098025	0.104355	0.0915141	0.089163	0.0920567	0.0799392
23	0.234573	0.226253	0.196231	0.100195	0.101642	0.0945887	0.0994719	0.105983	0.0922376	0.091695	0.0936844	0.0817478
24	0.243616	0.234754	0.204189	0.102185	0.101461	0.095493	0.10128	0.106525	0.0945887	0.0907907	0.0940462	0.0813861
25	0.253382	0.246509	0.212508	0.103451	0.102004	0.0976633	0.103993	0.108696	0.0965782	0.0927801	0.0951313	0.0833755
26	0.265138	0.254648	0.221189	0.104355	0.103632	0.0985676	0.104717	0.109419	0.0963973	0.0931419	0.0963973	0.0837372
27	0.273638	0.264776	0.228062	0.105983	0.104355	0.100738	0.106164	0.111409	0.0989293	0.0947696	0.0991102	0.0862693
28	0.282319	0.272915	0.235839	0.108153	0.106164	0.101642	0.107791	0.113036	0.100919	0.0965782	0.100014	0.0864501
29	0.290277	0.282681	0.243977	0.108153	0.109057	0.101823	0.108696	0.11376	0.100376	0.0976633	0.100738	0.0877161
30	0.300224	0.290096	0.251573	0.109238	0.108515	0.104174	0.109238	0.116292	0.101823	0.0983867	0.1011	0.0886204
31	0.313065	0.300948	0.259893	0.112313	0.111228	0.106164	0.112494	0.117919	0.103993	0.100557	0.103812	0.0911524
32	0.319938	0.30981	0.26767	0.113579	0.113217	0.107611	0.113579	0.119547	0.106525	0.102727	0.104898	0.0920567
33	0.32681	0.317767	0.274723	0.113941	0.113036	0.108153	0.114302	0.119547	0.105983	0.103089	0.105983	0.0918759
34	0.336215	0.326449	0.283404	0.115387	0.115207	0.110323	0.115207	0.122803	0.108153	0.104898	0.107791	0.0922376
35	0.343811	0.331332	0.289011	0.117015	0.115568	0.109781	0.117558	0.122622	0.108877	0.105078	0.109238	0.094227
36	0.354482	0.342364	0.297692	0.119909	0.117919	0.114302	0.120632	0.125515	0.111951	0.108334	0.112132	0.096759
37	0.361716	0.349598	0.300948	0.119366	0.117739	0.113398	0.120632	0.126058	0.111589	0.108153	0.112132	0.0958547
38	0.371663	0.357918	0.311076	0.120271	0.12009	0.116111	0.12226	0.128771	0.113036	0.108877	0.113398	0.0974825
39	0.378174	0.36678	0.316863	0.124069	0.121898	0.1181	0.124249	0.130218	0.115387	0.111951	0.115387	0.0991102
40	0.386132	0.373472	0.322832	0.124069	0.12226	0.118643	0.124973	0.130579	0.115568	0.112855	0.116111	0.100738
41	0.395898	0.382515	0.331874	0.126601	0.124973	0.120451	0.127505	0.132931	0.118643	0.114302	0.119005	0.10327
42	0.407111	0.392462	0.340375	0.129675	0.128228	0.124069	0.13076	0.135463	0.121717	0.116834	0.12226	0.105078
43	0.410367	0.398792	0.342907	0.128771	0.12642	0.123888	0.13076	0.134739	0.120632	0.116653	0.120994	0.103812
44	0.420314	0.40476	0.349598	0.130399	0.129856	0.12443	0.133111	0.138718	0.122622	0.118643	0.126239	0.105983
45	0.426825	0.411995	0.354301	0.130579	0.12859	0.125335	0.132207	0.138176	0.122983	0.118643	0.125877	0.10544
46	0.429538	0.419952	0.361716	0.131303	0.130399	0.125877	0.133473	0.140346	0.124611	0.119728	0.12859	0.106344
47	0.438581	0.423569	0.368408	0.134739	0.131665	0.127686	0.135101	0.141974	0.12642	0.122441	0.129675	0.108153
48	0.445634	0.428995	0.37094	0.134558	0.132207	0.127867	0.136548	0.14125	0.125515	0.123164	0.129494	0.108515
49	0.456124	0.438219	0.382515	0.136367	0.136729	0.131303	0.139803	0.144867	0.129675	0.126962	0.132026	0.112313
50	0.462454	0.442921	0.387579	0.137633	0.136005	0.132569	0.139622	0.145591	0.13076	0.126601	0.132207	0.112855
51	0.469326	0.452507	0.391919	0.134739	0.138356	0.134197	0.142697	0.148123	0.131845	0.129313	0.13709	0.114302
52	0.47638	0.460464	0.399515	0.136186	0.14125	0.136005	0.144506	0.150655	0.133473	0.130941	0.136729	0.116653
53	0.482167	0.462816	0.402228	0.136729	0.141612	0.137452	0.144506	0.151559	0.134016	0.131122	0.137271	0.116473
54	0.489402	0.472582	0.409282	0.139984	0.143963	0.139442	0.147942	0.154091	0.137452	0.13492	0.142697	0.118281
55	0.49537	0.473848	0.414165	0.140527	0.14342	0.139984	0.148846	0.154814	0.137452	0.134197	0.140708	0.119728
56	0.501157	0.481263	0.420133	0.141974	0.146495	0.142335	0.151197	0.157527	0.14125	0.137814	0.144144	0.121898
57	0.506945	0.487051	0.427006	0.142697	0.147399	0.141974	0.151559	0.159155	0.139622	0.137271	0.14342	0.122079
58	0.516892	0.497179	0.428995	0.143963	0.148665	0.144144	0.153187	0.16024	0.142516	0.139803	0.145772	0.123888
59	0.523041	0.502062	0.434059	0.146857	0.151016	0.146495	0.156804	0.161868	0.144506	0.141612	0.149027	0.12642
60	0.524307	0.506222	0.439485	0.146133	0.151378	0.147761	0.156442	0.162953	0.144325	0.141793	0.150293	0.125515
61	0.532988	0.512552	0.448528	0.150836	0.154091	0.150474	0.160964	0.164762	0.148123	0.145229	0.151921	0.129133
62	0.540765	0.516169	0.449975	0.151016	0.153006	0.149389	0.159336	0.164942	0.14758	0.145048	0.151016	0.12859
63	0.545829	0.520871	0.454677	0.152282	0.1559	0.151559	0.161144	0.167294	0.14957	0.146495	0.152644	0.129494
64	0.551255	0.530456	0.459379	0.154814	0.157708	0.154091	0.1644	0.169645	0.152282	0.148846	0.1559	0.131665
65	0.557043	0.535521	0.466433	0.156804	0.160421	0.156804	0.166932	0.171273	0.152644	0.14957	0.157708	0.134016
66	0.56482	0.541489	0.470412	0.158612	0.16223	0.158432	0.169826	0.174347	0.155176	0.153006	0.159336	0.13492
67	0.568618	0.544202	0.474933	0.160964	0.162049	0.160602	0.169283	0.17489	0.157346	0.154634	0.161325	0.137271
68	0.574043	0.550351	0.478189	0.161687	0.165847	0.161325	0.171996	0.176698	0.15807	0.156442	0.163134	0.137633
69	0.577299	0.553425	0.479635	0.161506	0.16657	0.161687	0.172177	0.177422	0.159336	0.156804	0.163315	0.137995
70	0.58399	0.558489	0.486508	0.164038	0.167474	0.164038	0.1729	0.17923	0.160421	0.157346	0.163134	0.139984
71	0.588331	0.565362	0.489944	0.165123	0.169645	0.165485	0.175071	0.182305	0.162591	0.160421	0.167113	0.141069
72	0.597012	0.568256	0.495551	0.166932	0.171273	0.166932	0.177603	0.183028	0.1644	0.161506	0.170549	0.143059
73	0.603161	0.570426	0.500615	0.169645	0.173624	0.168921	0.180315	0.185741	0.165666	0.163857	0.170549	0.14541
74	0.603342	0.580373	0.503328	0.17073	0.175794	0.170368	0.181401	0.187007	0.168017	0.165485	0.174166	0.147038
75	0.608587	0.581458	0.507488	0.171092	0.176337	0.172358	0.182486	0.187007	0.168741	0.166932	0.172539	0.14758
76	0.613289	0.586522	0.514179	0.173624	0.177241	0.173624	0.184294	0.191529	0.170007	0.168741	0.176879	0.148484
77	0.615641	0.589959	0.515988	0.175975	0.178869	0.175613	0.186465	0.191167	0.171453	0.170007	0.176337	0.150112
78	0.619439	0.594661	0.520148	0.175251	0.181581	0.176517	0.187188	0.192433	0.173081	0.171273	0.178326	0.151378
79	0.625407	0.601715	0.523403	0.177964	0.182847	0.176879	0.188635	0.194965	0.174347	0.171092	0.177964	0.152644
80	0.631194	0.605693	0.52702	0.179954	0.183752	0.179411	0.190805	0.195507	0.175794	0.173624	0.180858	0.153548
81	0.635897	0.609672	0.530637	0.181581	0.185741	0.180677	0.192614	0.197678	0.177603	0.175432	0.183209	0.154453
82	0.639876	0.609672	0.534074	0.182486	0.186826	0.182486	0.193156	0.198582	0.17923	0.175613	0.182124	0.156442
83	0.644035	0.613651	0.53751	0.185741	0.188635	0.185018	0.197316	0.202199	0.181039	0.178688	0.184656	0.157346
84	0.649099	0.621428	0.542755	0.186284	0.191529	0.187731	0.198763	0.20455	0.183571	0.181581	0.188816	0.162049
85	0.649823	0.620705	0.546191	0.187369	0.190805	0.188092	0.198039	0.20437	0.18339	0.182486	0.189901	0.161687
86	0.657419	0.62595	0.548723	0.188997	0.193699	0.188816	0.200572	0.205997	0.185379	0.183571	0.190986	0.16223
87	0.660132	0.631737	0.552521	0.189539	0.194422	0.190082	0.201838	0.208168	0.185922	0.185199	0.190263	0.163134
88	0.665015	0.632822	0.555053	0.192795	0.197859	0.193699	0.203827	0.210519	0.187911	0.187188	0.194603	0.166028
89	0.670983	0.639514	0.559032	0.194241	0.199125	0.194603	0.205816	0.211785	0.190805	0.188816	0.194422	0.167655
90	0.675505	0.644578	0.562468	0.198039	0.202923	0.198401	0.208529	0.215944	0.194061	0.191709	0.197316	0.17073
91	0.678398	0.645663	0.566809	0.198582	0.20455	0.199486	0.210519	0.215764	0.194784	0.192975	0.200933	0.171273
92	0.677313	0.646567	0.566628	0.197678	0.202199	0.197859	0.208891	0.215402	0.194061	0.191348	0.197678	0.170187
93	0.683281	0.650365	0.571692	0.201114	0.204731	0.200752	0.21287	0.218657	0.196231	0.194241	0.200933	0.173081
94	0.691058	0.656334	0.576575	0.205455	0.207625	0.205093	0.214317	0.220828	0.199486	0.195507	0.203646	0.175613
95	0.69359	0.661759	0.582724	0.205816	0.211242	0.206721	0.216125	0.22336	0.202923	0.200391	0.205455	0.175251
96	0.698835	0.663025	0.583448	0.208529	0.214136	0.208529	0.219923	0.224626	0.204008	0.203284	0.208529	0.178326
97	0.69974	0.661759	0.58399	0.209253	0.213774	0.208168	0.218838	0.226977	0.203827	0.201838	0.208529	0.179049
98	0.705346	0.665557	0.589416	0.212327	0.214678	0.209614	0.22137	0.227338	0.206178	0.20455	0.210519	0.180496
99	0.706431	0.67026	0.592852	0.213051	0.218476	0.211423	0.224806	0.22969	0.207625	0.205997	0.211242	0.181581
100	0.704804	0.671887	0.593576	0.212327	0.21721	0.212146	0.223902	0.231137	0.207625	0.205274	0.211785	0.181943
101	0.713304	0.674962	0.596289	0.215583	0.2192	0.215944	0.224987	0.231317	0.208529	0.207082	0.214317	0.183028
102	0.718549	0.679845	0.599363	0.217391	0.22354	0.217753	0.228062	0.234573	0.211966	0.209795	0.215944	0.185379
103	0.721262	0.681835	0.602076	0.218838	0.223721	0.219381	0.229509	0.235296	0.212327	0.209614	0.217572	0.187911
104	0.723613	0.684186	0.602619	0.220285	0.226615	0.221008	0.232041	0.239275	0.213051	0.21088	0.220104	0.188635
105	0.724698	0.688346	0.607683	0.222455	0.228604	0.223179	0.232041	0.238913	0.21703	0.211785	0.221732	0.189901
106	0.733198	0.692324	0.607864	0.224806	0.229147	0.225711	0.23403	0.239275	0.217572	0.215221	0.22137	0.190443
107	0.731751	0.695761	0.613651	0.225711	0.229147	0.226253	0.233488	0.240903	0.219923	0.216306	0.224626	0.192614
108	0.735188	0.696665	0.614194	0.226977	0.231137	0.227881	0.23819	0.243797	0.219019	0.21703	0.223721	0.192975
109	0.739347	0.702091	0.620343	0.232222	0.236562	0.232403	0.239637	0.247595	0.223902	0.222455	0.229509	0.196954
110	0.745135	0.705346	0.624503	0.232403	0.23819	0.232041	0.24235	0.247052	0.224445	0.222274	0.229147	0.196954
111	0.747848	0.706431	0.625045	0.234392	0.239456	0.232945	0.243254	0.250669	0.226615	0.222817	0.230051	0.198763
112	0.749295	0.707155	0.627035	0.235839	0.239275	0.235839	0.244158	0.250127	0.227158	0.22354	0.232041	0.198944
113	0.753635	0.7124	0.629205	0.239637	0.243254	0.238913	0.248499	0.254286	0.232041	0.228604	0.233307	0.202561
114	0.759061	0.715474	0.632822	0.239637	0.244882	0.240722	0.249765	0.256095	0.232403	0.230956	0.234573	0.205455
115	0.761593	0.717645	0.637705	0.242892	0.246871	0.24235	0.250669	0.257723	0.235839	0.232222	0.237286	0.205997
116	0.763763	0.718187	0.630652	0.241988	0.247052	0.242531	0.249041	0.255733	0.232583	0.228243	0.23602	0.202742
117	0.767561	0.724698	0.640237	0.246329	0.249946	0.245424	0.253382	0.260978	0.236562	0.232583	0.239999	0.207806
118	0.768104	0.727592	0.640599	0.247595	0.25302	0.247052	0.25718	0.262968	0.240179	0.234754	0.24235	0.209253
119	0.774976	0.730485	0.640961	0.251573	0.254286	0.249765	0.257723	0.264957	0.240541	0.235477	0.244158	0.2107
120	0.774253	0.72723	0.649099	0.250127	0.252659	0.250127	0.255552	0.263329	0.240541	0.234392	0.242711	0.209614

## Sheet: Fig.5d
6'FAM Fluorescence (AU) = 5529.2*(MEF µM FITC). Values below in MEF (µM FITC).
	No Input			Tetracycline			ZnSO4			Both
Time (min)	Replicate 1	Replicate 2	Replicate 3	Replicate 1	Replicate 2	Replicate 3	Replicate 1	Replicate 2	Replicate 3	Replicate 1	Replicate 2	Replicate 3
0	0.0985676	0.102185	0.096759	0.099291	0.104355	0.100557	0.0982059	0.100557	0.0994719	0.101823	0.102185	0.105983
1	0.103089	0.10544	0.1011	0.103451	0.107068	0.103632	0.102004	0.104174	0.102185	0.10544	0.105259	0.108515
2	0.106706	0.108153	0.102366	0.105621	0.108696	0.106887	0.103451	0.10544	0.102908	0.107611	0.107249	0.111589
3	0.108877	0.11177	0.105259	0.110143	0.11177	0.110143	0.104717	0.107791	0.104898	0.107791	0.110143	0.11376
4	0.112675	0.114121	0.109057	0.113941	0.115207	0.113398	0.107611	0.110866	0.108515	0.111409	0.112675	0.117196
5	0.115207	0.117377	0.111228	0.117196	0.118462	0.116473	0.108153	0.111409	0.109057	0.11177	0.114845	0.118643
6	0.117377	0.118824	0.114121	0.118824	0.121175	0.118824	0.107249	0.111951	0.109057	0.11376	0.114121	0.120451
7	0.123707	0.123164	0.117377	0.125877	0.12642	0.123707	0.110504	0.114664	0.112494	0.116292	0.118462	0.123707
8	0.124611	0.125335	0.119547	0.129133	0.129313	0.127143	0.110323	0.11376	0.111047	0.116653	0.118643	0.12443
9	0.13076	0.128952	0.12443	0.133292	0.134197	0.133835	0.11177	0.115026	0.112675	0.118643	0.121717	0.128047
10	0.133654	0.133292	0.126962	0.138356	0.139261	0.138718	0.112313	0.114121	0.113217	0.120632	0.122622	0.130579
11	0.136909	0.135824	0.130037	0.143963	0.144867	0.144506	0.113036	0.11593	0.114664	0.123164	0.125154	0.133292
12	0.142154	0.141793	0.135824	0.153006	0.154272	0.148304	0.114121	0.1181	0.116111	0.127324	0.130037	0.139803
13	0.146676	0.146495	0.141612	0.160059	0.161144	0.1559	0.116292	0.119366	0.118281	0.13076	0.13275	0.145772
14	0.150655	0.152102	0.146133	0.166208	0.168379	0.164038	0.117558	0.119185	0.117919	0.13275	0.136367	0.149027
15	0.158432	0.157527	0.152102	0.176156	0.178326	0.174166	0.118462	0.121717	0.121356	0.139261	0.141431	0.156623
16	0.162772	0.163134	0.155357	0.18556	0.186465	0.184113	0.119728	0.121537	0.120994	0.14324	0.144867	0.162953
17	0.168017	0.168379	0.16223	0.195507	0.195869	0.191529	0.120451	0.123707	0.122622	0.148484	0.150836	0.169826
18	0.171996	0.172177	0.166208	0.202561	0.204731	0.201114	0.119185	0.122803	0.121537	0.151016	0.151921	0.171996
19	0.176517	0.178688	0.17073	0.212146	0.21703	0.213593	0.12009	0.124069	0.122622	0.156804	0.158974	0.180858
20	0.18339	0.185379	0.177783	0.221732	0.226072	0.22354	0.121356	0.125335	0.124249	0.163134	0.163857	0.187911
21	0.191167	0.19388	0.184837	0.234211	0.238913	0.238371	0.123888	0.126781	0.125335	0.170187	0.170187	0.196593
22	0.194784	0.198582	0.190986	0.243435	0.249584	0.248318	0.124249	0.127143	0.125696	0.173624	0.174347	0.200933
23	0.202018	0.20437	0.196773	0.254286	0.262063	0.260616	0.125696	0.128771	0.128409	0.18122	0.180315	0.211785
24	0.208348	0.21287	0.20455	0.266223	0.275447	0.273638	0.126239	0.130218	0.128771	0.187731	0.188997	0.218657
25	0.214678	0.219019	0.211423	0.279426	0.286841	0.286841	0.128409	0.131122	0.13076	0.194422	0.195507	0.226615
26	0.218838	0.224626	0.215402	0.28666	0.297692	0.299139	0.127505	0.131303	0.130399	0.201657	0.198401	0.233488
27	0.223721	0.230594	0.221189	0.293533	0.308905	0.309267	0.126239	0.128952	0.129856	0.204189	0.203465	0.238552
28	0.232764	0.240722	0.229509	0.310533	0.325906	0.325906	0.129856	0.134558	0.133292	0.215944	0.21287	0.249403
29	0.237647	0.245424	0.236201	0.318491	0.336577	0.336758	0.129856	0.134197	0.132388	0.220647	0.218476	0.257723
30	0.240903	0.251573	0.239818	0.327353	0.347428	0.347428	0.128228	0.133654	0.131665	0.226253	0.222817	0.264234
31	0.249584	0.259531	0.246329	0.34146	0.36045	0.361897	0.131484	0.134197	0.134377	0.235477	0.231137	0.273819
32	0.254648	0.2655	0.253925	0.351588	0.371663	0.374919	0.131484	0.136548	0.134197	0.243797	0.236381	0.280872
33	0.258265	0.27183	0.25917	0.364429	0.383962	0.387036	0.132207	0.136186	0.135101	0.248318	0.243797	0.287745
34	0.262787	0.277074	0.26568	0.371482	0.396079	0.398249	0.132388	0.136548	0.135101	0.256818	0.249403	0.296969
35	0.272372	0.287564	0.272915	0.382334	0.411814	0.413803	0.135643	0.138899	0.138176	0.268393	0.257903	0.306373
36	0.274	0.281234	0.277617	0.391738	0.416154	0.423569	0.134016	0.13709	0.135463	0.26984	0.262968	0.310895
37	0.282681	0.290096	0.286479	0.405484	0.43008	0.435868	0.13709	0.139622	0.139984	0.279426	0.271649	0.319757
38	0.288107	0.29516	0.289735	0.413261	0.441836	0.447624	0.135824	0.139442	0.138718	0.284128	0.27617	0.327172
39	0.294618	0.302214	0.296607	0.427367	0.458294	0.462454	0.137995	0.142878	0.140346	0.294437	0.285032	0.334406
40	0.296426	0.305831	0.303299	0.433336	0.465167	0.470773	0.136729	0.141069	0.140888	0.299501	0.290096	0.33947
41	0.305288	0.314693	0.310171	0.4469	0.476018	0.482529	0.139442	0.142697	0.142154	0.308182	0.297331	0.348513
42	0.312161	0.322289	0.317948	0.457209	0.490487	0.495551	0.141612	0.145229	0.143963	0.317948	0.306373	0.355567
43	0.316682	0.325906	0.323012	0.466614	0.503328	0.507126	0.141793	0.145048	0.144325	0.321566	0.31198	0.363705
44	0.319938	0.331513	0.326087	0.475657	0.508754	0.515807	0.140708	0.144325	0.14342	0.330789	0.315959	0.366418
45	0.325364	0.336938	0.333502	0.486146	0.519786	0.525392	0.142516	0.146133	0.144325	0.336938	0.323736	0.375099
46	0.333502	0.346705	0.340013	0.499168	0.532084	0.537148	0.143601	0.147942	0.147218	0.344896	0.331151	0.38143
47	0.335492	0.349598	0.342907	0.504232	0.53968	0.543478	0.142878	0.147218	0.145772	0.349056	0.335492	0.385228
48	0.338747	0.353397	0.345258	0.51436	0.548361	0.553787	0.143601	0.146495	0.146314	0.356833	0.339651	0.390111
49	0.346705	0.362982	0.354482	0.523765	0.559755	0.565181	0.145952	0.149389	0.149027	0.36461	0.346886	0.398249
50	0.349056	0.364791	0.357556	0.530095	0.568618	0.572777	0.144867	0.149208	0.148304	0.370216	0.351769	0.40042
51	0.354482	0.370397	0.363525	0.540042	0.574586	0.580554	0.144867	0.14975	0.148665	0.37727	0.356471	0.405303
52	0.360088	0.377631	0.369131	0.546553	0.585076	0.586703	0.145591	0.14957	0.150112	0.382334	0.362439	0.412356
53	0.36262	0.382153	0.371482	0.555053	0.592129	0.60081	0.146857	0.149931	0.148304	0.384323	0.368769	0.415973
54	0.364248	0.385951	0.376365	0.561383	0.599183	0.605513	0.145952	0.149208	0.14957	0.392643	0.372206	0.420495
55	0.374195	0.38993	0.383781	0.567894	0.612747	0.61347	0.147218	0.153548	0.151378	0.401866	0.378174	0.422303
56	0.377451	0.397526	0.388302	0.577118	0.619619	0.621066	0.14957	0.153187	0.152825	0.405484	0.386674	0.429899
57	0.382153	0.402952	0.392643	0.585076	0.630833	0.630109	0.151378	0.154272	0.153729	0.41308	0.38993	0.435325
58	0.383419	0.407111	0.395175	0.589416	0.635173	0.635716	0.149208	0.152644	0.153006	0.414527	0.394994	0.433878
59	0.38794	0.412356	0.402047	0.598821	0.646386	0.643674	0.150112	0.153729	0.153729	0.420314	0.397888	0.437857
60	0.393909	0.419229	0.406207	0.607321	0.651089	0.654525	0.152644	0.156442	0.154814	0.429176	0.403856	0.445815
61	0.397164	0.423208	0.408196	0.610396	0.655429	0.657238	0.151016	0.1559	0.154634	0.432431	0.407835	0.445272
62	0.403494	0.426825	0.414888	0.618534	0.666462	0.661579	0.15391	0.156985	0.157708	0.439847	0.41308	0.450879
63	0.402047	0.427006	0.416878	0.622694	0.669175	0.666643	0.150474	0.153729	0.153729	0.441113	0.414888	0.449251
64	0.408558	0.437676	0.421037	0.630652	0.67876	0.674239	0.152825	0.158612	0.156623	0.446538	0.419771	0.452145
65	0.41109	0.438942	0.424293	0.634992	0.684186	0.676409	0.153729	0.156985	0.15608	0.44889	0.423027	0.454858
66	0.416154	0.44473	0.431708	0.644216	0.694133	0.68726	0.154453	0.158793	0.159155	0.458113	0.430261	0.459018
67	0.420857	0.45106	0.436591	0.648557	0.701729	0.691963	0.154272	0.161506	0.158612	0.461911	0.434963	0.462273
68	0.423208	0.453049	0.435868	0.650184	0.702633	0.695761	0.154634	0.158793	0.157708	0.464805	0.434421	0.462273
69	0.426101	0.455581	0.437857	0.658866	0.711857	0.698654	0.154272	0.158251	0.159517	0.466794	0.438761	0.466975
70	0.432793	0.464805	0.445634	0.667185	0.71873	0.707697	0.157708	0.163496	0.161687	0.474933	0.444187	0.469507
71	0.435325	0.466614	0.447985	0.672249	0.723794	0.710229	0.156442	0.161506	0.161506	0.477103	0.447081	0.468422
72	0.435868	0.469688	0.453773	0.677494	0.72723	0.713123	0.157527	0.160421	0.159698	0.479997	0.449432	0.469507
73	0.44256	0.475295	0.458294	0.683281	0.736273	0.719634	0.158793	0.163676	0.162953	0.485965	0.457028	0.472763
74	0.445815	0.477103	0.459198	0.683462	0.737539	0.719815	0.15807	0.164038	0.162953	0.487955	0.455762	0.471135
75	0.449613	0.48271	0.465709	0.693771	0.74821	0.728496	0.160783	0.1644	0.165123	0.490849	0.462635	0.474933
76	0.450517	0.484519	0.466614	0.69558	0.746763	0.731209	0.16024	0.164581	0.163857	0.494827	0.464986	0.476018
77	0.454858	0.491029	0.468422	0.700101	0.756529	0.731932	0.160421	0.166932	0.164762	0.495913	0.469326	0.476018
78	0.4554	0.491572	0.471497	0.704804	0.757795	0.734826	0.158974	0.164942	0.162772	0.497359	0.46788	0.477284
79	0.458113	0.4932	0.476018	0.710229	0.765391	0.740252	0.160783	0.166028	0.164581	0.500977	0.469869	0.47638
80	0.465528	0.5017	0.480178	0.71457	0.768646	0.744231	0.161687	0.168741	0.167113	0.506764	0.477284	0.478369
81	0.467337	0.504413	0.479455	0.721443	0.77154	0.744231	0.161144	0.166208	0.165485	0.50803	0.477646	0.47855
82	0.471497	0.51002	0.487231	0.726326	0.77787	0.750018	0.165304	0.169645	0.168198	0.511105	0.481987	0.480359
83	0.469507	0.508573	0.48687	0.721804	0.780041	0.751646	0.161868	0.167113	0.166751	0.511828	0.480178	0.477646
84	0.476742	0.512913	0.49121	0.731209	0.784562	0.75888	0.163676	0.169464	0.168741	0.515626	0.485604	0.483976
85	0.474391	0.513456	0.493561	0.731751	0.783839	0.758518	0.162049	0.167836	0.167474	0.517073	0.483614	0.478912
86	0.478189	0.521414	0.496636	0.734826	0.791435	0.758699	0.162953	0.16856	0.170368	0.51852	0.487593	0.479997
87	0.480901	0.525031	0.501338	0.738805	0.793062	0.761955	0.164219	0.170549	0.169826	0.52069	0.49121	0.479455
88	0.487955	0.528648	0.500434	0.748752	0.799754	0.765391	0.165847	0.172358	0.171996	0.525392	0.4932	0.479816
89	0.486508	0.532265	0.503509	0.747667	0.800658	0.7672	0.164581	0.17073	0.170368	0.525573	0.494285	0.48054
90	0.486146	0.530095	0.504413	0.741699	0.801382	0.763944	0.163676	0.168017	0.167655	0.526116	0.489763	0.47421
91	0.496455	0.53751	0.508754	0.751465	0.80952	0.772083	0.165847	0.171996	0.170549	0.527201	0.493923	0.47855
92	0.497721	0.53968	0.513818	0.758157	0.814042	0.77154	0.167474	0.173805	0.172719	0.52919	0.497179	0.481263
93	0.498625	0.540585	0.514903	0.762316	0.813861	0.775519	0.167836	0.173985	0.173805	0.529914	0.500796	0.480901
94	0.499891	0.546372	0.517796	0.761593	0.818925	0.774072	0.166208	0.173805	0.171815	0.530818	0.500253	0.47855
95	0.50586	0.548723	0.519605	0.767019	0.820372	0.776785	0.169464	0.174528	0.1729	0.531903	0.502423	0.479093
96	0.504051	0.548904	0.521594	0.767561	0.829776	0.781307	0.167474	0.174166	0.173443	0.534074	0.501338	0.477827
97	0.504594	0.553245	0.523765	0.763944	0.822904	0.781126	0.168017	0.173985	0.173081	0.533893	0.503328	0.476199
98	0.508754	0.5565	0.526478	0.772987	0.826521	0.780041	0.167655	0.175071	0.173985	0.532265	0.502423	0.476561
99	0.510381	0.557223	0.530818	0.772444	0.829957	0.779317	0.167836	0.174166	0.174528	0.535701	0.502423	0.47421
100	0.515084	0.56482	0.536063	0.777689	0.834117	0.786551	0.171634	0.17706	0.17706	0.53968	0.508392	0.476199
101	0.511647	0.565543	0.533893	0.775881	0.831042	0.784019	0.169645	0.175975	0.175975	0.53968	0.502966	0.474029
102	0.52268	0.566628	0.535521	0.781307	0.838277	0.785105	0.171273	0.177241	0.176879	0.53968	0.507307	0.475657
103	0.520871	0.568798	0.536063	0.781668	0.841171	0.789626	0.173805	0.179954	0.178507	0.539499	0.508392	0.473848
104	0.525935	0.572054	0.540946	0.784924	0.84099	0.792339	0.173443	0.179049	0.179773	0.539319	0.510743	0.473848
105	0.525031	0.574948	0.54384	0.784562	0.842798	0.785285	0.173262	0.178688	0.177783	0.542936	0.507126	0.474571
106	0.526116	0.574948	0.543659	0.789807	0.842617	0.789445	0.170007	0.177422	0.178326	0.539319	0.505136	0.473486
107	0.530095	0.580916	0.546372	0.793786	0.846777	0.792158	0.17489	0.179773	0.179049	0.541489	0.50803	0.471135
108	0.528467	0.580735	0.544925	0.786009	0.845149	0.78836	0.172358	0.177603	0.176879	0.536967	0.50586	0.469869
109	0.534255	0.58399	0.550893	0.795775	0.846777	0.790349	0.175432	0.181039	0.180315	0.542212	0.511105	0.469869
110	0.534435	0.586884	0.548904	0.795233	0.854011	0.787998	0.173443	0.179954	0.180677	0.538595	0.508754	0.472763
111	0.541308	0.591767	0.55234	0.796137	0.850937	0.794871	0.175613	0.183209	0.182305	0.542031	0.511105	0.470592
112	0.541308	0.591225	0.556138	0.797403	0.85799	0.795052	0.178326	0.183752	0.184294	0.541308	0.512552	0.473667
113	0.542212	0.593576	0.560117	0.799392	0.850033	0.792701	0.177603	0.181943	0.182486	0.540223	0.510924	0.468603
114	0.540042	0.595385	0.55867	0.798669	0.858533	0.791796	0.17706	0.183028	0.182124	0.538957	0.508573	0.46788
115	0.54601	0.596289	0.562287	0.800116	0.856182	0.791435	0.177241	0.183933	0.182847	0.540946	0.513094	0.469146
116	0.548904	0.599725	0.565181	0.804818	0.860884	0.791254	0.17923	0.185379	0.184656	0.540765	0.508573	0.468784
117	0.542936	0.601534	0.560479	0.79885	0.858171	0.788722	0.175975	0.181581	0.181943	0.536967	0.506945	0.465167
118	0.549989	0.6028	0.565362	0.802105	0.859799	0.795413	0.178688	0.184294	0.183571	0.536606	0.507849	0.467518
119	0.54601	0.605151	0.565543	0.79885	0.859799	0.79252	0.177783	0.183028	0.184113	0.536425	0.506764	0.464986
120	0.555053	0.607502	0.569703	0.807712	0.864863	0.795052	0.180135	0.186103	0.186284	0.538595	0.510924	0.464624

## Sheet: Fig.5f
6'FAM Fluorescence (AU) = 5529.2*(MEF µM FITC). Values below in MEF (µM FITC).
	No Input			Tetracycline			ZnSO4			Both
Time (min)	Replicate 1	Replicate 2	Replicate 3	Replicate 1	Replicate 2	Replicate 3	Replicate 1	Replicate 2	Replicate 3	Replicate 1	Replicate 2	Replicate 3
0	0.0745135	0.0727049	0.0718006	0.0723432	0.0703538	0.0696303	0.0694495	0.0730666	0.058598	0.0698112	0.0732475	0.0678217
1	0.0792158	0.0761412	0.0766838	0.0777689	0.0741518	0.0723432	0.0745135	0.0746943	0.0614917	0.0754178	0.0761412	0.0736092
2	0.0799392	0.0774072	0.0781307	0.0788541	0.0770455	0.0728858	0.0745135	0.0768646	0.0634812	0.0750561	0.0775881	0.0739709
3	0.082833	0.0779498	0.0774072	0.0784924	0.0772264	0.0745135	0.0759604	0.0772264	0.0633003	0.0754178	0.0797584	0.0748752
4	0.0833755	0.0804818	0.0803009	0.0817478	0.0784924	0.0761412	0.0770455	0.0795775	0.064928	0.0770455	0.0803009	0.0777689
5	0.0860884	0.0803009	0.0792158	0.0792158	0.0783115	0.0763221	0.0768646	0.0783115	0.0663749	0.0774072	0.0797584	0.0754178
6	0.0897056	0.0824712	0.085365	0.0819287	0.082833	0.0788541	0.0795775	0.0806627	0.0685452	0.0795775	0.084099	0.0793967
7	0.0907907	0.0864501	0.0886204	0.0875353	0.0837372	0.0837372	0.0813861	0.0851841	0.0719815	0.0830138	0.0855458	0.0826521
8	0.0974825	0.0897056	0.0936844	0.089163	0.0875353	0.0871736	0.0837372	0.0877161	0.0757795	0.085365	0.0877161	0.0859075
9	0.101823	0.0938653	0.100195	0.0913333	0.0907907	0.0888013	0.0869927	0.0886204	0.0804818	0.0857267	0.0915141	0.0873544
10	0.109238	0.100195	0.106887	0.0974825	0.0956739	0.0953122	0.0933227	0.092961	0.0864501	0.0907907	0.0958547	0.0925993
11	0.117377	0.108153	0.118643	0.102908	0.100557	0.10128	0.0969399	0.099291	0.091695	0.094227	0.0974825	0.095493
12	0.127686	0.115207	0.126239	0.105983	0.104536	0.10743	0.103632	0.104717	0.099291	0.0965782	0.100557	0.099291
13	0.135463	0.121537	0.134016	0.112313	0.109057	0.113398	0.107611	0.107972	0.103632	0.0994719	0.102727	0.101823
14	0.146495	0.130941	0.146857	0.119185	0.116653	0.121537	0.113036	0.114483	0.110143	0.103812	0.106164	0.105078
15	0.161325	0.142697	0.159336	0.12859	0.124611	0.128952	0.121717	0.122079	0.119005	0.109238	0.111047	0.110866
16	0.175794	0.155538	0.173624	0.136367	0.134377	0.140527	0.129856	0.131122	0.127143	0.114483	0.116111	0.115568
17	0.190443	0.168921	0.187731	0.144144	0.142697	0.150836	0.138537	0.138718	0.13492	0.117015	0.119005	0.117558
18	0.203284	0.182124	0.20238	0.152282	0.151016	0.158793	0.147218	0.145229	0.141793	0.121898	0.123888	0.123164
19	0.220104	0.197316	0.219923	0.161687	0.159878	0.169102	0.153006	0.153368	0.151016	0.126058	0.127324	0.125696
20	0.237286	0.211966	0.233849	0.172177	0.169645	0.178688	0.1644	0.16241	0.160602	0.129313	0.13076	0.130218
21	0.250669	0.226072	0.251393	0.180315	0.179773	0.189901	0.171815	0.166751	0.166932	0.131665	0.134377	0.133292
22	0.270021	0.245243	0.267308	0.191709	0.18972	0.201114	0.181581	0.177783	0.178326	0.138899	0.139622	0.13709
23	0.284128	0.262063	0.282138	0.203646	0.199667	0.213051	0.188454	0.186284	0.186645	0.140527	0.143782	0.138899
24	0.30348	0.27834	0.298416	0.214136	0.213593	0.225168	0.198763	0.196412	0.195869	0.147218	0.149389	0.144686
25	0.322289	0.294075	0.317767	0.224083	0.224445	0.237105	0.208168	0.205816	0.205455	0.150655	0.14975	0.147399
26	0.336577	0.310352	0.334226	0.236743	0.236743	0.24868	0.218476	0.215583	0.215221	0.152102	0.15391	0.14975
27	0.35412	0.328257	0.351588	0.249041	0.248318	0.260436	0.228062	0.222636	0.221551	0.16024	0.158251	0.15391
28	0.370397	0.344173	0.369855	0.25718	0.25718	0.272553	0.235658	0.232945	0.228062	0.161687	0.162591	0.156985
29	0.372567	0.361716	0.382153	0.269298	0.26984	0.283585	0.244882	0.243254	0.239637	0.165304	0.164942	0.159517
30	0.388845	0.377812	0.398249	0.281777	0.282319	0.296065	0.255733	0.249946	0.247052	0.168198	0.169826	0.16241
31	0.403132	0.394632	0.413261	0.292267	0.292086	0.308182	0.263691	0.258808	0.256999	0.171634	0.173081	0.166389
32	0.417601	0.414527	0.429899	0.306012	0.308363	0.323193	0.276894	0.270925	0.265861	0.177964	0.179773	0.171996
33	0.430623	0.426463	0.445815	0.313427	0.315235	0.323012	0.282862	0.278883	0.271468	0.179773	0.178688	0.169826
34	0.445634	0.444549	0.456666	0.325183	0.328438	0.334949	0.291001	0.288107	0.281596	0.182305	0.18339	0.174709
35	0.459922	0.457571	0.472039	0.335492	0.340556	0.342002	0.30149	0.294437	0.287745	0.185922	0.183209	0.176156
36	0.469146	0.468422	0.479635	0.345258	0.350503	0.353577	0.307639	0.301671	0.294437	0.188273	0.187188	0.177964
37	0.482167	0.484338	0.494827	0.354663	0.359184	0.362982	0.317767	0.313427	0.303661	0.190263	0.189901	0.180858
38	0.493381	0.494466	0.504051	0.365333	0.370759	0.371844	0.327353	0.318853	0.308544	0.194061	0.191529	0.181039
39	0.504232	0.511105	0.515988	0.375099	0.382876	0.379802	0.335672	0.328981	0.317948	0.196954	0.196412	0.186103
40	0.514541	0.52069	0.523946	0.383238	0.389568	0.388302	0.342364	0.33513	0.328257	0.201114	0.199848	0.185922
41	0.525754	0.532627	0.537872	0.392281	0.40259	0.399334	0.353397	0.343992	0.331513	0.204189	0.203104	0.188997
42	0.532265	0.546191	0.542936	0.40042	0.411271	0.407111	0.360269	0.35195	0.336938	0.206359	0.202018	0.191529
43	0.543478	0.552159	0.551979	0.408558	0.417239	0.415793	0.367142	0.358461	0.346886	0.209253	0.204189	0.192614
44	0.550713	0.563373	0.561926	0.416335	0.430261	0.421399	0.372025	0.368046	0.351769	0.209795	0.207263	0.195146
45	0.5565	0.569884	0.566447	0.425197	0.436049	0.429719	0.384504	0.374919	0.357375	0.212146	0.209976	0.198401
46	0.562107	0.580554	0.572958	0.433878	0.444549	0.435687	0.389026	0.379621	0.36262	0.21703	0.214136	0.198039
47	0.570064	0.591406	0.580373	0.44057	0.452868	0.440208	0.39626	0.388302	0.370397	0.219562	0.212146	0.198039
48	0.579107	0.598459	0.58815	0.44907	0.463901	0.447624	0.403132	0.397164	0.376727	0.221913	0.216487	0.201838
49	0.584895	0.603161	0.59014	0.452145	0.46806	0.456305	0.409643	0.402952	0.381068	0.223902	0.218657	0.203646
50	0.58598	0.611662	0.595746	0.462273	0.474933	0.46173	0.415612	0.407654	0.385589	0.225349	0.22354	0.204008
51	0.59231	0.617811	0.6028	0.467518	0.483072	0.467699	0.425378	0.41525	0.393004	0.225892	0.220647	0.206359
52	0.595746	0.623056	0.609672	0.471497	0.491753	0.47222	0.430623	0.422665	0.399154	0.230594	0.223902	0.207987
53	0.59864	0.626492	0.608045	0.479093	0.493381	0.473667	0.43424	0.429176	0.401505	0.230413	0.224987	0.208891
54	0.600268	0.63228	0.610396	0.478731	0.500434	0.479997	0.441836	0.431527	0.408016	0.23186	0.226796	0.21088
55	0.608045	0.637886	0.617268	0.484699	0.507668	0.487051	0.446177	0.438038	0.410548	0.232583	0.2277	0.2107
56	0.607683	0.643674	0.61763	0.486508	0.511466	0.485604	0.451964	0.447443	0.415612	0.235115	0.227881	0.213051
57	0.611119	0.646929	0.621971	0.493381	0.517977	0.493923	0.457571	0.451964	0.423027	0.23602	0.231317	0.213774
58	0.614013	0.648014	0.624503	0.495913	0.525573	0.496817	0.465709	0.457752	0.428814	0.239999	0.232945	0.216487
59	0.616364	0.652174	0.628482	0.500977	0.525754	0.500434	0.465709	0.462635	0.431889	0.241265	0.23403	0.217934
60	0.612023	0.654344	0.628843	0.502423	0.529371	0.498083	0.470773	0.464262	0.431165	0.24036	0.232222	0.214678
61	0.619439	0.656153	0.631556	0.507849	0.537872	0.505317	0.476742	0.471858	0.436772	0.244701	0.23819	0.217391
62	0.617811	0.656515	0.633003	0.507668	0.538957	0.506041	0.479635	0.471135	0.438761	0.241626	0.235658	0.215944
63	0.618534	0.661579	0.634812	0.515807	0.542031	0.507488	0.485604	0.482167	0.442921	0.246148	0.24036	0.220285
64	0.621609	0.666643	0.637705	0.514903	0.546553	0.514541	0.493381	0.489583	0.446358	0.249584	0.241807	0.222094
65	0.619981	0.667909	0.635716	0.518158	0.55017	0.515264	0.492476	0.491029	0.450517	0.24868	0.240903	0.222817
66	0.623417	0.671526	0.643493	0.523765	0.559575	0.517435	0.500977	0.496455	0.454496	0.251393	0.243977	0.224083
67	0.628843	0.673153	0.64078	0.52485	0.559032	0.515988	0.500977	0.500253	0.459922	0.252116	0.245063	0.226253
68	0.624503	0.671707	0.641865	0.52485	0.562107	0.517254	0.505136	0.502604	0.458113	0.252297	0.243073	0.224806
69	0.627758	0.671345	0.642588	0.528105	0.56482	0.527201	0.5102	0.504956	0.464443	0.254648	0.246329	0.226796
70	0.627216	0.677132	0.642408	0.528286	0.565543	0.526839	0.512552	0.512552	0.467699	0.254467	0.24669	0.227338
71	0.627216	0.677132	0.644216	0.534255	0.565362	0.524669	0.515084	0.517073	0.469326	0.256818	0.249222	0.229328
72	0.625226	0.677494	0.64512	0.534797	0.570788	0.528286	0.519786	0.517796	0.469688	0.258084	0.249222	0.229509
73	0.628843	0.678398	0.643854	0.532808	0.573139	0.529914	0.521775	0.521414	0.473305	0.258265	0.249946	0.230413
74	0.627758	0.678217	0.644578	0.538595	0.576033	0.532627	0.523946	0.521775	0.479093	0.260797	0.254105	0.230232
75	0.627396	0.679664	0.643312	0.539319	0.580192	0.53534	0.528286	0.52919	0.481444	0.260978	0.252478	0.232403
76	0.62613	0.683824	0.647291	0.538233	0.578926	0.534074	0.528286	0.535521	0.482167	0.262244	0.253201	0.233307
77	0.627216	0.683462	0.645482	0.542212	0.580554	0.53335	0.532265	0.534978	0.485061	0.261159	0.254648	0.230956
78	0.623417	0.679845	0.644759	0.54601	0.578384	0.535882	0.53751	0.531722	0.485061	0.261159	0.253744	0.232945
79	0.626673	0.683643	0.648738	0.544925	0.586884	0.538595	0.539319	0.542755	0.489221	0.26351	0.25917	0.23602
80	0.625045	0.677675	0.645663	0.545468	0.589054	0.538957	0.538233	0.544021	0.491753	0.261521	0.256999	0.235115
81	0.625226	0.682377	0.648195	0.545829	0.589235	0.536063	0.540585	0.544925	0.492476	0.264053	0.258627	0.234754
82	0.625226	0.682015	0.647472	0.548904	0.593033	0.542031	0.54601	0.546553	0.492115	0.266042	0.260436	0.23819
83	0.625045	0.680026	0.645844	0.548	0.585799	0.543297	0.544021	0.548361	0.495913	0.264957	0.259893	0.23602
84	0.620705	0.683462	0.648376	0.545829	0.590863	0.538776	0.54601	0.556319	0.497179	0.266946	0.259531	0.237828
85	0.625769	0.686175	0.648918	0.547638	0.594118	0.54167	0.548361	0.556138	0.498625	0.266946	0.262606	0.238371
86	0.624864	0.686537	0.648376	0.550713	0.595746	0.54601	0.548	0.561202	0.504775	0.270925	0.263148	0.240179
87	0.621428	0.68093	0.644397	0.550532	0.594299	0.542031	0.550713	0.559936	0.498806	0.266585	0.260978	0.238733
88	0.620343	0.684547	0.648195	0.551436	0.593757	0.542031	0.55234	0.562107	0.502966	0.270202	0.261702	0.238552
89	0.62595	0.68509	0.648738	0.553968	0.596289	0.544925	0.555957	0.560479	0.502966	0.271468	0.26767	0.241626
90	0.622694	0.685633	0.650365	0.551617	0.593576	0.544202	0.555234	0.562649	0.504051	0.270744	0.265138	0.242711
91	0.62396	0.68726	0.650365	0.556862	0.599183	0.546915	0.560841	0.572958	0.507849	0.274	0.266766	0.243073
92	0.620343	0.681654	0.648738	0.552702	0.596831	0.549266	0.560841	0.569341	0.508573	0.272372	0.266766	0.240722
93	0.621247	0.682558	0.645663	0.553425	0.595927	0.550532	0.558309	0.566447	0.508392	0.271106	0.266042	0.242711
94	0.618173	0.682196	0.64512	0.555415	0.599183	0.548361	0.558309	0.57133	0.512009	0.27201	0.2655	0.24452
95	0.617449	0.684367	0.647833	0.556319	0.599363	0.552521	0.561202	0.572416	0.510562	0.273638	0.268212	0.245967
96	0.618534	0.685633	0.649099	0.557043	0.599183	0.548361	0.563373	0.573862	0.513094	0.276532	0.268212	0.245786
97	0.621971	0.686537	0.650004	0.553787	0.597917	0.550532	0.561745	0.575671	0.510924	0.276894	0.268393	0.245786
98	0.617992	0.683101	0.646567	0.556138	0.597736	0.549266	0.566628	0.580012	0.513275	0.275266	0.268936	0.247233
99	0.618715	0.682377	0.64711	0.555234	0.600991	0.549989	0.565362	0.580916	0.515807	0.27617	0.26767	0.246871
100	0.614917	0.686718	0.649099	0.558851	0.598821	0.548	0.56283	0.583267	0.514541	0.275266	0.270744	0.247052
101	0.614194	0.683643	0.644216	0.556681	0.602438	0.549808	0.567171	0.579831	0.51653	0.276894	0.26984	0.246509
102	0.614917	0.687441	0.648557	0.558851	0.603704	0.548904	0.567352	0.587788	0.514903	0.277798	0.270744	0.247775
103	0.618896	0.68509	0.650727	0.56066	0.606055	0.553064	0.567171	0.587065	0.517073	0.279606	0.273096	0.250488
104	0.614555	0.685813	0.648014	0.556862	0.602257	0.55433	0.570969	0.587969	0.518701	0.280872	0.274181	0.250127
105	0.612566	0.680569	0.646206	0.555415	0.604247	0.550532	0.566266	0.582182	0.513998	0.279064	0.27183	0.247414
106	0.618173	0.686175	0.648557	0.561202	0.601715	0.553787	0.568798	0.590501	0.521414	0.281596	0.275628	0.251031
107	0.617268	0.684367	0.64512	0.55867	0.600449	0.550713	0.568979	0.591586	0.517254	0.280872	0.274904	0.249403
108	0.615098	0.690335	0.64711	0.557404	0.603704	0.549627	0.572054	0.588512	0.519786	0.281234	0.274362	0.249946
109	0.614013	0.683643	0.644035	0.559936	0.602981	0.551255	0.570788	0.587246	0.521594	0.279426	0.273096	0.250307
110	0.611843	0.684728	0.645663	0.553968	0.602076	0.552883	0.571511	0.592852	0.521594	0.281415	0.275808	0.252839
111	0.613289	0.687441	0.646567	0.558489	0.601353	0.55433	0.570064	0.595385	0.523584	0.283947	0.277255	0.25302
112	0.616364	0.688165	0.646567	0.561564	0.602257	0.554872	0.575852	0.595746	0.523403	0.285032	0.277255	0.254105
113	0.612566	0.684367	0.645301	0.561745	0.603885	0.553787	0.572416	0.594842	0.520148	0.284128	0.275628	0.253201
114	0.615279	0.682196	0.641865	0.557766	0.600629	0.552883	0.570969	0.595204	0.524488	0.283043	0.274723	0.252839
115	0.614013	0.682558	0.647291	0.559394	0.602438	0.555957	0.569341	0.596831	0.522318	0.283224	0.278521	0.253201
116	0.614375	0.685271	0.64494	0.559755	0.60497	0.553245	0.570788	0.594842	0.523403	0.28449	0.276351	0.255371
117	0.608768	0.683101	0.646748	0.558851	0.60497	0.555777	0.572958	0.597193	0.523403	0.285032	0.276351	0.25501
118	0.610938	0.682377	0.642588	0.558128	0.598459	0.553787	0.574405	0.597193	0.525392	0.285394	0.280511	0.257361
119	0.609491	0.678037	0.64295	0.558309	0.601172	0.553425	0.575309	0.597012	0.523765	0.285756	0.278883	0.255552
120	0.610396	0.684547	0.641322	0.556681	0.607502	0.551979	0.571511	0.596108	0.525573	0.286479	0.279245	0.25718

## Sheet: Fig.5h
6'FAM Fluorescence (AU) = 5529.2*(MEF µM FITC). Values below in MEF (µM FITC).
	No Input			Tetracycline			ZnSO4			Both
Time (min)	Replicate 1	Replicate 2	Replicate 3	Replicate 1	Replicate 2	Replicate 3	Replicate 1	Replicate 2	Replicate 3	Replicate 1	Replicate 2	Replicate 3
0	0.0614917	0.062396	0.0605874	0.0627577	0.059864	0.0613109	0.0652897	0.0625769	0.0605874	0.0640237	0.0602257	0.0593214
1	0.0660132	0.0670983	0.0647472	0.066194	0.0645663	0.0667366	0.0703538	0.0696303	0.0652897	0.0678217	0.0642046	0.0651089
2	0.06746	0.069992	0.0658323	0.0689069	0.0660132	0.0669175	0.0705346	0.0718006	0.0681835	0.0696303	0.0669175	0.0665557
3	0.06746	0.0710772	0.0672792	0.0681835	0.0672792	0.0685452	0.0723432	0.071258	0.0690878	0.069992	0.0680026	0.0683643
4	0.0685452	0.0728858	0.068726	0.068726	0.0669175	0.0698112	0.0710772	0.0732475	0.0698112	0.0705346	0.0680026	0.0689069
5	0.0716198	0.0763221	0.0714389	0.0732475	0.0701729	0.0727049	0.0728858	0.0757795	0.0737901	0.0745135	0.0719815	0.0718006
6	0.0725241	0.0766838	0.0739709	0.0739709	0.0714389	0.0728858	0.0736092	0.0779498	0.0736092	0.0755986	0.0723432	0.0727049
7	0.0745135	0.0806627	0.0754178	0.0763221	0.0743326	0.0757795	0.0746943	0.0793967	0.0766838	0.0788541	0.0757795	0.0750561
8	0.0766838	0.0819287	0.0783115	0.0779498	0.0772264	0.0772264	0.0783115	0.0822904	0.0781307	0.0812052	0.0790349	0.0775881
9	0.0788541	0.0842798	0.0812052	0.0806627	0.0788541	0.0788541	0.0795775	0.0842798	0.0795775	0.084099	0.0819287	0.0792158
10	0.081567	0.0877161	0.0839181	0.0835564	0.0819287	0.0819287	0.0821095	0.0862693	0.0806627	0.0859075	0.086631	0.0819287
11	0.0837372	0.0902481	0.086631	0.0868118	0.0848224	0.0846415	0.0837372	0.0882587	0.0842798	0.0882587	0.0886204	0.0850033
12	0.085365	0.0927801	0.089163	0.089163	0.0873544	0.0877161	0.0859075	0.0911524	0.085365	0.0906099	0.0907907	0.0868118
13	0.0888013	0.096759	0.0927801	0.0945887	0.0913333	0.0915141	0.087897	0.0933227	0.0871736	0.0944079	0.0944079	0.0907907
14	0.0924184	0.100376	0.0963973	0.0987485	0.0985676	0.0962165	0.091695	0.0971207	0.0915141	0.0987485	0.0996528	0.0949504
15	0.0933227	0.101823	0.0987485	0.103089	0.0996528	0.0985676	0.0907907	0.0976633	0.090429	0.0998336	0.10128	0.0949504
16	0.095493	0.103993	0.0998336	0.107791	0.105983	0.102908	0.0936844	0.0991102	0.0935036	0.103089	0.104355	0.0985676
17	0.0985676	0.106525	0.100919	0.11177	0.109419	0.106887	0.0944079	0.0989293	0.0936844	0.106164	0.106706	0.100195
18	0.101642	0.110504	0.105621	0.117196	0.115387	0.11177	0.0960356	0.102185	0.0953122	0.108153	0.109238	0.102727
19	0.10544	0.113036	0.108153	0.123888	0.122622	0.116653	0.0985676	0.104536	0.0974825	0.111589	0.113941	0.107611
20	0.107249	0.116473	0.112313	0.129856	0.128047	0.122622	0.100195	0.107068	0.10128	0.115387	0.115749	0.110504
21	0.109781	0.12009	0.115568	0.136909	0.135101	0.129133	0.102727	0.108334	0.101823	0.116473	0.118462	0.114483
22	0.115026	0.122983	0.1181	0.144506	0.142878	0.136005	0.104898	0.110866	0.103812	0.121356	0.12226	0.116653
23	0.117919	0.126781	0.122441	0.151921	0.149389	0.142516	0.106525	0.112675	0.106887	0.124249	0.12642	0.120451
24	0.119005	0.127867	0.125335	0.159155	0.156804	0.149389	0.107972	0.114121	0.108334	0.126058	0.128409	0.122622
25	0.122441	0.132569	0.127686	0.166208	0.164219	0.156985	0.110143	0.116473	0.110504	0.130579	0.131845	0.125696
26	0.124792	0.135282	0.131665	0.174347	0.169826	0.162953	0.111409	0.116653	0.109781	0.131122	0.133654	0.128409
27	0.129675	0.138537	0.136548	0.181762	0.181401	0.171273	0.113217	0.119366	0.113398	0.136005	0.13709	0.131303
28	0.131845	0.142697	0.138899	0.188454	0.187188	0.177241	0.114664	0.122079	0.114845	0.137452	0.140527	0.135463
29	0.135282	0.142335	0.140346	0.196231	0.194603	0.184656	0.115568	0.123707	0.12009	0.139622	0.142878	0.135824
30	0.137995	0.146857	0.145952	0.205455	0.204008	0.192071	0.119185	0.125696	0.123888	0.143601	0.145952	0.140165
31	0.137995	0.148484	0.145229	0.2107	0.210157	0.198582	0.119005	0.123707	0.12226	0.145048	0.147761	0.141431
32	0.144867	0.154272	0.152644	0.222274	0.220466	0.207806	0.121898	0.128228	0.127867	0.150112	0.152463	0.144867
33	0.146314	0.154091	0.15391	0.228604	0.226615	0.214136	0.123345	0.12859	0.128228	0.151559	0.154272	0.145591
34	0.151016	0.158251	0.157889	0.237286	0.236924	0.221913	0.124611	0.130399	0.129313	0.153187	0.156985	0.149208
35	0.150474	0.159517	0.161506	0.243073	0.246871	0.231137	0.126058	0.131484	0.131665	0.156442	0.159155	0.150474
36	0.154995	0.16241	0.162953	0.251573	0.255191	0.23819	0.127143	0.13275	0.133111	0.158432	0.163496	0.152644
37	0.158432	0.166389	0.167836	0.260436	0.264776	0.244882	0.129675	0.136186	0.134197	0.161144	0.164581	0.154091
38	0.163134	0.169645	0.171996	0.270021	0.274181	0.251212	0.133292	0.137271	0.136186	0.167113	0.169645	0.157708
39	0.163857	0.173805	0.174709	0.275447	0.279968	0.258265	0.134197	0.137995	0.136909	0.166932	0.170368	0.159336
40	0.165485	0.173081	0.174528	0.280872	0.287564	0.262787	0.133111	0.136005	0.134016	0.168379	0.170368	0.157346
41	0.170368	0.177422	0.178869	0.291362	0.295703	0.273096	0.136909	0.141612	0.137633	0.173805	0.175794	0.163315
42	0.173262	0.183209	0.183028	0.300586	0.306012	0.283766	0.138176	0.144325	0.140888	0.17706	0.180315	0.16657
43	0.17489	0.183752	0.184837	0.304746	0.310171	0.28666	0.140346	0.143963	0.13908	0.178507	0.181039	0.166389
44	0.17923	0.187007	0.188273	0.313969	0.318672	0.294075	0.140527	0.145591	0.139984	0.180496	0.184294	0.16856
45	0.181762	0.190082	0.19189	0.320661	0.325183	0.302575	0.142516	0.149208	0.14125	0.183933	0.187731	0.170911
46	0.183209	0.193699	0.194965	0.327534	0.333864	0.310895	0.144686	0.148665	0.142335	0.185922	0.189539	0.172539
47	0.186284	0.194965	0.198763	0.336396	0.342002	0.317406	0.145591	0.14975	0.143963	0.187369	0.192252	0.174709
48	0.188635	0.199125	0.201295	0.343811	0.347971	0.324821	0.147218	0.152102	0.143782	0.189901	0.194241	0.176156
49	0.19189	0.201114	0.205274	0.348875	0.353035	0.330066	0.147761	0.15174	0.145229	0.19189	0.197135	0.178688
50	0.194784	0.203104	0.20654	0.359003	0.358099	0.337481	0.14975	0.153548	0.14975	0.193518	0.20021	0.180858
51	0.196954	0.207806	0.209795	0.363344	0.370578	0.342545	0.151378	0.153729	0.152825	0.196412	0.202561	0.182305
52	0.198401	0.211242	0.212146	0.369493	0.375642	0.348332	0.152282	0.157527	0.152644	0.198582	0.205636	0.183933
53	0.203104	0.211604	0.215583	0.376185	0.382696	0.355386	0.1559	0.159336	0.154634	0.202018	0.208529	0.186645
54	0.203284	0.215583	0.219742	0.383057	0.385951	0.360812	0.15608	0.160059	0.154814	0.203104	0.209072	0.188454
55	0.208891	0.219742	0.22137	0.389749	0.395356	0.367323	0.158251	0.164219	0.155357	0.205816	0.214859	0.190986
56	0.209434	0.220285	0.223721	0.393366	0.397888	0.372929	0.159155	0.1644	0.156261	0.206178	0.215583	0.191709
57	0.210519	0.224083	0.227158	0.402952	0.403494	0.38143	0.161144	0.165847	0.158432	0.209795	0.218115	0.194061
58	0.213051	0.224445	0.227338	0.408739	0.40693	0.381972	0.161144	0.165304	0.159336	0.211242	0.219742	0.194784
59	0.215944	0.230051	0.231317	0.414707	0.414888	0.391377	0.163496	0.16856	0.159517	0.214859	0.222094	0.19822
60	0.220104	0.233669	0.235839	0.42158	0.418325	0.395536	0.165304	0.170911	0.1644	0.21703	0.226434	0.200752
61	0.218838	0.233488	0.23602	0.423931	0.426825	0.399334	0.163857	0.17073	0.162772	0.21721	0.228062	0.201295
62	0.221551	0.236381	0.238371	0.430985	0.429538	0.407292	0.167294	0.170187	0.163676	0.2192	0.2277	0.202018
63	0.225711	0.238552	0.240722	0.434783	0.431346	0.411452	0.168017	0.170549	0.162953	0.222998	0.229509	0.20437
64	0.228062	0.240541	0.244339	0.44256	0.443464	0.415431	0.169102	0.173081	0.163496	0.222817	0.232403	0.204731
65	0.230232	0.244339	0.245967	0.446719	0.447443	0.421037	0.170187	0.176698	0.165847	0.226615	0.232222	0.208529
66	0.231137	0.244158	0.246509	0.448528	0.45522	0.428272	0.171453	0.176517	0.164581	0.226977	0.237467	0.207987
67	0.236201	0.249041	0.25302	0.457209	0.462273	0.433517	0.173805	0.181039	0.169645	0.230956	0.237105	0.209976
68	0.236381	0.247233	0.254286	0.46155	0.46372	0.431889	0.175975	0.179954	0.168921	0.231679	0.238913	0.211423
69	0.236381	0.249584	0.254648	0.466433	0.467518	0.440208	0.176698	0.182486	0.169645	0.234754	0.238552	0.215944
70	0.241084	0.252297	0.258627	0.469869	0.472582	0.445996	0.178145	0.183571	0.170007	0.235839	0.242711	0.215402
71	0.24235	0.25718	0.260255	0.477465	0.477103	0.447081	0.17923	0.187369	0.1729	0.235477	0.241988	0.217934
72	0.243797	0.258446	0.261521	0.478912	0.483072	0.454858	0.180677	0.188816	0.173262	0.239999	0.244701	0.220647
73	0.245967	0.258265	0.264234	0.483253	0.487774	0.45739	0.182847	0.191167	0.174528	0.241084	0.243797	0.22137
74	0.249041	0.264234	0.262606	0.489763	0.493923	0.46155	0.184656	0.192433	0.176698	0.242531	0.245786	0.221913
75	0.24868	0.263872	0.264595	0.487593	0.49121	0.46589	0.18339	0.192433	0.176698	0.244701	0.245786	0.225711
76	0.253201	0.267308	0.268755	0.496817	0.496455	0.470231	0.186284	0.194422	0.17923	0.247595	0.247595	0.226253
77	0.255371	0.26984	0.270202	0.501338	0.502062	0.472401	0.186826	0.19388	0.178869	0.24868	0.250488	0.228243
78	0.25718	0.273276	0.270925	0.504956	0.502966	0.478731	0.187731	0.196412	0.180858	0.251573	0.249946	0.229509
79	0.256818	0.27183	0.27183	0.506222	0.509296	0.479635	0.188635	0.197316	0.180858	0.252116	0.251935	0.231317
80	0.258989	0.274904	0.275628	0.511286	0.515264	0.485242	0.190443	0.199486	0.183209	0.254467	0.253925	0.232222
81	0.261882	0.278883	0.276894	0.513998	0.518882	0.489221	0.190624	0.199486	0.184113	0.255371	0.256818	0.233488
82	0.264957	0.279064	0.27816	0.518339	0.521414	0.494104	0.193337	0.202742	0.185741	0.258808	0.257903	0.23819
83	0.265319	0.281053	0.280511	0.524126	0.523765	0.492476	0.194061	0.203284	0.186103	0.259712	0.258446	0.239637
84	0.266946	0.285213	0.282862	0.527382	0.523222	0.500072	0.194965	0.20455	0.188454	0.261882	0.262606	0.239818
85	0.269659	0.28883	0.285032	0.530095	0.52901	0.501881	0.194422	0.203465	0.188816	0.26351	0.261521	0.241626
86	0.271468	0.289373	0.285032	0.529733	0.530999	0.503328	0.198582	0.202742	0.189358	0.264957	0.264414	0.242531
87	0.273276	0.292809	0.289011	0.53534	0.536244	0.5102	0.202018	0.20437	0.193518	0.26984	0.267851	0.245967
88	0.276532	0.294075	0.288288	0.538595	0.53534	0.511828	0.200933	0.203646	0.19189	0.268393	0.269117	0.246871
89	0.275989	0.29516	0.290458	0.540042	0.538233	0.512371	0.202199	0.203827	0.192433	0.271106	0.26767	0.247233
90	0.277979	0.296969	0.292267	0.54384	0.536425	0.515988	0.201657	0.204189	0.192614	0.27183	0.271287	0.248861
91	0.279606	0.296426	0.29082	0.54384	0.546553	0.520148	0.20455	0.213955	0.19605	0.272553	0.277798	0.249222
92	0.281777	0.296969	0.296607	0.550893	0.550532	0.521233	0.206359	0.214317	0.196954	0.274542	0.281958	0.252659
93	0.285032	0.300043	0.29932	0.551074	0.551798	0.526297	0.207082	0.214317	0.197678	0.277255	0.283043	0.255191
94	0.285394	0.29932	0.298416	0.554691	0.553968	0.529371	0.208168	0.214859	0.199848	0.276713	0.284851	0.256095
95	0.286479	0.300405	0.300948	0.557404	0.555415	0.532084	0.208168	0.216306	0.20021	0.279426	0.287564	0.256818
96	0.287022	0.302214	0.302214	0.558309	0.560841	0.532084	0.209434	0.21504	0.199848	0.281234	0.28883	0.257723
97	0.290639	0.303661	0.305107	0.562287	0.56066	0.536244	0.21287	0.215944	0.201838	0.283585	0.290458	0.261882
98	0.293352	0.305288	0.306373	0.566266	0.564096	0.536967	0.211785	0.218115	0.203104	0.284309	0.293713	0.26134
99	0.293352	0.310171	0.307459	0.570607	0.56283	0.541308	0.213412	0.218838	0.20455	0.288107	0.294979	0.262425
100	0.294618	0.311076	0.309086	0.567352	0.565724	0.544925	0.21504	0.222094	0.204731	0.28883	0.298235	0.266223
101	0.296788	0.31198	0.310714	0.57332	0.566266	0.545468	0.216487	0.220285	0.204912	0.291905	0.297873	0.265861
102	0.301309	0.315055	0.312342	0.576394	0.572416	0.550532	0.217572	0.221551	0.206902	0.291543	0.299139	0.26767
103	0.302214	0.315597	0.314512	0.575671	0.572416	0.553606	0.2192	0.224264	0.20871	0.29299	0.30149	0.269117
104	0.300948	0.317587	0.317587	0.577841	0.573862	0.55017	0.219381	0.22336	0.208891	0.294799	0.304565	0.269659
105	0.305107	0.322108	0.319395	0.582724	0.577299	0.557766	0.222998	0.226253	0.211604	0.29715	0.305469	0.275808
106	0.307639	0.320661	0.318129	0.581458	0.577299	0.555053	0.220828	0.22553	0.211785	0.297873	0.304927	0.273276
107	0.305831	0.325183	0.319576	0.585256	0.578203	0.560117	0.222998	0.227519	0.212327	0.298416	0.307639	0.275808
108	0.306916	0.32663	0.322832	0.584352	0.583267	0.561021	0.224083	0.228785	0.213412	0.29932	0.310533	0.277436
109	0.309991	0.32663	0.324098	0.589235	0.58399	0.563011	0.225711	0.229147	0.214498	0.302033	0.313789	0.279426
110	0.310352	0.326991	0.323374	0.589778	0.586161	0.56482	0.22553	0.229328	0.214678	0.302937	0.312161	0.279787
111	0.311618	0.329704	0.328257	0.592672	0.58598	0.568437	0.227338	0.22969	0.216849	0.304746	0.315055	0.281234
112	0.315959	0.332598	0.3288	0.593757	0.589778	0.568437	0.230051	0.231317	0.218115	0.308905	0.317044	0.283947
113	0.316321	0.332417	0.329704	0.592852	0.590501	0.568979	0.228604	0.231679	0.219019	0.305831	0.317406	0.283585
114	0.317767	0.33296	0.332055	0.59864	0.594299	0.569884	0.230232	0.235477	0.219923	0.308725	0.319576	0.286841
115	0.31831	0.333864	0.33314	0.597555	0.593033	0.571511	0.231498	0.233849	0.219742	0.309991	0.321204	0.286479
116	0.318853	0.334768	0.334226	0.600991	0.595023	0.574767	0.232041	0.235658	0.220828	0.311257	0.3203	0.285936
117	0.322108	0.33947	0.336034	0.603161	0.596108	0.576756	0.233849	0.238009	0.222998	0.316863	0.324821	0.29082
118	0.32464	0.340556	0.337843	0.603342	0.600268	0.581458	0.235296	0.237467	0.22354	0.316863	0.325183	0.29082
119	0.325364	0.33947	0.339651	0.605693	0.597917	0.580916	0.236201	0.239999	0.224806	0.316863	0.326268	0.291724
120	0.325002	0.343268	0.340375	0.602076	0.602981	0.580373	0.23819	0.240541	0.224626	0.317044	0.328076	0.294437
