# Supplementary material for: Programming cell-free biosensors with DNA strand displacement circuits
Source: Nat Chem Biol. 2022 Feb 17;18(4):385–93. doi: 10.1038/s41589-021-00962-9 (PMC8964419; doi:10.1038/s41589-021-00962-9)
Supplement: Source Data Fig. 6 — Calibrated plate reader source data for Fig. 6. [file 41589_2021_962_MOESM13_ESM.xlsx]

## Sheet: Fig.6b
	Raw Data (before normalization). 6'FAM Fluorescence (AU) = 12334*(MEF µM FITC). Values below in MEF (µM FITC).															After Noramlization where Max MEF = 0.898735204																ODE Simulation Result. Values below in [6'FAM-InvadeR heteroduplex]					After Normalization where Max [6'FAM-InvadeR heteroduplex] = 5 µM
	0X Threshold			1X Threshold			2X Threshold			4X Threshold			8X Threshold			0X Threshold			1X Threshold			2X Threshold			4X Threshold			8X Threshold
Time (min)	Replicate 1	Replicate 2	Replicate 3	Replicate 1	Replicate 2	Replicate 3	Replicate 1	Replicate 2	Replicate 3	Replicate 1	Replicate 2	Replicate 3	Replicate 1	Replicate 2	Replicate 3	Replicate 1	Replicate 2	Replicate 3	Replicate 1	Replicate 2	Replicate 3	Replicate 1	Replicate 2	Replicate 3	Replicate 1	Replicate 2	Replicate 3	Replicate 1	Replicate 2	Replicate 3	Time (min)	0X Threshold	1X Threshold	2X Threshold	4X Threshold	8X Threshold	0X Threshold	1X Threshold	2X Threshold	4X Threshold	8X Threshold
0	0.0913734	0.0868331	0.0878061	0.0704557	0.0714286	0.0724826	0.0732123	0.0745906	0.0762121	0.0760499	0.0771039	0.0794552	0.0754824	0.0736987	0.0755635	0	0	0	0	0	0	0	0	0	0	0	0	0	0	0	0	0	0	0	0	0	0	0	0	0	0
1	0.107508	0.104994	0.10694	0.0725636	0.072969	0.0732123	0.0753203	0.0753203	0.0779958	0.0779958	0.0766175	0.0770229	0.0731312	0.0751581	0.0784822	0.0199839	0.0223687	0.0235953	0.00254503	0.00186201	0.000883132	0.00255353	0.000885391	0.00216856	0.00236523	-0.000592066	-0.00296883	-0.00285602	0.00176887	0.00354575	1	0.248351	0.00276624	0.00137196	0.000683217	0.000340917	0.0496703	0.000553248	0.000274393	0.000136643	6.81834e-05
2	0.127858	0.126966	0.13402	0.0734555	0.0737798	0.0739419	0.0769418	0.0720772	0.0775093	0.078239	0.0796984	0.0795362	0.0763743	0.0732123	0.0778336	0.0451898	0.0494308	0.0569886	0.00362177	0.00284202	0.00176626	0.00451778	-0.00304968	0.00157713	0.00266088	0.00315769	9.89609e-05	0.00108332	-0.000589623	0.00275781	2	0.520061	0.00570416	0.00278765	0.00137838	0.000685398	0.104012	0.00114083	0.000557529	0.000275675	0.00013708
3	0.153235	0.149262	0.162883	0.0753203	0.0760499	0.0757256	0.0766175	0.075077	0.0772661	0.0797795	0.0770229	0.079293	0.0749149	0.0759689	0.0779958	0.0766218	0.0768924	0.0925815	0.00587314	0.00558604	0.00392503	0.00412493	0.000590261	0.00128142	0.00453336	-9.86777e-05	-0.000197922	-0.000689383	0.00275157	0.00295479	3	0.79159	0.00882167	0.00424397	0.0020832	0.00103225	0.158318	0.00176433	0.000848794	0.000416641	0.000206449
4	0.178369	0.17918	0.203827	0.0749959	0.0767796	0.0762932	0.0777526	0.0769418	0.0800227	0.0791309	0.0798605	0.0827793	0.0762121	0.0778336	0.078239	0.107753	0.113741	0.143071	0.0054816	0.00646805	0.00461191	0.0054999	0.00285293	0.00463282	0.00374495	0.00335504	0.0040574	0.00088635	0.00501179	0.00325027	4	1.0629	0.0121421	0.00574334	0.00279798	0.00138149	0.212581	0.00242842	0.00114867	0.000559597	0.000276298
5	0.210232	0.208448	0.242176	0.0758067	0.0759689	0.0774282	0.0788876	0.0748338	0.0811578	0.0780769	0.0781579	0.0816442	0.0754824	0.0747527	0.0799416	0.147218	0.14979	0.190362	0.00646045	0.00548804	0.00598567	0.00687488	0.00029513	0.00601281	0.00246378	0.00128281	0.00267194	0	0.00127752	0.00531863	5	1.33395	0.0156937	0.00728837	0.00352301	0.00173316	0.266791	0.00313874	0.00145767	0.000704602	0.000346632
6	0.247203	0.247284	0.283606	0.0777526	0.0772661	0.0798605	0.0766175	0.0775093	0.0809956	0.0818064	0.0786444	0.0805902	0.0762121	0.0769418	0.0809956	0.193011	0.197623	0.241452	0.00880971	0.00705606	0.00892945	0.00412493	0.00354156	0.00581567	0.00699714	0.00187488	0.00138545	0.00088635	0.00393082	0.00659903	6	1.60468	0.0195111	0.00888194	0.00425858	0.00208729	0.320937	0.00390222	0.00177639	0.000851715	0.000417457
7	0.282714	0.283039	0.330225	0.0777526	0.0764553	0.0798605	0.0773472	0.0784012	0.0810767	0.0805092	0.0814821	0.0807524	0.0767796	0.0753203	0.0813199	0.236995	0.241662	0.29894	0.00880971	0.00607605	0.00892945	0.00500884	0.00462371	0.00591424	0.00542032	0.0053286	0.00158337	0.00157573	0.00196541	0.00699301	7	1.87501	0.0236371	0.0105272	0.00500499	0.00244391	0.375002	0.00472741	0.00210544	0.001001	0.000488782
8	0.325604	0.324712	0.375547	0.078239	0.0779147	0.0805902	0.0784012	0.0790498	0.081401	0.0816442	0.0792119	0.0841576	0.0767796	0.077185	0.0801038	0.290118	0.29299	0.354829	0.00939702	0.00784006	0.00981258	0.0062856	0.00541072	0.00630853	0.00680004	0.00256562	0.00573973	0.00157573	0.00422563	0.00551561	8	2.14483	0.0281258	0.0122276	0.00576259	0.00280307	0.428966	0.00562516	0.00244553	0.00115252	0.000560613
9	0.364602	0.367926	0.422734	0.0759689	0.0770229	0.0801849	0.0775904	0.0754013	0.0820496	0.0815632	0.077185	0.0801038	0.076131	0.0756446	0.0786444	0.338421	0.346215	0.413017	0.00665623	0.00676205	0.00932195	0.00530348	0.000983768	0.00709709	0.00670149	9.86777e-05	0.000791687	0.000787867	0.00235849	0.00374274	9	2.414	0.033047	0.0139871	0.00653171	0.0031648	0.482799	0.00660941	0.00279742	0.00130634	0.000632959
10	0.414626	0.414951	0.473001	0.0802659	0.0795362	0.0842387	0.0819685	0.0809956	0.0814821	0.0823739	0.0817253	0.0831036	0.0781579	0.0805092	0.0858602	0.400382	0.404134	0.475005	0.0118442	0.00980008	0.0142282	0.010607	0.00777177	0.0064071	0.007687	0.00562463	0.00445324	0.00324995	0.00825472	0.0125086	10	2.6823	0.0384926	0.0158098	0.00731269	0.00352913	0.53646	0.00769851	0.00316196	0.00146254	0.000705827
11	0.451354	0.456138	0.520188	0.0799416	0.0800227	0.0826982	0.0770229	0.0788876	0.0826172	0.0800227	0.0798605	0.0837522	0.0773472	0.0775904	0.0815632	0.445873	0.454863	0.533193	0.0114526	0.0103881	0.0123639	0.00461599	0.00521397	0.00778709	0.00482901	0.00335504	0.00524493	0.00226512	0.00471698	0.00728849	11	2.94945	0.0445867	0.0177005	0.00810593	0.00389612	0.589889	0.00891734	0.00354011	0.00162119	0.000779224
12	0.49319	0.494811	0.564051	0.0780769	0.0837522	0.0846441	0.0793741	0.0789687	0.0835901	0.079293	0.0799416	0.0822928	0.0774282	0.078239	0.0817253	0.49769	0.502497	0.587283	0.00920125	0.0148961	0.0147189	0.00746415	0.00531235	0.00896994	0.00394205	0.00345372	0.00346363	0.0023636	0.00550314	0.00748547	12	3.21498	0.0515036	0.0196645	0.0089118	0.00426579	0.642995	0.0103007	0.0039329	0.00178236	0.000853158
13	0.535349	0.543133	0.605238	0.0813199	0.0831036	0.0837522	0.0809956	0.0796984	0.0841576	0.0818875	0.0809145	0.0831036	0.0788876	0.0768607	0.083509	0.54991	0.562013	0.638072	0.0131167	0.0141121	0.0136395	0.0094284	0.00619774	0.00965993	0.00709569	0.00463785	0.00445324	0.0041363	0.00383255	0.00965232	13	3.4782	0.0594978	0.0217077	0.00973072	0.00463818	0.69564	0.0118996	0.00434154	0.00194614	0.000927637
14	0.572401	0.579942	0.650154	0.0828604	0.0853738	0.0859413	0.0821307	0.0799416	0.083509	0.0820496	0.0801038	0.0841576	0.0786444	0.079293	0.0813199	0.595802	0.60735	0.693461	0.0149765	0.0168561	0.0162889	0.0108034	0.00649287	0.00887137	0.0072928	0.00365108	0.00573973	0.00384085	0.00678066	0.00699301	14	3.73798	0.0689618	0.0238367	0.0105631	0.00501335	0.747596	0.0137924	0.00476734	0.00211262	0.00100267
15	0.610102	0.613426	0.67999	0.0848062	0.0870764	0.0886168	0.0801849	0.0814821	0.0836712	0.0812389	0.0813199	0.0839955	0.0805902	0.0790498	0.0819685	0.642498	0.648592	0.730254	0.0173258	0.0189142	0.019527	0.00844628	0.00836203	0.00906851	0.00630728	0.00513124	0.00554181	0.00620445	0.00648585	0.00778095	15	3.99242	0.0805466	0.0260591	0.0114095	0.00539131	0.798484	0.0161093	0.00521182	0.00228189	0.00107826
16	0.645046	0.652424	0.705854	0.0850495	0.0873196	0.0897519	0.0796173	0.0797795	0.0836712	0.0819685	0.0818875	0.0837522	0.0786444	0.0780769	0.0817253	0.68578	0.696625	0.762148	0.0176194	0.0192082	0.0209008	0.00775879	0.00629611	0.00906851	0.00719424	0.00582199	0.00524493	0.00384085	0.0053066	0.00748547	16	4.23817	0.0954478	0.0283835	0.0122702	0.00577213	0.847635	0.0190896	0.0056767	0.00245404	0.00115443
17	0.675855	0.679909	0.733096	0.0839955	0.0917788	0.0955084	0.0827793	0.0818064	0.0852927	0.0831036	0.0818064	0.0855359	0.0797795	0.0776715	0.0827793	0.723941	0.730477	0.795741	0.0163469	0.0245982	0.0278677	0.0115891	0.00875553	0.0110399	0.00857396	0.00572331	0.00742207	0.00521962	0.00481525	0.00876588	17	4.46922	0.116221	0.0308197	0.0131459	0.00615584	0.893844	0.0232443	0.00616394	0.00262918	0.00123117
18	0.701313	0.707151	0.751986	0.0902384	0.0979407	0.10167	0.0836712	0.0810767	0.0848873	0.0820496	0.0822928	0.0830225	0.0788876	0.0781579	0.0813199	0.755473	0.76403	0.819036	0.0238841	0.0320463	0.0353253	0.0126694	0.00787014	0.0105471	0.0072928	0.00631537	0.00435428	0.0041363	0.00540487	0.00699301	18	4.67487	0.149899	0.0333789	0.014037	0.00654249	0.934974	0.0299798	0.00667579	0.0028074	0.0013085
19	0.723366	0.731717	0.776796	0.0976163	0.112291	0.117237	0.0829415	0.0820496	0.0872385	0.0834279	0.084563	0.0851305	0.0805092	0.0793741	0.0831847	0.782788	0.794288	0.84963	0.0327917	0.0493924	0.0541654	0.0117855	0.00905066	0.0134056	0.00896817	0.00907835	0.00692726	0.00610597	0.00687893	0.00925835	19	4.83836	0.226263	0.0360744	0.0149441	0.00693211	0.967672	0.0452525	0.00721488	0.00298882	0.00138642
20	0.7425	0.750203	0.782633	0.104589	0.127615	0.133695	0.0826172	0.0799416	0.0861845	0.080347	0.0813199	0.0837522	0.0775904	0.0775093	0.0804281	0.806487	0.817056	0.856829	0.0412099	0.0679145	0.074085	0.0113927	0.00649287	0.0121242	0.00522322	0.00513124	0.00524493	0.00256057	0.00461871	0.00590958	20	4.94234	0.438069	0.0389214	0.0158678	0.00732477	0.988469	0.0876138	0.00778428	0.00317356	0.00146495
21	0.762202	0.768688	0.794957	0.119588	0.151046	0.157208	0.0833468	0.082455	0.087725	0.0813199	0.0830225	0.0829415	0.081401	0.0812389	0.082455	0.83089	0.839824	0.872026	0.0593187	0.0962368	0.102541	0.0122766	0.00954255	0.013997	0.00640583	0.00720347	0.00425532	0.00718929	0.00913915	0.00837191	21	4.98727	0.708625	0.041938	0.0168087	0.00772051	0.997455	0.141725	0.0083876	0.00336174	0.0015441
22	0.777526	0.779471	0.800795	0.136047	0.170991	0.183963	0.0848062	0.0834279	0.0878871	0.0841576	0.0834279	0.0848062	0.080347	0.0784012	0.0818875	0.849869	0.853106	0.879224	0.0791895	0.120345	0.134923	0.0140444	0.0107231	0.0141942	0.00985513	0.00769686	0.00653142	0.005909	0.00569969	0.00768246	22	4.99845	0.980005	0.0451456	0.0177675	0.00811936	0.99969	0.196001	0.00902912	0.00355349	0.00162387
23	0.781174	0.791146	0.810686	0.153478	0.197746	0.219718	0.0865088	0.0839955	0.0884547	0.0807524	0.0833468	0.0832658	0.0796173	0.0805902	0.0831036	0.854388	0.867486	0.891422	0.100235	0.152685	0.178196	0.0161069	0.0114117	0.0148842	0.00571598	0.00759818	0.00465116	0.00502265	0.00835299	0.00915985	23	4.9999	1.25114	0.04857	0.0187448	0.0085214	0.99998	0.250228	0.00971401	0.00374895	0.00170428
24	0.788147	0.802335	0.807524	0.17318	0.227501	0.258635	0.0854548	0.0840765	0.0901573	0.0831036	0.0848873	0.0852116	0.0802659	0.080347	0.0844819	0.863025	0.881266	0.887522	0.124021	0.188652	0.225297	0.0148301	0.0115101	0.0169542	0.00857396	0.00947306	0.00702622	0.00581052	0.00805818	0.0108342	24	5	1.52198	0.0522427	0.0197414	0.00892666	0.999999	0.304395	0.0104485	0.00394827	0.00178533
25	0.797795	0.804362	0.810929	0.195071	0.265283	0.303065	0.0859413	0.0833468	0.0881304	0.082455	0.0839144	0.0838333	0.0797795	0.0790498	0.0842387	0.874975	0.883763	0.891722	0.15045	0.23432	0.27907	0.0154194	0.0106247	0.0144899	0.00778555	0.00828893	0.00534389	0.00521962	0.00648585	0.0105388	25	5	1.79244	0.0562025	0.020758	0.00933519	1	0.358487	0.0112405	0.00415161	0.00186704
26	0.795038	0.807362	0.802659	0.216961	0.305092	0.352359	0.0874007	0.0861845	0.0889411	0.0852116	0.0837522	0.0851305	0.0816442	0.0784822	0.083509	0.871561	0.887458	0.881524	0.176879	0.282438	0.33873	0.0171872	0.0140679	0.0154756	0.0111363	0.00809157	0.00692726	0.00748474	0.00579796	0.00965232	26	5	2.06243	0.0604978	0.0217956	0.00974706	1	0.412485	0.0120996	0.00435912	0.00194941
27	0.797957	0.809713	0.808983	0.242176	0.351062	0.401492	0.0874007	0.0850495	0.0922653	0.083509	0.0854548	0.0843198	0.0810767	0.0778336	0.0867521	0.875176	0.890354	0.889322	0.207322	0.338005	0.398194	0.0171872	0.0126906	0.019517	0.00906672	0.0101638	0.00593765	0.00679535	0.00501179	0.013592	27	5	2.33181	0.0651906	0.0228549	0.0101623	1	0.466362	0.0130381	0.00457099	0.00203246
28	0.804605	0.805416	0.805011	0.269256	0.397924	0.453219	0.0860224	0.0838333	0.0908059	0.0823739	0.0837522	0.0839144	0.0779958	0.0789687	0.0854548	0.88341	0.885061	0.884423	0.240016	0.394649	0.460799	0.0155176	0.011215	0.0177427	0.007687	0.00809157	0.00544285	0.00305298	0.00638758	0.0120162	28	5	2.6004	0.0703617	0.023937	0.010581	1	0.520081	0.0140723	0.0047874	0.0021162
29	0.802173	0.811659	0.808335	0.302173	0.442841	0.503567	0.0879682	0.0870764	0.0957516	0.0831847	0.0840765	0.088779	0.0814821	0.0785633	0.087725	0.880398	0.89275	0.888522	0.279757	0.448942	0.521735	0.0178747	0.01515	0.0237555	0.00867251	0.00848628	0.0113805	0.00728777	0.00589623	0.014774	29	5	2.86794	0.0761191	0.0250427	0.0110032	1	0.573589	0.0152238	0.00500855	0.00220064
30	0.801038	0.811578	0.807119	0.338333	0.483217	0.555538	0.0896708	0.0891844	0.0964813	0.0832658	0.0847251	0.0867521	0.0820496	0.0799416	0.0872385	0.878992	0.89265	0.887023	0.323414	0.497746	0.584633	0.0199371	0.0177078	0.0246427	0.00877107	0.00927571	0.00890648	0.00797715	0.00756682	0.014183	30	5	3.13403	0.0826118	0.0261733	0.011429	1	0.626805	0.0165224	0.00523465	0.0022858
31	0.807037	0.814415	0.806713	0.374331	0.528377	0.597535	0.0907248	0.0880493	0.097292	0.0833468	0.0878061	0.0883736	0.0821307	0.0798605	0.0861035	0.886423	0.896145	0.886523	0.366875	0.552332	0.635463	0.0212139	0.0163305	0.0256284	0.00886962	0.0130255	0.0108857	0.00807564	0.00746855	0.0128041	31	5	3.39805	0.0900533	0.0273297	0.0118584	1	0.67961	0.0180107	0.00546594	0.00237168
32	0.803875	0.812389	0.810199	0.411302	0.564213	0.637344	0.0912924	0.0899141	0.103616	0.0837522	0.0843198	0.0842387	0.0808335	0.0784012	0.0843198	0.882507	0.893649	0.890822	0.411511	0.595649	0.683642	0.0219014	0.0185932	0.0333169	0.00936237	0.00878232	0.00583869	0.0064999	0.00569969	0.0106373	32	5	3.65904	0.098765	0.0285133	0.0122915	1	0.731808	0.019753	0.00570266	0.00245829
33	0.801524	0.80947	0.810362	0.458651	0.604184	0.685503	0.0985082	0.0921031	0.111562	0.0841576	0.0869142	0.0852116	0.0816442	0.0819685	0.0878871	0.879594	0.890054	0.891022	0.468677	0.643963	0.741929	0.0306423	0.0212494	0.0429768	0.00985513	0.01194	0.00702622	0.00748474	0.0100236	0.0149709	33	5	3.91538	0.109262	0.0297253	0.0127283	1	0.783076	0.0218524	0.00594506	0.00254565
34	0.80347	0.814415	0.808173	0.494406	0.642452	0.716313	0.100778	0.0918599	0.12502	0.0861035	0.0850495	0.0852116	0.0825361	0.0801038	0.0884547	0.882004	0.896145	0.888322	0.511844	0.69022	0.779217	0.0333923	0.0209543	0.0593396	0.0122204	0.00967042	0.00702622	0.00856805	0.00776336	0.0156604	34	5	4.16427	0.122447	0.0309672	0.0131689	1	0.832855	0.0244893	0.00619343	0.00263378
35	0.804524	0.813199	0.80047	0.53843	0.668315	0.751095	0.109372	0.095184	0.142127	0.0857791	0.0847251	0.0838333	0.0800227	0.0792119	0.0848062	0.88331	0.894647	0.878824	0.564996	0.721482	0.821313	0.0438028	0.0249877	0.080138	0.0118262	0.00927571	0.00534389	0.00551507	0.00668239	0.0112282	35	5	4.40069	0.14011	0.0322404	0.0136134	1	0.880138	0.0280221	0.00644808	0.00272269
36	0.804686	0.81328	0.810929	0.576617	0.696449	0.777282	0.121777	0.104265	0.169126	0.0895087	0.0875628	0.0870764	0.0831847	0.0822118	0.087725	0.883511	0.894747	0.891722	0.6111	0.755488	0.853008	0.0588293	0.0360059	0.112962	0.0163595	0.0127294	0.00930233	0.00935592	0.0103184	0.014774	36	5	4.61561	0.166607	0.0335466	0.0140619	1	0.923121	0.0333213	0.00670932	0.00281238
37	0.802821	0.813605	0.807119	0.609048	0.72815	0.796011	0.133533	0.11067	0.195638	0.0861035	0.0874007	0.0849684	0.0805092	0.0779958	0.0848873	0.881201	0.895147	0.887023	0.650255	0.793806	0.875675	0.0730701	0.0437777	0.145195	0.0122204	0.0125321	0.00672934	0.00610597	0.00520833	0.0113267	37	5	4.79404	0.216964	0.0348876	0.0145144	1	0.958809	0.0433927	0.00697751	0.00290288
38	0.808335	0.80647	0.805092	0.647154	0.749635	0.819118	0.152262	0.123723	0.233744	0.086671	0.087725	0.0875628	0.0811578	0.0825361	0.0884547	0.88803	0.886359	0.884523	0.696261	0.819777	0.90364	0.0957572	0.0596163	0.191523	0.0129102	0.0129268	0.00989609	0.00689383	0.0107115	0.0156604	38	5	4.91743	0.362831	0.0362652	0.014971	1	0.983485	0.0725661	0.00725304	0.0029942
39	0.796497	0.81101	0.801443	0.675126	0.765202	0.830306	0.17091	0.139047	0.275093	0.0848062	0.0862656	0.0843198	0.0805902	0.0796173	0.0867521	0.873368	0.891951	0.880024	0.730031	0.838593	0.917182	0.118346	0.0782095	0.241794	0.0106435	0.0111506	0.00593765	0.00620445	0.00717374	0.013592	39	5	4.97858	0.62567	0.0376815	0.0154318	1	0.995715	0.125134	0.0075363	0.00308635
40	0.806308	0.806713	0.804443	0.711772	0.776958	0.839225	0.196125	0.158424	0.322685	0.0861845	0.0855359	0.0854548	0.0827793	0.0805902	0.0862656	0.885519	0.886659	0.883723	0.774276	0.852803	0.927976	0.14889	0.101722	0.299655	0.0123189	0.0102625	0.00732311	0.0088635	0.00835299	0.0130011	40	5	4.99684	0.897084	0.0391388	0.0158968	1	0.999369	0.179417	0.00782776	0.00317935
41	0.803065	0.810199	0.805011	0.736176	0.790255	0.844576	0.225393	0.179504	0.373277	0.0864278	0.0852927	0.0878061	0.0841576	0.0833468	0.0883736	0.881502	0.890953	0.884423	0.803739	0.868875	0.934452	0.184345	0.1273	0.361163	0.0126146	0.00996645	0.010193	0.0105377	0.0116942	0.0155619	41	5	4.99975	1.1683	0.0406395	0.0163661	1	0.999951	0.23366	0.0081279	0.00327322
42	0.802659	0.815875	0.802984	0.756932	0.794146	0.846846	0.258878	0.205367	0.425572	0.0884547	0.0879682	0.087725	0.0817253	0.083509	0.0871575	0.881	0.897943	0.881924	0.828798	0.873579	0.937199	0.224907	0.158682	0.424741	0.0150783	0.0132228	0.010094	0.00758322	0.0118907	0.0140845	42	5	4.99999	1.43924	0.0421863	0.0168399	1	0.999998	0.287847	0.00843726	0.00336797
43	0.799903	0.807929	0.801605	0.784741	0.805092	0.847738	0.297308	0.235041	0.469515	0.0886168	0.0900762	0.0868331	0.0827793	0.0814821	0.0886168	0.877586	0.888157	0.880224	0.862373	0.886809	0.938279	0.271459	0.194688	0.478167	0.0152755	0.0157884	0.00900544	0.0088635	0.00943396	0.0158574	43	5	5	1.70982	0.0437821	0.0173181	1	1	0.341964	0.00875641	0.00346362
44	0.80274	0.806956	0.804686	0.801686	0.804362	0.852765	0.341171	0.273634	0.517107	0.0886168	0.0927517	0.0895087	0.0848062	0.084563	0.0902384	0.881101	0.886958	0.884023	0.882831	0.885927	0.944363	0.324592	0.241515	0.536028	0.0152755	0.0190448	0.0122712	0.0113256	0.0131682	0.0178272	44	5	5	1.97996	0.0454301	0.0178009	1	1	0.395993	0.00908602	0.00356018
45	0.798281	0.805335	0.801443	0.812956	0.798849	0.846116	0.387871	0.311659	0.551646	0.0894276	0.0896708	0.0878061	0.0817253	0.0810767	0.0873196	0.875577	0.884961	0.880024	0.896437	0.879263	0.936316	0.381163	0.287654	0.578019	0.016261	0.015295	0.010193	0.00758322	0.00894261	0.0142815	45	5	5	2.24955	0.0471339	0.0182884	1	1	0.44991	0.00942677	0.00365768
46	0.800632	0.806146	0.805416	0.820577	0.805416	0.853089	0.430517	0.357629	0.581563	0.0899141	0.0896708	0.0878871	0.083509	0.0843198	0.0896708	0.87849	0.88596	0.884923	0.905638	0.887201	0.944755	0.432823	0.343433	0.614391	0.0168523	0.015295	0.0102919	0.00974985	0.0128734	0.0171378	46	5	5	2.51841	0.0488973	0.0187807	1	1	0.503682	0.00977946	0.00375613
47	0.80047	0.801849	0.805821	0.82609	0.808416	0.844981	0.476245	0.398087	0.613426	0.0892654	0.0906437	0.0896708	0.082455	0.081401	0.0889411	0.878289	0.880667	0.885423	0.912294	0.890827	0.934943	0.488214	0.392523	0.65313	0.0160639	0.0164792	0.0124691	0.00846957	0.00933569	0.0162514	47	5	5	2.78631	0.0507247	0.0192778	1	1	0.557261	0.0101449	0.00385555
48	0.798443	0.806713	0.803065	0.835414	0.806146	0.848387	0.523269	0.438706	0.631344	0.0910491	0.092995	0.0891844	0.0837522	0.0820496	0.0879682	0.875778	0.886659	0.882024	0.923551	0.888083	0.939064	0.545178	0.44181	0.674914	0.018232	0.0193408	0.0118753	0.0100453	0.0101219	0.0150694	48	5	5	3.05289	0.052621	0.0197798	1	1	0.610577	0.0105242	0.00395597
49	0.799173	0.804281	0.807767	0.828117	0.8072	0.849278	0.559835	0.482082	0.655992	0.0896708	0.0907248	0.0895898	0.0842387	0.0826172	0.0900762	0.876682	0.883663	0.887822	0.914742	0.889357	0.940143	0.589472	0.494442	0.704879	0.0165566	0.0165779	0.0123701	0.0106362	0.0108097	0.0176303	49	5	5	3.31762	0.0545917	0.0202869	1	1	0.663525	0.0109183	0.00405739
50	0.800389	0.807362	0.80347	0.836874	0.808497	0.852765	0.597778	0.511837	0.67091	0.0893465	0.0933193	0.0900762	0.0865899	0.0858602	0.0895898	0.878188	0.887458	0.882523	0.925313	0.890925	0.944363	0.635435	0.530546	0.723016	0.0161624	0.0197355	0.0129639	0.0134922	0.0147406	0.0170393	50	5	5	3.57967	0.0566426	0.0207992	1	1	0.715935	0.0113285	0.00415984
51	0.79666	0.797714	0.801849	0.83809	0.804605	0.8479	0.63175	0.549781	0.691179	0.0936436	0.0932382	0.0909681	0.084563	0.0822928	0.0891844	0.873569	0.875574	0.880524	0.926782	0.886221	0.938475	0.676586	0.576586	0.747659	0.0213856	0.0196369	0.0140524	0.0110301	0.0104167	0.0165468	51	5	5	3.83766	0.0587806	0.0213167	1	1	0.767533	0.0117561	0.00426334
52	0.798687	0.800632	0.805659	0.841333	0.8072	0.850495	0.651857	0.574915	0.710232	0.0931571	0.0928328	0.0912924	0.084563	0.0836712	0.0890222	0.87608	0.879169	0.885223	0.930697	0.889357	0.941615	0.700943	0.607083	0.770823	0.0207943	0.0191435	0.0144483	0.0110301	0.0120873	0.0163498	52	5	5	4.08924	0.0610135	0.0218396	1	1	0.817847	0.0122027	0.00436792
53	0.79666	0.810443	0.799173	0.835333	0.810362	0.846684	0.681206	0.598427	0.734798	0.0916977	0.0937247	0.0912113	0.084563	0.0822118	0.0882925	0.873569	0.891252	0.877225	0.923453	0.893179	0.937003	0.736496	0.635612	0.80069	0.0190204	0.0202289	0.0143493	0.0110301	0.0103184	0.0154634	53	5	5	4.3302	0.0633502	0.022368	1	1	0.866039	0.01267	0.0044736
54	0.804929	0.808091	0.806794	0.8449	0.813605	0.853251	0.70634	0.625912	0.750851	0.0953462	0.0948597	0.0938057	0.0859413	0.0857791	0.0908059	0.883812	0.888356	0.886623	0.935004	0.897099	0.944951	0.766942	0.668962	0.820207	0.0234552	0.0216104	0.0175161	0.0127044	0.0146423	0.0185167	54	5	5	4.55297	0.0658007	0.022902	1	1	0.910594	0.0131601	0.0045804
55	0.803632	0.811659	0.807605	0.844333	0.811416	0.8569	0.720691	0.637911	0.772256	0.095103	0.094049	0.093076	0.0874007	0.0865899	0.0903194	0.882205	0.89275	0.887622	0.934319	0.894453	0.949367	0.784325	0.683522	0.84623	0.0231596	0.0206236	0.0166254	0.0144771	0.015625	0.0179257	55	5	5	4.74451	0.0683767	0.0234417	1	1	0.948903	0.0136753	0.00468834
56	0.805254	0.809064	0.798687	0.839144	0.803389	0.849927	0.72815	0.665153	0.788957	0.0922653	0.0946976	0.0917788	0.0851305	0.0835901	0.0891033	0.884214	0.889555	0.876625	0.928054	0.884751	0.940928	0.793361	0.716576	0.866535	0.0197103	0.0214131	0.0150421	0.0117195	0.011989	0.0164483	56	5	5	4.88646	0.0710918	0.0239872	1	1	0.977291	0.0142184	0.00479744
57	0.794552	0.808902	0.812551	0.839063	0.807281	0.857062	0.750689	0.679098	0.799011	0.0934004	0.097292	0.0921031	0.0870764	0.0857791	0.0907248	0.870958	0.889355	0.893721	0.927956	0.889455	0.949563	0.820664	0.733497	0.878758	0.02109	0.0245708	0.0154379	0.0140831	0.0146423	0.0184182	57	5	5	4.96581	0.0739618	0.0245387	1	1	0.993162	0.0147924	0.00490775
58	0.797957	0.809227	0.805659	0.844657	0.813929	0.858845	0.75977	0.699287	0.814902	0.0934004	0.0952651	0.0936436	0.0861035	0.0847251	0.0912113	0.875176	0.889754	0.885223	0.93471	0.897491	0.951722	0.831664	0.757993	0.898078	0.02109	0.0221038	0.0173182	0.0129013	0.0133648	0.0190092	58	5	5	4.99395	0.0770054	0.0250964	1	1	0.99879	0.0154011	0.00501927
59	0.805821	0.808254	0.803794	0.843036	0.812064	0.857954	0.776796	0.714529	0.83055	0.0938868	0.0967245	0.0933193	0.0876439	0.0844819	0.0903194	0.884917	0.888556	0.882923	0.932753	0.895237	0.950643	0.852288	0.776488	0.917102	0.0216813	0.02388	0.0169223	0.0147725	0.01307	0.0179257	59	5	5	4.99942	0.0802452	0.0256602	1	1	0.999885	0.016049	0.00513205
60	0.799659	0.807848	0.807767	0.84109	0.809551	0.859899	0.78766	0.736825	0.842063	0.0932382	0.0964813	0.0953462	0.0873196	0.0847251	0.090887	0.877285	0.888057	0.887822	0.930403	0.892199	0.952998	0.865449	0.803542	0.931099	0.0208929	0.023584	0.0193963	0.0143786	0.0133648	0.0186152	60	5	5	4.99997	0.0837079	0.0262305	1	1	0.999994	0.0167416	0.0052461
61	0.804848	0.811253	0.808416	0.840522	0.809227	0.8539	0.797876	0.755148	0.850008	0.0946165	0.0980217	0.0957516	0.0865899	0.0862656	0.0922653	0.883712	0.892251	0.888622	0.929718	0.891807	0.945736	0.877824	0.825775	0.940759	0.0225682	0.0254589	0.0198911	0.0134922	0.0152319	0.0202896	61	5	5	5	0.0874268	0.0268073	1	1	1	0.0174854	0.00536146
62	0.802092	0.808578	0.810929	0.836468	0.808497	0.853251	0.811578	0.776147	0.855278	0.0948597	0.0998054	0.0963191	0.0860224	0.0861035	0.0915356	0.880297	0.888955	0.891722	0.924824	0.890925	0.944951	0.894422	0.851254	0.947166	0.0228639	0.0276298	0.0205839	0.0128028	0.0150354	0.0194031	62	5	5	5	0.0914423	0.0273908	1	1	1	0.0182885	0.00547815
63	0.800065	0.816037	0.806065	0.846441	0.816442	0.858602	0.815632	0.794471	0.861521	0.0973731	0.0999676	0.098265	0.0912924	0.0857791	0.0931571	0.877787	0.898143	0.885723	0.936864	0.900529	0.951428	0.899332	0.873487	0.954756	0.025919	0.0278271	0.0229589	0.0192043	0.0146423	0.021373	63	5	5	5	0.0958059	0.0279811	1	1	1	0.0191612	0.00559622
64	0.803632	0.809389	0.808335	0.845792	0.812956	0.859899	0.823739	0.801119	0.864845	0.0977785	0.100697	0.0989946	0.0878871	0.0857791	0.092995	0.882205	0.889954	0.888522	0.936081	0.896315	0.952998	0.909153	0.881554	0.958797	0.0264117	0.0287152	0.0238496	0.015068	0.0146423	0.021176	64	5	5	5	0.100584	0.0285784	1	1	1	0.0201167	0.00571568
65	0.800713	0.811902	0.80874	0.841819	0.805011	0.853008	0.833712	0.817334	0.861764	0.0964002	0.0999676	0.0980217	0.086671	0.0865088	0.0928328	0.87859	0.89305	0.889022	0.931284	0.886711	0.944657	0.921234	0.90123	0.955052	0.0247364	0.0278271	0.022662	0.0135907	0.0155267	0.020979	65	5	5	5	0.105862	0.0291829	1	1	1	0.0211723	0.00583658
66	0.806632	0.809064	0.80574	0.841738	0.806308	0.855927	0.840279	0.819442	0.860629	0.0981028	0.103211	0.0969677	0.0869953	0.0872385	0.0924274	0.885921	0.889555	0.885323	0.931186	0.888279	0.94819	0.929189	0.903788	0.953672	0.026806	0.0317742	0.0213756	0.0139846	0.0164112	0.0204866	66	5	5	5	0.111756	0.0297948	1	1	1	0.0223513	0.00595895
67	0.807524	0.816523	0.809632	0.844333	0.811335	0.855765	0.847251	0.829334	0.865818	0.0991568	0.104508	0.101832	0.0869142	0.0870764	0.0936436	0.887026	0.898742	0.890122	0.934319	0.894355	0.947993	0.937635	0.915789	0.95998	0.0280871	0.0333531	0.0273132	0.0138862	0.0162146	0.021964	67	5	5	5	0.11843	0.0304141	1	1	1	0.0236861	0.00608283
68	0.8042	0.81247	0.803389	0.833712	0.816361	0.852846	0.849035	0.838171	0.859332	0.100049	0.103778	0.103373	0.0880493	0.0869953	0.0945354	0.882908	0.893749	0.882424	0.921496	0.900431	0.944461	0.939796	0.926513	0.952095	0.0291712	0.032465	0.0291935	0.0152649	0.0161164	0.0230474	68	5	5	5	0.126119	0.0310412	1	1	1	0.0252238	0.00620825
69	0.804281	0.81101	0.805092	0.844171	0.810848	0.8509	0.852603	0.841738	0.86744	0.101427	0.106048	0.102724	0.0882925	0.0856981	0.0914545	0.883009	0.891951	0.884523	0.934123	0.893767	0.942106	0.944117	0.930841	0.961952	0.0308466	0.0352279	0.0284018	0.0155604	0.014544	0.0193046	69	5	5	5	0.135181	0.0316763	1	1	1	0.0270362	0.00633525
70	0.805254	0.810929	0.807929	0.841576	0.806146	0.856494	0.856494	0.844981	0.866872	0.100616	0.110589	0.105886	0.0891033	0.0885358	0.096157	0.884214	0.891851	0.888022	0.930991	0.888083	0.948876	0.948831	0.934776	0.961262	0.029861	0.0407539	0.0322613	0.0165452	0.0179835	0.0250172	70	5	5	5	0.146205	0.0323194	1	1	1	0.0292411	0.00646388
71	0.793741	0.814091	0.808335	0.838333	0.806146	0.859656	0.852684	0.844171	0.866142	0.10094	0.11148	0.108237	0.0884547	0.0886979	0.0937247	0.869954	0.895746	0.888522	0.927075	0.888083	0.952703	0.944215	0.933792	0.960375	0.0302552	0.0418394	0.0351311	0.0157573	0.01818	0.0220624	71	5	5	5	0.160253	0.0329709	1	1	1	0.0320506	0.00659417
72	0.808983	0.812632	0.803713	0.847008	0.81247	0.860953	0.861035	0.847576	0.867034	0.103616	0.117156	0.113751	0.0903194	0.0895087	0.0957516	0.888833	0.893948	0.882823	0.937549	0.895727	0.954273	0.954331	0.937924	0.961459	0.0335074	0.0487468	0.0418605	0.0180225	0.0191627	0.0245248	72	5	5	5	0.179527	0.0336309	1	1	1	0.0359053	0.00672617
73	0.805092	0.814659	0.806308	0.846279	0.813767	0.85771	0.856413	0.843603	0.859413	0.105967	0.12202	0.11675	0.0899141	0.0892654	0.0954273	0.884013	0.896445	0.886023	0.936668	0.897295	0.950348	0.948733	0.933104	0.952193	0.0363654	0.0546675	0.045522	0.01753	0.0188679	0.0241308	73	5	5	5	0.209801	0.0342997	1	1	1	0.0419602	0.00685993
74	0.803227	0.810929	0.803389	0.842225	0.815226	0.854548	0.859008	0.845954	0.85917	0.104184	0.13029	0.122183	0.0901573	0.0878871	0.0959948	0.881703	0.891851	0.882424	0.931774	0.899059	0.946521	0.951876	0.935957	0.951897	0.0341973	0.0647326	0.0521524	0.0178255	0.0171973	0.0248203	74	5	5	5	0.273833	0.0349775	1	1	1	0.0547666	0.00699549
75	0.798119	0.806956	0.811253	0.841009	0.809794	0.854873	0.859899	0.852116	0.863143	0.105075	0.136939	0.130128	0.0890222	0.0886979	0.0957516	0.875377	0.886958	0.892122	0.930305	0.892493	0.946914	0.952956	0.943433	0.956727	0.0352814	0.0728242	0.0618506	0.0164467	0.01818	0.0245248	75	5	5	5	0.461966	0.0356645	1	1	1	0.0923933	0.00713291
76	0.804119	0.814578	0.809713	0.839792	0.813605	0.857873	0.8569	0.840441	0.86144	0.108643	0.148695	0.142452	0.0900762	0.0879682	0.0968867	0.882808	0.896345	0.890222	0.928837	0.897099	0.950545	0.949322	0.929267	0.954657	0.0396176	0.0871324	0.0768926	0.017727	0.0172956	0.0259037	76	5	5	5	0.731185	0.0363611	1	1	1	0.146237	0.00727223
77	0.810443	0.815064	0.810929	0.843684	0.80947	0.859332	0.862899	0.849359	0.863791	0.110994	0.162153	0.158181	0.0923464	0.0899951	0.0999676	0.890641	0.896944	0.891722	0.933536	0.892101	0.952311	0.95659	0.940089	0.957516	0.0424756	0.103513	0.096091	0.0204845	0.0197524	0.0296464	77	5	5	5	1.00254	0.0370675	1	1	1	0.200509	0.0074135
78	0.807524	0.810524	0.807281	0.845468	0.813524	0.852521	0.866061	0.842549	0.859089	0.114399	0.176909	0.174639	0.0914545	0.0907248	0.0996433	0.887026	0.891352	0.887223	0.935689	0.897001	0.944068	0.96042	0.931825	0.951799	0.0466148	0.121472	0.11618	0.0194012	0.0206368	0.0292524	78	5	5	5	1.27366	0.037784	1	1	1	0.254731	0.00755679
79	0.805578	0.804767	0.808983	0.841333	0.813199	0.855035	0.861602	0.847576	0.861602	0.113832	0.193449	0.197503	0.0908059	0.0878061	0.098265	0.884615	0.884262	0.889322	0.930697	0.896609	0.94711	0.955019	0.937924	0.954855	0.0459249	0.141603	0.144087	0.0186134	0.0170991	0.0275781	79	5	5	5	1.54446	0.0385108	1	1	1	0.308893	0.00770216
80	0.803227	0.811659	0.812389	0.841333	0.811416	0.857629	0.857954	0.843765	0.856981	0.118696	0.217042	0.22142	0.0896708	0.0906437	0.0986703	0.881703	0.89275	0.893521	0.930697	0.894453	0.95025	0.950599	0.933301	0.949236	0.051838	0.170318	0.173281	0.0172346	0.0205385	0.0280705	80	5	5	5	1.81489	0.0392483	1	1	1	0.362978	0.00784965
81	0.800065	0.811253	0.806308	0.841819	0.814091	0.857386	0.865413	0.848224	0.863143	0.122102	0.244284	0.247284	0.091941	0.0883736	0.0996433	0.877787	0.892251	0.886023	0.931284	0.897687	0.949956	0.959635	0.938711	0.956727	0.0559771	0.203473	0.204849	0.0199921	0.0177869	0.0292524	81	5	5	5	2.08483	0.0399967	1	1	1	0.416967	0.00799934
82	0.80947	0.812389	0.810362	0.844171	0.814415	0.858197	0.86217	0.849441	0.864197	0.131344	0.274607	0.281012	0.0923464	0.0912113	0.0994811	0.889436	0.893649	0.891022	0.934123	0.898079	0.950937	0.955706	0.940187	0.958009	0.067212	0.240379	0.246017	0.0204845	0.0212264	0.0290555	82	5	5	5	2.35416	0.0407565	1	1	1	0.470832	0.0081513
83	0.803551	0.811497	0.801605	0.841495	0.811659	0.851954	0.858845	0.851143	0.86217	0.135722	0.302578	0.309794	0.0925896	0.0899141	0.100616	0.882105	0.89255	0.880224	0.930893	0.894747	0.943381	0.951679	0.942253	0.955545	0.0725338	0.274423	0.281148	0.02078	0.0196541	0.0304344	83	5	5	5	2.62268	0.0415279	1	1	1	0.524536	0.00830559
84	0.807929	0.810767	0.807119	0.844414	0.816199	0.856008	0.868088	0.848954	0.87198	0.150073	0.340198	0.347495	0.0916977	0.0928328	0.103454	0.887528	0.891652	0.887023	0.934417	0.900235	0.948288	0.962876	0.939597	0.967472	0.0899773	0.320209	0.327165	0.0196967	0.0231918	0.0338816	84	5	5	5	2.89011	0.0423114	1	1	1	0.578023	0.00846229
85	0.807767	0.81247	0.811172	0.840765	0.808659	0.853657	0.866872	0.847738	0.862656	0.168477	0.378871	0.38179	0.0928328	0.0903194	0.101103	0.887327	0.893749	0.892022	0.930012	0.891121	0.945442	0.961402	0.938121	0.956136	0.112348	0.367278	0.369025	0.0210754	0.0201454	0.0310253	85	5	5	5	3.15605	0.0431073	1	1	1	0.631211	0.00862146
86	0.80347	0.809713	0.813199	0.843441	0.810605	0.851873	0.862413	0.84863	0.867926	0.190125	0.412194	0.422329	0.0931571	0.0921031	0.101994	0.882004	0.890354	0.894521	0.933242	0.893473	0.943283	0.956001	0.939203	0.962543	0.138662	0.407835	0.418506	0.0214694	0.0223074	0.0321087	86	5	5	5	3.41987	0.043916	1	1	1	0.683974	0.00878321
87	0.804767	0.811578	0.805659	0.837441	0.807281	0.859251	0.858035	0.847657	0.860143	0.218096	0.452408	0.457192	0.0913734	0.0911302	0.102319	0.883611	0.89265	0.885223	0.925998	0.889455	0.952213	0.950697	0.938023	0.95308	0.172662	0.456779	0.461059	0.0193027	0.0211281	0.0325027	87	5	5	5	3.68054	0.044738	1	1	1	0.736109	0.0089476
88	0.802578	0.81328	0.809875	0.84636	0.817415	0.863791	0.858197	0.846116	0.864115	0.249716	0.493433	0.496757	0.0944544	0.0926707	0.101508	0.8809	0.894747	0.890422	0.936766	0.901705	0.957708	0.950894	0.936153	0.95791	0.211097	0.50671	0.509352	0.0230451	0.0229953	0.0315178	88	5	5	5	3.9364	0.0455736	1	1	1	0.787279	0.00911473
89	0.801849	0.809713	0.806065	0.837279	0.813605	0.859494	0.860386	0.84036	0.858521	0.282471	0.525701	0.530242	0.0917788	0.0921031	0.101265	0.879996	0.890354	0.885723	0.925803	0.897099	0.952507	0.953545	0.929169	0.951109	0.250912	0.545984	0.550223	0.0197952	0.0223074	0.0312223	89	5	5	5	4.18448	0.0464234	1	1	1	0.836897	0.00928468
90	0.800795	0.811091	0.809064	0.839063	0.812956	0.853332	0.857954	0.845954	0.862494	0.32301	0.563159	0.570375	0.094049	0.0921031	0.10167	0.878691	0.892051	0.889422	0.927956	0.896315	0.94505	0.950599	0.935957	0.955939	0.300187	0.591573	0.599208	0.0225527	0.0223074	0.0317148	90	5	5	5	4.41953	0.0472878	1	1	1	0.883906	0.00945757
91	0.800065	0.808578	0.805254	0.83963	0.813686	0.858845	0.862332	0.847495	0.868169	0.355683	0.597778	0.602481	0.0931571	0.0925085	0.102967	0.877787	0.888955	0.884723	0.928641	0.897197	0.951722	0.955903	0.937826	0.962839	0.339903	0.633708	0.638397	0.0214694	0.0227987	0.0332907	91	5	5	5	4.63207	0.0481674	1	1	1	0.926415	0.00963348
92	0.801362	0.812632	0.806794	0.839549	0.806956	0.853332	0.863467	0.841819	0.858683	0.390141	0.629804	0.630939	0.0942922	0.0928328	0.10167	0.879393	0.893948	0.886623	0.928543	0.889063	0.94505	0.957278	0.930939	0.951306	0.381788	0.672686	0.673132	0.0228481	0.0231918	0.0317148	92	5	5	5	4.80663	0.0490626	1	1	1	0.961326	0.00981253
93	0.801038	0.810929	0.812713	0.840522	0.816037	0.856494	0.86825	0.850089	0.858845	0.432625	0.664505	0.662883	0.092995	0.092995	0.101346	0.878992	0.891851	0.893921	0.929718	0.900039	0.948876	0.963072	0.940974	0.951503	0.433429	0.71492	0.712123	0.0212724	0.0233884	0.0313208	93	5	5	5	4.92479	0.0499742	1	1	1	0.984958	0.00999483
94	0.799254	0.810605	0.81401	0.848792	0.809389	0.858521	0.862251	0.845954	0.864115	0.469515	0.694908	0.68753	0.0954273	0.0934004	0.105075	0.876782	0.891452	0.895521	0.939702	0.892003	0.95133	0.955804	0.935957	0.95791	0.478269	0.751924	0.742207	0.0242269	0.0238797	0.0358515	94	5	5	5	4.9813	0.0509025	1	1	1	0.996261	0.0101805
95	0.800551	0.809551	0.802335	0.840198	0.806146	0.854954	0.861521	0.845306	0.863143	0.507864	0.726123	0.716718	0.0952651	0.0931571	0.103373	0.878389	0.890154	0.881124	0.929327	0.888083	0.947012	0.95492	0.93517	0.956727	0.524884	0.789915	0.777833	0.0240299	0.0235849	0.0337831	95	5	5	5	4.99738	0.0518484	1	1	1	0.999477	0.0103697
96	0.795687	0.81101	0.80801	0.841738	0.808173	0.854792	0.857143	0.844414	0.862737	0.54516	0.752959	0.740311	0.0963191	0.0928328	0.101913	0.872364	0.891951	0.888122	0.931186	0.890533	0.946816	0.949617	0.934088	0.956235	0.570218	0.822577	0.80663	0.0253102	0.0231918	0.0320102	96	5	5	5	4.99981	0.0528125	1	1	1	0.999961	0.0105625
97	0.803308	0.808335	0.802984	0.834928	0.811416	0.855197	0.863953	0.849116	0.855521	0.577509	0.776472	0.757094	0.0966434	0.0927517	0.104589	0.881804	0.888656	0.881924	0.922964	0.894453	0.947306	0.957867	0.939793	0.947462	0.60954	0.851194	0.827115	0.0257042	0.0230936	0.0352605	97	5	5	5	4.99999	0.0537955	1	1	1	0.999999	0.0107591
98	0.800146	0.809875	0.805902	0.841819	0.810767	0.853819	0.862089	0.845062	0.861197	0.613751	0.800227	0.773958	0.0967245	0.0938057	0.104102	0.877887	0.890553	0.885523	0.931284	0.893669	0.945638	0.955608	0.934875	0.954362	0.653592	0.880107	0.847699	0.0258026	0.0243711	0.0346696	98	5	5	5	5	0.0547981	1	1	1	1	0.0109596
99	0.804767	0.805092	0.802984	0.840441	0.803632	0.852765	0.859494	0.8479	0.862089	0.646262	0.819199	0.793498	0.0950219	0.0952651	0.10767	0.883611	0.884661	0.881924	0.92962	0.885045	0.944363	0.952465	0.938318	0.955446	0.693111	0.903197	0.871549	0.0237345	0.0261399	0.0390033	99	5	5	5	5	0.0558212	1	1	1	1	0.0111642
100	0.80347	0.815632	0.807605	0.844414	0.810443	0.85917	0.857629	0.8479	0.86598	0.676504	0.842954	0.800795	0.0964813	0.0964002	0.106697	0.882004	0.897643	0.887622	0.934417	0.893277	0.952115	0.950206	0.938318	0.960177	0.729871	0.93211	0.880455	0.0255072	0.0275157	0.0378213	100	5	5	5	5	0.0568657	1	1	1	1	0.0113731
101	0.799822	0.809551	0.809389	0.843927	0.807848	0.852521	0.854224	0.844738	0.862656	0.703989	0.849278	0.813929	0.09413	0.0924274	0.103454	0.877485	0.890154	0.889822	0.933829	0.890141	0.944068	0.946081	0.934481	0.956136	0.76328	0.939807	0.896487	0.0226512	0.0227005	0.0338816	101	5	5	5	5	0.0579323	1	1	1	1	0.0115865
102	0.802335	0.810037	0.807362	0.840198	0.813767	0.851224	0.864197	0.843603	0.868575	0.733663	0.864602	0.821064	0.0980217	0.0958327	0.107751	0.880599	0.890753	0.887323	0.929327	0.897295	0.942498	0.958161	0.933104	0.963332	0.79935	0.958457	0.905195	0.0273784	0.0268278	0.0391017	102	5	5	5	5	0.0590221	1	1	1	1	0.0118044
103	0.800065	0.813361	0.802497	0.844657	0.815956	0.856008	0.858521	0.848224	0.864521	0.7575	0.874412	0.828117	0.0970488	0.0934814	0.107832	0.877787	0.894847	0.881324	0.93471	0.899941	0.948288	0.951287	0.938711	0.958403	0.828324	0.970397	0.913805	0.0261966	0.023978	0.0392002	103	5	5	5	5	0.0601361	1	1	1	1	0.0120272
104	0.804929	0.813443	0.808983	0.841171	0.813199	0.854467	0.861197	0.848305	0.862818	0.789038	0.883331	0.839549	0.0987514	0.0963191	0.106859	0.883812	0.894947	0.889322	0.930501	0.896609	0.946423	0.954528	0.93881	0.956333	0.86666	0.981251	0.927759	0.0282647	0.0274175	0.0380183	104	5	5	5	5	0.0612755	1	1	1	1	0.0122551
105	0.806308	0.806146	0.804929	0.848468	0.813199	0.852035	0.863305	0.84863	0.860629	0.799984	0.888925	0.835333	0.0998054	0.097292	0.108967	0.885519	0.88596	0.884323	0.939311	0.896609	0.94348	0.957081	0.939203	0.953672	0.879965	0.98806	0.922613	0.029545	0.0285967	0.0405791	105	5	5	5	5	0.0624414	1	1	1	1	0.0124883
106	0.801443	0.810524	0.805902	0.839792	0.805011	0.856089	0.85844	0.848873	0.865575	0.815388	0.889574	0.838414	0.0963191	0.096238	0.106373	0.879494	0.891352	0.885523	0.928837	0.886711	0.948386	0.951188	0.939498	0.959685	0.898689	0.988849	0.926373	0.0253102	0.0273192	0.0374274	106	5	5	5	5	0.0636351	1	1	1	1	0.012727
107	0.803794	0.812145	0.808254	0.841819	0.811578	0.858197	0.858278	0.844981	0.862494	0.834928	0.891114	0.842792	0.0989946	0.0992379	0.107913	0.882406	0.893349	0.888422	0.931284	0.894649	0.950937	0.950992	0.934776	0.955939	0.92244	0.990724	0.931717	0.0285602	0.0309552	0.0392987	107	5	5	5	5	0.0648579	1	1	1	1	0.0129716
108	0.803632	0.810524	0.805254	0.844738	0.810118	0.852278	0.857305	0.845387	0.854792	0.836387	0.886817	0.845225	0.0979407	0.0963191	0.107264	0.882205	0.891352	0.884723	0.934808	0.892885	0.943774	0.949813	0.935268	0.946575	0.924214	0.985494	0.934686	0.0272799	0.0274175	0.0385108	108	5	5	5	5	0.0661114	1	1	1	1	0.0132223
109	0.800551	0.814497	0.8072	0.845873	0.814253	0.857224	0.854224	0.850495	0.858359	0.852846	0.896789	0.850495	0.102724	0.0985893	0.10767	0.878389	0.896245	0.887123	0.936179	0.897883	0.94976	0.946081	0.941466	0.950912	0.94422	0.997632	0.941118	0.0330904	0.030169	0.0390033	109	5	5	5	5	0.067397	1	1	1	1	0.0134794
110	0.803551	0.810686	0.802903	0.841171	0.806389	0.852359	0.860386	0.839549	0.857954	0.855035	0.889736	0.842549	0.0989946	0.0958327	0.107751	0.882105	0.891552	0.881824	0.930501	0.888377	0.943872	0.953545	0.928185	0.950419	0.946881	0.989047	0.93142	0.0285602	0.0268278	0.0391017	110	5	5	5	5	0.0687165	1	1	1	1	0.0137433
111	0.804848	0.809713	0.805497	0.840441	0.812145	0.853981	0.862089	0.851305	0.860386	0.858602	0.890546	0.845873	0.101994	0.0981839	0.112616	0.883712	0.890354	0.885023	0.92962	0.895335	0.945835	0.955608	0.94245	0.953376	0.951217	0.990034	0.935477	0.0322041	0.0296777	0.0450113	111	5	5	5	5	0.0700718	1	1	1	1	0.0140144
112	0.796497	0.806551	0.808254	0.840279	0.810443	0.855602	0.865088	0.841982	0.86071	0.86444	0.896627	0.842468	0.101265	0.0974542	0.109616	0.873368	0.886459	0.888422	0.929424	0.893277	0.947797	0.959242	0.931136	0.95377	0.958313	0.997434	0.931321	0.0313177	0.0287932	0.0413671	112	5	5	5	5	0.0714647	1	1	1	1	0.0142929
113	0.804038	0.81328	0.804443	0.838982	0.810037	0.857791	0.866305	0.851467	0.860467	0.858521	0.892736	0.84636	0.104832	0.0995622	0.112453	0.882707	0.894747	0.883723	0.927858	0.892787	0.950446	0.960715	0.942646	0.953475	0.951119	0.992698	0.936071	0.035651	0.0313483	0.0448143	113	5	5	5	5	0.0728976	1	1	1	1	0.0145795
114	0.801362	0.802984	0.799984	0.840279	0.810686	0.857386	0.863467	0.845792	0.857305	0.860629	0.889736	0.841171	0.102238	0.099319	0.109129	0.879393	0.882065	0.878224	0.929424	0.893571	0.949956	0.957278	0.93576	0.94963	0.953681	0.989047	0.929738	0.0324995	0.0310535	0.0407761	114	5	5	5	5	0.0743727	1	1	1	1	0.0148745
115	0.803794	0.808902	0.807443	0.842387	0.813686	0.85544	0.860224	0.846765	0.862251	0.86371	0.892654	0.845144	0.101913	0.0974542	0.111643	0.882406	0.889355	0.887423	0.931969	0.897197	0.947601	0.953349	0.93694	0.955643	0.957426	0.992599	0.934587	0.0321056	0.0287932	0.0438294	115	5	5	5	5	0.0758926	1	1	1	1	0.0151785
116	0.80047	0.810605	0.811172	0.841414	0.814983	0.854792	0.858683	0.84863	0.862575	0.863872	0.893627	0.845306	0.103616	0.100454	0.114075	0.878289	0.891452	0.892022	0.930795	0.898765	0.946816	0.951483	0.939203	0.956037	0.957623	0.993783	0.934785	0.0341737	0.0324292	0.0467842	116	5	5	5	5	0.0774601	1	1	1	1	0.015492
117	0.801605	0.811172	0.805092	0.837279	0.809308	0.849197	0.864521	0.849116	0.858035	0.857954	0.89306	0.849684	0.10394	0.0991568	0.111562	0.879695	0.892151	0.884523	0.925803	0.891905	0.940045	0.958554	0.939793	0.950517	0.950429	0.993093	0.940129	0.0345677	0.0308569	0.0437309	117	5	5	5	5	0.0790784	1	1	1	1	0.0158157
118	0.801119	0.814334	0.806146	0.835252	0.812551	0.859251	0.862899	0.843927	0.855035	0.863791	0.889817	0.841495	0.101265	0.101832	0.114561	0.879092	0.896046	0.885823	0.923356	0.895825	0.952213	0.95659	0.933497	0.94687	0.957524	0.989145	0.930134	0.0313177	0.0340998	0.0473752	118	5	5	5	5	0.0807508	1	1	1	1	0.0161502
119	0.805983	0.809713	0.806632	0.845549	0.814415	0.852765	0.858764	0.847738	0.855116	0.860467	0.894681	0.841657	0.102076	0.100049	0.113345	0.885117	0.890354	0.886423	0.935787	0.898079	0.944363	0.951581	0.938121	0.946969	0.953484	0.995066	0.930332	0.0323025	0.0319379	0.0458978	119	5	5	5	5	0.0824811	1	1	1	1	0.0164962
120	0.800065	0.808659	0.807524	0.842144	0.810848	0.861764	0.859008	0.844738	0.864034	0.863305	0.898735	0.845062	0.1024	0.100697	0.111967	0.877787	0.889055	0.887522	0.931676	0.893767	0.955255	0.951876	0.934481	0.957812	0.956933	1	0.934488	0.0326965	0.0327241	0.0442234	120	5	5	5	5	0.0842733	1	1	1	1	0.0168547

## Sheet: Fig.6d
ODE Simulation Result. Values below in [6'FAM-InvadeR heteroduplex]
	0X Threshold	1X Threshold	2X Threshold	3X Threshold
2 µM ZnSO4	2.4777	0.134457	0.0183782	0.0107055
3.75 µM ZnSO4	2.5	1.33755	0.0357415	0.0178267
7.5 µM ZnSO4	2.5	2.5	2.46575	0.220166
10 µM ZnSO4	2.5	2.5	2.5	0.826354

## Sheet: Fig.6e
6'FAM Fluorescence (AU) = 6159.1*(MEF µM FITC). Values below in MEF (µM FITC).
Kinetics data for all conditions are shown; The endpoint data plotted in Supp. Fig. 8f are highlighted in yellow.
	0X Threshold												1X Threshold												2X Threshold												3X Threshold
	2 µM			3.5 µM			5 µM			10 µM			2 µM			3.5 µM			5 µM			10 µM			2 µM			3.5 µM			5 µM			10 µM			2 µM			3.5 µM			5 µM			10 µM
Time (min)	Replicate 1	Replicate 2	Replicate 3	Replicate 1	Replicate 2	Replicate 3	Replicate 1	Replicate 2	Replicate 3	Replicate 1	Replicate 2	Replicate 3	Replicate 1	Replicate 2	Replicate 3	Replicate 1	Replicate 2	Replicate 3	Replicate 1	Replicate 2	Replicate 3	Replicate 1	Replicate 2	Replicate 3	Replicate 1	Replicate 2	Replicate 3	Replicate 1	Replicate 2	Replicate 3	Replicate 1	Replicate 2	Replicate 3	Replicate 1	Replicate 2	Replicate 3	Replicate 1	Replicate 2	Replicate 3	Replicate 1	Replicate 2	Replicate 3	Replicate 1	Replicate 2	Replicate 3	Replicate 1	Replicate 2	Replicate 3
0	0.0314981	0.034583	0.034583	0.0389667	0.0418892	0.0418892	0.0508191	0.0605608	0.0563394	0.0915718	0.108782	0.106022	0.02338	0.0266273	0.0254907	0.0240295	0.0266273	0.026952	0.0266273	0.0276014	0.0276014	0.0279262	0.028738	0.0308487	0.0246789	0.0246789	0.0272767	0.0250037	0.025166	0.0274391	0.0264649	0.0266273	0.0285756	0.0276014	0.0259778	0.0290627	0.0237048	0.0274391	0.026952	0.0261402	0.0272767	0.0285756	0.0246789	0.0246789	0.0284132	0.0279262	0.026952	0.0272767
2	0.0366937	0.0439999	0.0431881	0.0498449	0.0522804	0.0522804	0.0672176	0.0818301	0.0751733	0.12242	0.142229	0.139793	0.0254907	0.0284132	0.0289003	0.0259778	0.0293874	0.0285756	0.0290627	0.0290627	0.0298745	0.0290627	0.0308487	0.0311734	0.0259778	0.0271144	0.0308487	0.0264649	0.0267896	0.028738	0.0279262	0.0285756	0.0308487	0.0303616	0.0289003	0.0314981	0.026952	0.0295498	0.0293874	0.0284132	0.0293874	0.0289003	0.0274391	0.0279262	0.0295498	0.029225	0.0289003	0.0303616
4	0.0459483	0.0530922	0.0524427	0.0646198	0.0662434	0.0662434	0.0930331	0.105373	0.100339	0.165284	0.186878	0.183793	0.0261402	0.0301992	0.0290627	0.0266273	0.0300369	0.029225	0.031011	0.0308487	0.0316605	0.0321476	0.0319852	0.0332841	0.0285756	0.0271144	0.0289003	0.0272767	0.0285756	0.0290627	0.029225	0.0289003	0.0318228	0.0303616	0.0297121	0.0318228	0.0267896	0.0305239	0.0295498	0.0293874	0.0285756	0.0308487	0.0263025	0.0276014	0.0311734	0.0289003	0.0311734	0.0303616
6	0.0568265	0.0639704	0.0568265	0.0865386	0.0836161	0.0836161	0.130376	0.139956	0.133786	0.222273	0.241269	0.238509	0.0267896	0.0316605	0.0297121	0.0280885	0.0300369	0.0303616	0.0319852	0.0306863	0.0329594	0.0329594	0.0336088	0.0347453	0.0285756	0.0279262	0.0301992	0.0272767	0.0285756	0.0301992	0.0295498	0.0289003	0.0318228	0.0314981	0.0301992	0.0321476	0.0266273	0.0297121	0.0297121	0.0284132	0.0303616	0.0308487	0.0277638	0.0280885	0.0311734	0.0297121	0.0298745	0.0303616
8	0.0706272	0.0777711	0.0680294	0.113815	0.106671	0.106671	0.177786	0.180546	0.173889	0.292413	0.303941	0.302804	0.0280885	0.0316605	0.0298745	0.0289003	0.0313357	0.0305239	0.032797	0.032797	0.0336088	0.0352324	0.0352324	0.0365313	0.0289003	0.0279262	0.0303616	0.0284132	0.0298745	0.0308487	0.0306863	0.0305239	0.0332841	0.0324723	0.031011	0.0334464	0.0277638	0.0318228	0.0303616	0.0297121	0.0290627	0.0308487	0.0285756	0.0297121	0.032797	0.0298745	0.0316605	0.0318228
10	0.0836161	0.0933578	0.0792324	0.142878	0.128428	0.128428	0.229579	0.23104	0.22	0.370022	0.382036	0.37132	0.028738	0.0301992	0.0316605	0.0305239	0.0329594	0.0329594	0.0349077	0.0355571	0.0357195	0.0379926	0.0381549	0.0391291	0.0293874	0.028738	0.0318228	0.0301992	0.0305239	0.0321476	0.032797	0.0324723	0.0352324	0.0332841	0.0324723	0.0350701	0.029225	0.0319852	0.0318228	0.0306863	0.0311734	0.0324723	0.0295498	0.0316605	0.0332841	0.0314981	0.0323099	0.0332841
12	0.0956309	0.10586	0.0909224	0.173889	0.15262	0.15262	0.28462	0.284457	0.26676	0.452988	0.458671	0.448117	0.0301992	0.0313357	0.0326346	0.0311734	0.0350701	0.032797	0.0358819	0.0371808	0.0376678	0.0407527	0.0401033	0.0412398	0.0306863	0.0298745	0.0318228	0.0313357	0.0308487	0.0326346	0.032797	0.032797	0.0365313	0.0350701	0.0337712	0.0366937	0.0297121	0.0336088	0.0323099	0.0318228	0.0323099	0.0340959	0.0306863	0.0316605	0.0342583	0.0329594	0.0324723	0.0342583
14	0.110568	0.12031	0.105048	0.207173	0.177461	0.177461	0.340309	0.338036	0.316767	0.521342	0.533682	0.521992	0.0308487	0.0334464	0.0337712	0.0334464	0.0362066	0.0358819	0.0399409	0.0391291	0.0405903	0.0457859	0.0443247	0.046273	0.0324723	0.031011	0.0339335	0.032797	0.0319852	0.0347453	0.0349077	0.0350701	0.0383173	0.0375055	0.0350701	0.0379926	0.031011	0.0347453	0.0311734	0.0331217	0.0336088	0.0349077	0.0323099	0.0332841	0.0352324	0.0337712	0.0353948	0.0353948
16	0.122258	0.136546	0.116088	0.237048	0.203114	0.203114	0.395675	0.390154	0.363527	0.595054	0.60642	0.588073	0.0319852	0.0349077	0.0332841	0.0355571	0.0375055	0.036856	0.0410774	0.0414022	0.0423763	0.0493579	0.0488708	0.0504944	0.0323099	0.031011	0.0355571	0.0324723	0.0337712	0.0350701	0.0349077	0.0355571	0.0384796	0.038642	0.036856	0.0412398	0.0321476	0.0350701	0.0319852	0.034583	0.0347453	0.0353948	0.0332841	0.034583	0.036369	0.0347453	0.0360442	0.0362066
18	0.136384	0.137682	0.127454	0.268221	0.226819	0.226819	0.444708	0.444708	0.410774	0.647497	0.673475	0.653017	0.0334464	0.0340959	0.0336088	0.0357195	0.0392915	0.0381549	0.0449741	0.0438376	0.0443247	0.0553652	0.0530922	0.0550405	0.0336088	0.0324723	0.0347453	0.0334464	0.0340959	0.0362066	0.036369	0.0352324	0.0397785	0.0401033	0.0388044	0.0420516	0.032797	0.0344206	0.0331217	0.0353948	0.034583	0.036856	0.0337712	0.0347453	0.0366937	0.0365313	0.0371808	0.0370184
20	0.149697	0.152944	0.139468	0.297933	0.251498	0.251498	0.490981	0.493092	0.461269	0.690523	0.730951	0.69718	0.0342583	0.034583	0.0342583	0.0366937	0.0402656	0.0394538	0.0464354	0.0474095	0.0467601	0.063808	0.0610479	0.061535	0.0339335	0.0332841	0.0358819	0.0349077	0.0353948	0.0362066	0.0373431	0.0365313	0.0402656	0.0423763	0.0402656	0.0433505	0.032797	0.0355571	0.0329594	0.0350701	0.0353948	0.0373431	0.0342583	0.0357195	0.036856	0.0384796	0.0371808	0.0381549
22	0.160088	0.166908	0.149697	0.32456	0.276989	0.276989	0.532545	0.540339	0.503807	0.72884	0.777711	0.740368	0.0339335	0.0353948	0.0353948	0.0389667	0.0409151	0.0391291	0.0501697	0.0493579	0.0493579	0.0761475	0.069653	0.0719261	0.0347453	0.0334464	0.0357195	0.0358819	0.0357195	0.0371808	0.0378302	0.0378302	0.0412398	0.042214	0.0418892	0.0448117	0.0326346	0.0360442	0.0329594	0.0353948	0.0355571	0.0375055	0.0350701	0.0362066	0.0379926	0.0375055	0.0376678	0.0391291
24	0.174214	0.180221	0.161874	0.352811	0.303941	0.303941	0.571999	0.582877	0.541475	0.749135	0.813593	0.76667	0.0357195	0.036369	0.0358819	0.0414022	0.0443247	0.0425387	0.0537416	0.0543911	0.0532545	0.110893	0.0881622	0.0923836	0.0355571	0.0339335	0.036369	0.036369	0.0373431	0.038642	0.0399409	0.0399409	0.042701	0.0446494	0.044487	0.0469224	0.0336088	0.0376678	0.0347453	0.0370184	0.0376678	0.0383173	0.0358819	0.0378302	0.0391291	0.0389667	0.0397785	0.040428
26	0.187527	0.194996	0.174051	0.379601	0.324885	0.324885	0.609342	0.619084	0.582877	0.755468	0.839084	0.789563	0.0360442	0.0365313	0.0362066	0.0428634	0.0448117	0.0433505	0.0586125	0.0581254	0.0560147	0.171454	0.128103	0.133948	0.0352324	0.0339335	0.0376678	0.0376678	0.0381549	0.0383173	0.0410774	0.0412398	0.0438376	0.0461106	0.0449741	0.0475719	0.0340959	0.0353948	0.034583	0.0376678	0.0378302	0.0396162	0.0375055	0.0376678	0.0391291	0.0401033	0.0405903	0.0412398
28	0.201815	0.2049	0.182494	0.406553	0.349564	0.349564	0.636781	0.658213	0.614863	0.766346	0.848663	0.793135	0.0355571	0.0378302	0.036369	0.0439999	0.0474095	0.0433505	0.0651069	0.0634833	0.0603984	0.248088	0.191424	0.196782	0.0358819	0.0360442	0.0371808	0.0383173	0.0388044	0.040428	0.0415645	0.0410774	0.0448117	0.0465977	0.0470848	0.0496826	0.0336088	0.0350701	0.034583	0.0373431	0.0375055	0.0396162	0.0376678	0.0384796	0.0405903	0.0405903	0.040428	0.0415645
30	0.215291	0.221461	0.197756	0.433667	0.374405	0.374405	0.661623	0.698803	0.649608	0.765372	0.8636	0.794272	0.0378302	0.0391291	0.0384796	0.0465977	0.0495202	0.0464354	0.0748486	0.0706272	0.0652693	0.33073	0.266597	0.271955	0.0376678	0.0352324	0.0378302	0.0392915	0.0405903	0.040428	0.0438376	0.042214	0.0457859	0.0493579	0.0485461	0.0511438	0.034583	0.0353948	0.0366937	0.0389667	0.0388044	0.0405903	0.0379926	0.0402656	0.0420516	0.0412398	0.0423763	0.0431881
32	0.224871	0.234937	0.208472	0.459807	0.393564	0.393564	0.680944	0.72884	0.674612	0.764884	0.861977	0.801091	0.0371808	0.0384796	0.0381549	0.048059	0.0498449	0.048059	0.09076	0.0818301	0.0729003	0.406715	0.343394	0.344856	0.0370184	0.0358819	0.0375055	0.0394538	0.0389667	0.0414022	0.0430258	0.0438376	0.0467601	0.0519556	0.0508191	0.0526051	0.0339335	0.0344206	0.0352324	0.0381549	0.0389667	0.0394538	0.0391291	0.040428	0.0417269	0.0430258	0.042701	0.0428634
34	0.238509	0.243542	0.219026	0.483025	0.415158	0.415158	0.700589	0.749785	0.697505	0.769593	0.867335	0.802065	0.0384796	0.0396162	0.0373431	0.0508191	0.0529298	0.0495202	0.127454	0.100502	0.0854021	0.479128	0.416944	0.414996	0.036856	0.036856	0.0384796	0.0402656	0.0402656	0.0414022	0.0446494	0.0443247	0.0470848	0.0534169	0.0516309	0.0548781	0.0350701	0.0350701	0.0355571	0.0389667	0.040428	0.0407527	0.0407527	0.0410774	0.042701	0.0436752	0.044487	0.0431881
36	0.251173	0.258479	0.230066	0.503483	0.43383	0.43383	0.716176	0.780309	0.721047	0.768944	0.867497	0.804988	0.0389667	0.0399409	0.0391291	0.0524427	0.0545534	0.0506568	0.180059	0.138494	0.106834	0.553165	0.491468	0.483025	0.0370184	0.0378302	0.0392915	0.0410774	0.0417269	0.0428634	0.0467601	0.0452988	0.0482213	0.0560147	0.0540663	0.0555276	0.0352324	0.0365313	0.0365313	0.0402656	0.0399409	0.0418892	0.0402656	0.0417269	0.0433505	0.0439999	0.044487	0.0454612
38	0.264162	0.272605	0.242243	0.529785	0.457697	0.457697	0.726892	0.792324	0.745726	0.775438	0.865711	0.813593	0.040428	0.042214	0.040428	0.0574759	0.0576383	0.0545534	0.24062	0.193535	0.148074	0.614863	0.550567	0.546671	0.0388044	0.0388044	0.0402656	0.0430258	0.0443247	0.0451365	0.0487084	0.0488708	0.050332	0.059749	0.0581254	0.0590995	0.036856	0.0383173	0.0376678	0.0420516	0.0428634	0.0430258	0.0428634	0.0436752	0.0441623	0.046273	0.0470848	0.0477342
40	0.277638	0.282834	0.249874	0.553815	0.477667	0.477667	0.728028	0.813755	0.754493	0.770892	0.872205	0.8058	0.0405903	0.0417269	0.0407527	0.059749	0.0607232	0.0555276	0.302642	0.252472	0.199217	0.670715	0.612102	0.600575	0.0392915	0.0381549	0.0399409	0.0435129	0.0443247	0.0441623	0.0500073	0.0498449	0.0519556	0.061535	0.0599114	0.0605608	0.0375055	0.0383173	0.0370184	0.0420516	0.0420516	0.0417269	0.042214	0.042701	0.0446494	0.0464354	0.0467601	0.0475719
42	0.290302	0.295498	0.263188	0.573785	0.496663	0.496663	0.737445	0.824471	0.768294	0.775763	0.872368	0.80791	0.0425387	0.0431881	0.0417269	0.0657564	0.063808	0.0581254	0.364339	0.311571	0.259291	0.707896	0.666331	0.655453	0.0392915	0.0401033	0.0414022	0.0454612	0.0446494	0.0449741	0.0517933	0.0519556	0.0545534	0.0642951	0.0631586	0.0642951	0.0373431	0.0379926	0.0383173	0.0436752	0.0435129	0.0438376	0.0435129	0.0451365	0.0464354	0.0488708	0.0487084	0.0482213
44	0.301992	0.31011	0.273741	0.592781	0.517121	0.517121	0.739231	0.836486	0.774301	0.775113	0.860515	0.806287	0.0428634	0.0435129	0.0414022	0.0706272	0.0660811	0.0595866	0.422302	0.369697	0.315468	0.745401	0.710493	0.700752	0.0396162	0.0396162	0.0418892	0.0452988	0.0469224	0.0454612	0.0529298	0.0530922	0.0550405	0.0670553	0.0649446	0.0664058	0.0371808	0.0388044	0.038642	0.042701	0.0436752	0.0436752	0.0433505	0.0461106	0.046273	0.0485461	0.0488708	0.0496826
46	0.315306	0.321151	0.283645	0.6147	0.53628	0.53628	0.740206	0.836161	0.774789	0.773003	0.866847	0.803039	0.042701	0.0441623	0.0420516	0.0798818	0.0709519	0.0621844	0.478641	0.423926	0.373106	0.765534	0.74946	0.731925	0.0396162	0.0388044	0.0410774	0.0457859	0.046273	0.0457859	0.0543911	0.0535793	0.0558523	0.0711143	0.0686789	0.0686789	0.0373431	0.0391291	0.0383173	0.0436752	0.0433505	0.0439999	0.0439999	0.0464354	0.0477342	0.0500073	0.0501697	0.050332
48	0.327808	0.332191	0.296147	0.632885	0.555601	0.555601	0.744427	0.846228	0.78729	0.774789	0.870095	0.807423	0.044487	0.0441623	0.0438376	0.0961179	0.0746862	0.0665682	0.532708	0.486597	0.429771	0.794597	0.779822	0.765696	0.0402656	0.040428	0.0425387	0.0465977	0.0474095	0.0478966	0.0565018	0.056177	0.057963	0.0761475	0.0743615	0.073225	0.0388044	0.0394538	0.0392915	0.0459483	0.0448117	0.0456235	0.0461106	0.0474095	0.0477342	0.0524427	0.0508191	0.0524427
50	0.337387	0.346154	0.305239	0.649283	0.574435	0.574435	0.744427	0.851261	0.782907	0.776574	0.8636	0.810346	0.0448117	0.0448117	0.042701	0.122908	0.0828043	0.0704648	0.582228	0.530435	0.484811	0.806449	0.800929	0.784205	0.0409151	0.0396162	0.0420516	0.0477342	0.0491955	0.0474095	0.0576383	0.0566641	0.0595866	0.0815054	0.0782582	0.0780958	0.038642	0.038642	0.0394538	0.0435129	0.0454612	0.0441623	0.0456235	0.0477342	0.0487084	0.0522804	0.0511438	0.0511438
52	0.351512	0.358332	0.317904	0.665195	0.593756	0.593756	0.746538	0.853859	0.796383	0.779497	0.87318	0.808235	0.0459483	0.0459483	0.0439999	0.161874	0.0933578	0.075011	0.626228	0.580767	0.531246	0.810833	0.818626	0.790538	0.0414022	0.0410774	0.042701	0.0491955	0.0490331	0.0482213	0.0607232	0.059749	0.0612102	0.0915718	0.0865386	0.0852397	0.0383173	0.0401033	0.0397785	0.0459483	0.046273	0.0461106	0.0472472	0.0491955	0.0496826	0.0532545	0.0529298	0.0534169
54	0.365151	0.369859	0.327645	0.686626	0.614538	0.614538	0.749785	0.853371	0.795733	0.774139	0.86912	0.804338	0.0477342	0.0472472	0.0449741	0.203601	0.113815	0.0821549	0.66763	0.628339	0.580767	0.809371	0.826907	0.804825	0.042214	0.0415645	0.0439999	0.0513062	0.0493579	0.0501697	0.0625091	0.0625091	0.0642951	0.106834	0.0972545	0.0936825	0.0401033	0.0397785	0.0405903	0.0464354	0.0472472	0.0467601	0.0490331	0.0496826	0.0513062	0.0555276	0.0545534	0.0548781
56	0.374405	0.379763	0.338848	0.702862	0.630612	0.630612	0.754006	0.848338	0.792811	0.77836	0.869445	0.814729	0.0477342	0.0472472	0.0454612	0.249874	0.141092	0.0922213	0.697017	0.663246	0.624117	0.81684	0.836973	0.80515	0.0438376	0.042701	0.0443247	0.0517933	0.0519556	0.0511438	0.0651069	0.063808	0.0652693	0.136059	0.118686	0.107483	0.0401033	0.040428	0.0401033	0.0467601	0.0478966	0.0475719	0.0491955	0.0509815	0.0519556	0.056177	0.0553652	0.0558523
58	0.387394	0.392752	0.347778	0.710169	0.646036	0.646036	0.753519	0.853209	0.798331	0.773165	0.868796	0.803202	0.0491955	0.0487084	0.0457859	0.290465	0.177461	0.107646	0.729003	0.700752	0.668929	0.817002	0.836973	0.810346	0.0435129	0.0415645	0.0433505	0.0526051	0.0516309	0.052118	0.0686789	0.0670553	0.0670553	0.186391	0.156679	0.131026	0.0414022	0.0402656	0.0402656	0.0465977	0.0483837	0.0483837	0.050332	0.0514686	0.0530922	0.0569888	0.0560147	0.056177
60	0.401033	0.402819	0.357357	0.724294	0.659674	0.659674	0.753357	0.849962	0.798006	0.778198	0.870419	0.810995	0.0498449	0.0491955	0.0456235	0.341121	0.216752	0.133623	0.742479	0.736634	0.697505	0.819113	0.839246	0.807098	0.0435129	0.0439999	0.044487	0.0534169	0.0526051	0.0519556	0.0722508	0.0706272	0.0703025	0.252147	0.211395	0.175513	0.0407527	0.0410774	0.0407527	0.046273	0.0478966	0.0483837	0.0500073	0.0526051	0.0527674	0.0586125	0.0578007	0.0578007
62	0.413047	0.41532	0.366125	0.737121	0.673637	0.673637	0.752383	0.854833	0.793785	0.778685	0.874316	0.813755	0.0514686	0.0500073	0.0464354	0.383335	0.260428	0.16366	0.763586	0.760338	0.734198	0.813431	0.844117	0.809534	0.0438376	0.0433505	0.0441623	0.0552029	0.0540663	0.0530922	0.0767969	0.0751733	0.0730626	0.318715	0.273092	0.233151	0.0412398	0.0418892	0.0407527	0.0487084	0.0496826	0.0495202	0.0517933	0.0527674	0.0537416	0.0592619	0.059749	0.0581254
64	0.421165	0.427985	0.377165	0.74394	0.687925	0.687925	0.750434	0.850774	0.797357	0.780634	0.867659	0.807261	0.0532545	0.0509815	0.0478966	0.42425	0.303129	0.198406	0.778848	0.784205	0.760176	0.817977	0.839733	0.813106	0.0454612	0.0448117	0.0449741	0.0550405	0.0545534	0.0532545	0.083129	0.07907	0.0764722	0.392427	0.340797	0.296147	0.0409151	0.0412398	0.0409151	0.0496826	0.050332	0.0491955	0.0529298	0.0545534	0.0535793	0.0613726	0.0605608	0.0605608
66	0.434479	0.438538	0.38918	0.751246	0.70611	0.70611	0.756442	0.846065	0.795084	0.779335	0.870582	0.808073	0.0534169	0.0506568	0.0478966	0.468088	0.343719	0.239645	0.789239	0.805312	0.76732	0.820412	0.841519	0.814567	0.0435129	0.0446494	0.0446494	0.057963	0.05569	0.0545534	0.0927084	0.0850774	0.0802065	0.455586	0.405254	0.365963	0.0414022	0.0417269	0.0405903	0.0498449	0.0500073	0.0496826	0.0537416	0.0543911	0.0553652	0.061535	0.061535	0.061535
68	0.448767	0.450553	0.397461	0.756766	0.722183	0.722183	0.756929	0.85743	0.794921	0.784693	0.876427	0.806611	0.0552029	0.0529298	0.0477342	0.501697	0.386745	0.276177	0.787777	0.811969	0.797844	0.827881	0.840545	0.813106	0.0456235	0.0449741	0.0461106	0.0586125	0.0571512	0.0565018	0.11138	0.0956309	0.0855644	0.52459	0.473933	0.431394	0.042701	0.0418892	0.0425387	0.0522804	0.0504944	0.0511438	0.0547158	0.0555276	0.0563394	0.0641327	0.0629962	0.0625091
70	0.458346	0.464678	0.408339	0.768944	0.732412	0.732412	0.756279	0.856132	0.803526	0.778523	0.871231	0.805637	0.0574759	0.0543911	0.0495202	0.538877	0.428147	0.316118	0.791836	0.827556	0.804338	0.824633	0.843143	0.817165	0.0464354	0.0449741	0.0461106	0.0603984	0.0584501	0.0573136	0.140767	0.112516	0.094332	0.579793	0.536929	0.492604	0.0410774	0.0430258	0.0423763	0.0511438	0.0516309	0.0514686	0.0563394	0.0560147	0.0569888	0.0657564	0.0639704	0.063808
72	0.46614	0.474745	0.417593	0.770405	0.742316	0.742316	0.75839	0.853047	0.800604	0.779497	0.870582	0.811482	0.0587748	0.0548781	0.0500073	0.567128	0.464516	0.356221	0.801091	0.82918	0.820412	0.814892	0.831128	0.82025	0.0459483	0.0465977	0.0472472	0.0636457	0.0610479	0.0584501	0.185417	0.141741	0.105048	0.637918	0.593268	0.554789	0.0425387	0.0439999	0.0441623	0.0524427	0.0522804	0.0530922	0.057963	0.057963	0.0589372	0.0683541	0.0670553	0.0664058
74	0.479778	0.483025	0.429933	0.780634	0.75222	0.75222	0.755792	0.860191	0.799467	0.77836	0.86701	0.812456	0.062022	0.0553652	0.0517933	0.604309	0.506892	0.392915	0.799792	0.833888	0.821062	0.826744	0.843305	0.813106	0.0467601	0.0461106	0.0465977	0.0649446	0.0613726	0.0589372	0.241269	0.184767	0.125992	0.683054	0.64977	0.619246	0.0433505	0.0428634	0.0435129	0.0537416	0.053904	0.0530922	0.0589372	0.0602361	0.059749	0.0709519	0.0683541	0.0683541
76	0.492442	0.493092	0.439675	0.783556	0.762936	0.762936	0.757416	0.859379	0.800117	0.786966	0.87805	0.811645	0.0621844	0.0566641	0.0506568	0.637918	0.540339	0.429771	0.798169	0.838434	0.821873	0.816028	0.847689	0.812781	0.0474095	0.046273	0.046273	0.0660811	0.0623468	0.0600737	0.297446	0.233476	0.157815	0.737121	0.698641	0.665357	0.042701	0.0438376	0.0425387	0.0540663	0.0535793	0.0522804	0.0592619	0.0602361	0.0595866	0.0720885	0.0706272	0.0683541
78	0.503807	0.510139	0.45104	0.792648	0.776412	0.776412	0.756279	0.859054	0.799305	0.780634	0.877401	0.813106	0.0654316	0.0599114	0.0522804	0.66146	0.573947	0.463704	0.800929	0.83746	0.832102	0.824958	0.844766	0.824471	0.0488708	0.0477342	0.0490331	0.0704648	0.0652693	0.0612102	0.355734	0.289166	0.205712	0.777549	0.745401	0.711305	0.0443247	0.0446494	0.0441623	0.0548781	0.0553652	0.0552029	0.0613726	0.0621844	0.0625091	0.0763099	0.0740368	0.0704648
80	0.514523	0.522966	0.456073	0.787615	0.783556	0.783556	0.757903	0.85808	0.798493	0.786316	0.878375	0.812294	0.0680294	0.0602361	0.0535793	0.680944	0.611291	0.497475	0.798656	0.8347	0.828368	0.818626	0.839246	0.812294	0.0485461	0.048059	0.0488708	0.071439	0.0664058	0.0616973	0.41321	0.344368	0.259129	0.796383	0.776899	0.753519	0.0446494	0.0441623	0.0449741	0.0555276	0.0568265	0.0547158	0.0636457	0.0628339	0.0629962	0.0789076	0.0774464	0.0740368
82	0.522479	0.532383	0.469387	0.792811	0.792161	0.792161	0.755143	0.861165	0.799467	0.781932	0.871556	0.813106	0.0716014	0.0616973	0.0540663	0.705623	0.641815	0.53287	0.798331	0.834213	0.828368	0.825608	0.847039	0.813918	0.0495202	0.0488708	0.0488708	0.0767969	0.0681918	0.0659187	0.473771	0.397298	0.31969	0.8196	0.809047	0.783718	0.0441623	0.0441623	0.0443247	0.0566641	0.0563394	0.0558523	0.0665682	0.0633209	0.0642951	0.0841032	0.0793947	0.0746862
84	0.534331	0.537741	0.478804	0.786641	0.800929	0.800929	0.753682	0.855969	0.797681	0.785017	0.869445	0.814567	0.0759851	0.0621844	0.0545534	0.720722	0.677209	0.560796	0.797844	0.83129	0.827556	0.828693	0.844604	0.818951	0.0495202	0.0483837	0.0491955	0.080856	0.0727379	0.0649446	0.518095	0.452664	0.372619	0.83405	0.832914	0.806611	0.0446494	0.0443247	0.0441623	0.0582877	0.0573136	0.0566641	0.0667305	0.0652693	0.0660811	0.0870257	0.0819925	0.0774464
86	0.542774	0.552841	0.484811	0.799792	0.811157	0.811157	0.757091	0.861814	0.806611	0.78729	0.8787	0.811807	0.0805312	0.0634833	0.0540663	0.73501	0.701401	0.59132	0.801416	0.830966	0.834375	0.816678	0.847526	0.819925	0.0501697	0.0478966	0.0493579	0.0863763	0.0737121	0.0670553	0.570376	0.50673	0.426848	0.839733	0.849799	0.827231	0.0451365	0.044487	0.044487	0.0576383	0.0578007	0.0555276	0.0665682	0.0660811	0.0660811	0.0941696	0.0862139	0.0793947
88	0.556575	0.562257	0.493416	0.795408	0.818788	0.818788	0.761962	0.85743	0.806287	0.786803	0.872043	0.813106	0.0899482	0.0654316	0.0563394	0.745888	0.723807	0.62022	0.801903	0.841681	0.832427	0.828205	0.844117	0.819113	0.0519556	0.050332	0.0501697	0.0961179	0.0777711	0.0698154	0.621682	0.553328	0.485298	0.847851	0.862626	0.846715	0.0459483	0.0452988	0.0464354	0.0600737	0.0589372	0.0576383	0.0701401	0.0681918	0.0686789	0.103749	0.0922213	0.0847526
90	0.564368	0.571187	0.504132	0.790862	0.81408	0.81408	0.754169	0.858405	0.807748	0.779984	0.871881	0.813755	0.0979039	0.0675423	0.0566641	0.749298	0.746051	0.642789	0.803851	0.845253	0.832752	0.817165	0.841194	0.816191	0.0509815	0.0506568	0.0501697	0.109594	0.0821549	0.0733873	0.659674	0.597003	0.536442	0.851098	0.865711	0.849962	0.0464354	0.0459483	0.0456235	0.0605608	0.0584501	0.0574759	0.0725755	0.0701401	0.0707896	0.119173	0.0992028	0.0883246
92	0.578818	0.577519	0.510627	0.794921	0.82577	0.82577	0.759527	0.869283	0.808884	0.786479	0.875777	0.815217	0.113491	0.0706272	0.0568265	0.756117	0.768944	0.664383	0.802715	0.836973	0.830316	0.82918	0.847689	0.823335	0.0524427	0.0504944	0.0504944	0.134111	0.0873504	0.075011	0.692958	0.641165	0.581091	0.849637	0.872205	0.854833	0.0465977	0.0464354	0.0461106	0.0623468	0.061535	0.0586125	0.0763099	0.0729003	0.071439	0.147099	0.11073	0.0928707
94	0.583852	0.595217	0.523128	0.799792	0.823659	0.823659	0.765696	0.859054	0.804014	0.78518	0.876751	0.819276	0.132812	0.0729003	0.0571512	0.763586	0.777549	0.688412	0.803851	0.840707	0.828693	0.830154	0.847039	0.817002	0.0534169	0.0513062	0.0501697	0.16983	0.0956309	0.077284	0.726567	0.675099	0.626715	0.85532	0.868146	0.86084	0.0467601	0.0461106	0.0469224	0.0629962	0.062022	0.0576383	0.0785829	0.0740368	0.0727379	0.18428	0.128428	0.0979039
96	0.596029	0.601224	0.537741	0.796383	0.825121	0.825121	0.759527	0.859054	0.809696	0.787615	0.874965	0.821873	0.157003	0.075011	0.0581254	0.764235	0.797519	0.712442	0.799305	0.836973	0.829991	0.83194	0.849637	0.819276	0.0527674	0.0522804	0.0513062	0.213992	0.106184	0.0810183	0.754331	0.713091	0.668604	0.852884	0.873667	0.868309	0.0474095	0.0482213	0.0470848	0.0652693	0.0616973	0.0602361	0.0828043	0.0761475	0.0758228	0.237535	0.157328	0.108457
98	0.606582	0.614375	0.537741	0.806449	0.830803	0.830803	0.758552	0.85256	0.802065	0.785504	0.877563	0.820087	0.181358	0.0769593	0.0589372	0.767158	0.808884	0.723645	0.807423	0.83194	0.83194	0.825121	0.844604	0.816353	0.0548781	0.0526051	0.0519556	0.259778	0.123557	0.0844279	0.763586	0.739718	0.704324	0.847364	0.873991	0.856943	0.0477342	0.0470848	0.0483837	0.0668929	0.0646198	0.0607232	0.088487	0.0795571	0.0767969	0.291439	0.20149	0.121771
100	0.610316	0.617298	0.542774	0.796707	0.830803	0.830803	0.763261	0.854346	0.801903	0.783556	0.875777	0.810021	0.205387	0.0800442	0.0595866	0.768944	0.816191	0.738744	0.8058	0.839895	0.833239	0.82918	0.843143	0.814405	0.0548781	0.052118	0.0509815	0.308162	0.151483	0.0871881	0.770729	0.760338	0.734198	0.849475	0.877888	0.858729	0.048059	0.0470848	0.0459483	0.0659187	0.0631586	0.0605608	0.092546	0.0810183	0.0795571	0.348915	0.246302	0.144339
102	0.62363	0.629637	0.552353	0.793947	0.828368	0.828368	0.763261	0.864737	0.807261	0.786641	0.876751	0.817814	0.229904	0.0847526	0.0607232	0.774789	0.820574	0.753519	0.807261	0.838597	0.839895	0.834213	0.846228	0.814567	0.0568265	0.0543911	0.0527674	0.355896	0.187365	0.0977416	0.793298	0.780958	0.768456	0.852235	0.871556	0.86701	0.0487084	0.0482213	0.0478966	0.0691659	0.0659187	0.0626715	0.101476	0.0854021	0.0824796	0.413697	0.298096	0.179247
104	0.635158	0.641815	0.56518	0.79898	0.829342	0.829342	0.759364	0.86701	0.799467	0.788914	0.87529	0.810508	0.258317	0.0897858	0.0613726	0.773165	0.824958	0.760338	0.807098	0.840383	0.836648	0.826095	0.84363	0.820574	0.0560147	0.0550405	0.0522804	0.40363	0.230066	0.107808	0.794272	0.795733	0.786966	0.85467	0.872368	0.858405	0.0491955	0.048059	0.0474095	0.0706272	0.0668929	0.0626715	0.115439	0.0894611	0.0852397	0.462405	0.355571	0.221786
106	0.633047	0.646361	0.570538	0.804825	0.830641	0.830641	0.762936	0.863925	0.806449	0.789888	0.873991	0.808235	0.284944	0.0969297	0.0623468	0.764722	0.835187	0.768781	0.809696	0.833726	0.830803	0.836648	0.842818	0.812781	0.0584501	0.0555276	0.0532545	0.452014	0.274715	0.123395	0.794434	0.800117	0.800604	0.849799	0.874154	0.867822	0.0498449	0.0493579	0.0490331	0.0725755	0.0672176	0.063808	0.139631	0.0946567	0.09076	0.521018	0.409313	0.269682
108	0.645549	0.65594	0.575084	0.802228	0.834213	0.834213	0.765696	0.862626	0.801903	0.788914	0.877076	0.815054	0.310273	0.106022	0.0628339	0.774139	0.839084	0.775763	0.813593	0.838109	0.833401	0.826744	0.851098	0.821711	0.0600737	0.056177	0.0537416	0.49439	0.322287	0.150671	0.801091	0.803526	0.817002	0.851098	0.875128	0.865386	0.0513062	0.0496826	0.0478966	0.0751733	0.0688412	0.0652693	0.175026	0.101963	0.0953061	0.577844	0.467763	0.321963
110	0.654641	0.661785	0.586287	0.796383	0.833239	0.833239	0.764235	0.864087	0.805312	0.788752	0.879187	0.815217	0.334302	0.119011	0.0642951	0.77625	0.837622	0.777549	0.810508	0.839084	0.840058	0.830478	0.848014	0.818788	0.059749	0.0574759	0.0535793	0.538066	0.364339	0.184118	0.800929	0.80791	0.823497	0.850449	0.87529	0.86636	0.0495202	0.0498449	0.0482213	0.0746862	0.0699778	0.0651069	0.219513	0.11138	0.101963	0.619084	0.514199	0.37197
112	0.663084	0.675748	0.599438	0.797194	0.838921	0.838921	0.764722	0.861002	0.80856	0.791836	0.88146	0.815054	0.355734	0.133948	0.0649446	0.774464	0.840383	0.787128	0.808884	0.836973	0.830641	0.830316	0.843143	0.825608	0.0610479	0.0581254	0.0547158	0.572973	0.410287	0.222273	0.80239	0.811482	0.832427	0.85808	0.879187	0.86636	0.0501697	0.050332	0.0487084	0.0769593	0.0707896	0.0657564	0.270981	0.127291	0.108782	0.670715	0.563719	0.423276
114	0.677047	0.675748	0.606907	0.807423	0.834213	0.834213	0.764722	0.863763	0.805962	0.787615	0.878862	0.821062	0.381549	0.153919	0.06738	0.777224	0.845253	0.783881	0.807748	0.834213	0.831453	0.827718	0.848338	0.818788	0.0618597	0.0587748	0.0547158	0.609342	0.454612	0.267734	0.805312	0.804338	0.830966	0.857918	0.879187	0.865711	0.0513062	0.0509815	0.0490331	0.0813431	0.0746862	0.0677047	0.322287	0.153756	0.122908	0.700914	0.60918	0.476206
116	0.678184	0.689224	0.611453	0.796707	0.839895	0.839895	0.767807	0.856456	0.802065	0.788752	0.882434	0.816515	0.409638	0.173727	0.0675423	0.778198	0.837298	0.783881	0.80791	0.838921	0.835836	0.828205	0.847202	0.821062	0.0628339	0.0594243	0.0535793	0.647984	0.498287	0.310273	0.80856	0.815541	0.832752	0.852073	0.873667	0.863275	0.0517933	0.0506568	0.0483837	0.0841032	0.0738744	0.0683541	0.377003	0.186553	0.143852	0.735172	0.650257	0.52394
118	0.686789	0.697342	0.619571	0.797844	0.84022	0.84022	0.762774	0.867822	0.809371	0.792973	0.877726	0.816353	0.42701	0.196944	0.0693283	0.776574	0.838759	0.779172	0.816028	0.843305	0.835999	0.832914	0.842493	0.824309	0.0636457	0.0603984	0.0552029	0.672338	0.528324	0.35476	0.804825	0.810508	0.8347	0.855644	0.871718	0.86912	0.0519556	0.0516309	0.0483837	0.0891364	0.0767969	0.0694907	0.426199	0.230228	0.17324	0.759851	0.691659	0.57135
120	0.693445	0.703837	0.626553	0.802552	0.838272	0.838272	0.763748	0.863113	0.811969	0.79411	0.877726	0.817977	0.452826	0.219837	0.071439	0.7756	0.832427	0.785504	0.813593	0.834862	0.830641	0.830154	0.845416	0.820412	0.0651069	0.0594243	0.056177	0.693608	0.569077	0.396649	0.797681	0.806774	0.828855	0.859866	0.877076	0.861002	0.0524427	0.0511438	0.0490331	0.0936825	0.0780958	0.0701401	0.482538	0.272605	0.211395	0.784043	0.722346	0.604634
122	0.695231	0.708707	0.632235	0.805475	0.838921	0.838921	0.772678	0.86636	0.805962	0.7907	0.877726	0.812456	0.471985	0.24273	0.0727379	0.777873	0.836811	0.789401	0.812132	0.836486	0.842006	0.826744	0.849799	0.823659	0.0667305	0.0613726	0.0563394	0.711143	0.60853	0.434317	0.803689	0.804014	0.835349	0.855969	0.874478	0.86701	0.0535793	0.0524427	0.0495202	0.100177	0.0797194	0.0707896	0.534494	0.321963	0.259616	0.800279	0.747999	0.650582
124	0.710818	0.7178	0.640191	0.798656	0.840707	0.840707	0.756766	0.866036	0.809371	0.791999	0.881622	0.821549	0.493254	0.269033	0.0743615	0.782744	0.8347	0.780471	0.809047	0.832102	0.835025	0.827718	0.84363	0.81749	0.0683541	0.0616973	0.0574759	0.727704	0.637431	0.480427	0.805312	0.815541	0.834538	0.860191	0.873342	0.865549	0.0545534	0.0522804	0.0500073	0.110081	0.0826419	0.0725755	0.570051	0.368073	0.307837	0.800604	0.769431	0.685165
126	0.708545	0.718287	0.642951	0.799955	0.838109	0.838109	0.767807	0.862464	0.80856	0.782744	0.881135	0.814567	0.513224	0.292088	0.0759851	0.780958	0.834213	0.788265	0.812132	0.845253	0.838109	0.831128	0.850611	0.814892	0.0693283	0.0628339	0.0566641	0.750272	0.669254	0.519881	0.805637	0.813918	0.831777	0.85532	0.879999	0.868958	0.0547158	0.0514686	0.0495202	0.125505	0.0860515	0.073225	0.61259	0.418892	0.358656	0.813431	0.782582	0.701726
128	0.718449	0.730789	0.656265	0.804988	0.835836	0.835836	0.761637	0.866198	0.812132	0.790213	0.882921	0.812943	0.529623	0.317579	0.0779335	0.777224	0.841194	0.785342	0.808397	0.834375	0.835836	0.83194	0.852073	0.820087	0.0720885	0.0626715	0.0578007	0.754331	0.692309	0.554789	0.808884	0.818788	0.826907	0.865873	0.876102	0.867659	0.0543911	0.0532545	0.0501697	0.150996	0.0881622	0.0758228	0.651556	0.465977	0.411586	0.814405	0.80239	0.740855
130	0.717962	0.737283	0.655453	0.805312	0.840545	0.840545	0.765047	0.859866	0.8058	0.786803	0.881135	0.810995	0.55349	0.340147	0.0802065	0.777062	0.840707	0.78453	0.812456	0.830641	0.834862	0.824958	0.852397	0.826095	0.0737121	0.0652693	0.0594243	0.756929	0.72056	0.589859	0.8058	0.816191	0.834375	0.859054	0.873667	0.864087	0.0550405	0.0545534	0.0511438	0.183306	0.092546	0.0766346	0.683866	0.512088	0.456073	0.807586	0.802228	0.757416
132	0.729652	0.743453	0.668929	0.809047	0.837785	0.837785	0.764235	0.866847	0.810346	0.794759	0.877563	0.820574	0.565992	0.361416	0.0829667	0.783718	0.842168	0.786803	0.81749	0.842331	0.84022	0.826095	0.851098	0.817977	0.0771217	0.0664058	0.0589372	0.765372	0.743615	0.615999	0.809859	0.81067	0.834862	0.859704	0.867335	0.863925	0.0555276	0.053904	0.0513062	0.226332	0.0964427	0.080856	0.713254	0.554302	0.511601	0.816353	0.813431	0.773327
134	0.735497	0.747512	0.667792	0.805475	0.833726	0.833726	0.76391	0.863438	0.79963	0.788102	0.88487	0.816678	0.586612	0.385121	0.0862139	0.78177	0.838759	0.783881	0.811645	0.838759	0.833563	0.832427	0.846228	0.811482	0.0782582	0.0657564	0.0589372	0.768294	0.749947	0.652693	0.80791	0.812781	0.83405	0.856132	0.874316	0.866847	0.0558523	0.0535793	0.050332	0.270981	0.100989	0.0793947	0.731763	0.589534	0.548781	0.813106	0.810346	0.78177
136	0.736796	0.753682	0.673637	0.806287	0.832914	0.832914	0.765047	0.866523	0.812619	0.791836	0.884382	0.816678	0.603984	0.406715	0.0896235	0.784205	0.835836	0.789239	0.820412	0.835187	0.832427	0.833726	0.850936	0.823335	0.0823172	0.0690036	0.0600737	0.764073	0.76456	0.67104	0.801253	0.80856	0.831453	0.858405	0.880648	0.861002	0.0571512	0.056177	0.0516309	0.320501	0.109432	0.0834538	0.756117	0.622818	0.595054	0.81408	0.82025	0.791836
138	0.73842	0.762449	0.686302	0.812294	0.838109	0.838109	0.76667	0.8636	0.809047	0.79005	0.875777	0.820412	0.615025	0.428472	0.0936825	0.78242	0.84087	0.788589	0.819763	0.841519	0.832264	0.83746	0.852397	0.820574	0.0845903	0.0690036	0.0595866	0.768619	0.770567	0.698641	0.805475	0.810995	0.839084	0.862139	0.873017	0.864574	0.0565018	0.0545534	0.0504944	0.370022	0.120635	0.0845903	0.768294	0.665519	0.630936	0.818788	0.804501	0.79898
140	0.745076	0.763423	0.684353	0.806936	0.837785	0.837785	0.766021	0.853209	0.809371	0.784043	0.876589	0.817652	0.624117	0.448442	0.0998523	0.784368	0.832914	0.789239	0.809859	0.84298	0.84022	0.831615	0.852235	0.824471	0.0902729	0.0701401	0.0605608	0.775276	0.783394	0.719423	0.810508	0.809371	0.831453	0.854833	0.883895	0.865224	0.0581254	0.056177	0.0513062	0.413697	0.136221	0.0888117	0.773977	0.692634	0.676885	0.813755	0.817165	0.795571
142	0.748324	0.76667	0.691659	0.801416	0.833401	0.833401	0.766508	0.867497	0.8058	0.79411	0.880648	0.816028	0.639866	0.473608	0.107646	0.777549	0.838434	0.788102	0.81132	0.843792	0.836161	0.832102	0.851585	0.821873	0.0949814	0.0709519	0.0602361	0.771054	0.789401	0.732087	0.809209	0.810183	0.838597	0.855969	0.876751	0.867822	0.0589372	0.0560147	0.0509815	0.461593	0.158465	0.0915718	0.77836	0.726242	0.704161	0.82025	0.815704	0.794434
144	0.756929	0.773977	0.69929	0.80791	0.839571	0.839571	0.767645	0.86701	0.802715	0.792161	0.881135	0.823335	0.64766	0.493579	0.115277	0.774789	0.8347	0.788427	0.818951	0.841681	0.842493	0.827718	0.850611	0.819925	0.10521	0.0730626	0.0613726	0.767969	0.79346	0.759039	0.811482	0.80791	0.837298	0.852235	0.875453	0.867497	0.059749	0.0566641	0.0517933	0.514686	0.192885	0.0953061	0.779497	0.744102	0.730626	0.822036	0.815054	0.796707
146	0.760501	0.777549	0.710169	0.802715	0.837785	0.837785	0.768456	0.865224	0.804988	0.787777	0.879999	0.818301	0.660811	0.513387	0.127616	0.782257	0.837298	0.788752	0.814242	0.836973	0.838434	0.834213	0.854021	0.815054	0.117874	0.0745239	0.0633209	0.767969	0.787615	0.762287	0.811969	0.813268	0.843467	0.865549	0.879674	0.867335	0.0595866	0.0566641	0.0526051	0.55008	0.228605	0.102125	0.786316	0.76391	0.7618	0.824958	0.823659	0.793622
148	0.753519	0.784205	0.708707	0.806936	0.840058	0.840058	0.766183	0.864737	0.804825	0.794272	0.881298	0.825283	0.672663	0.533844	0.141092	0.784205	0.837135	0.789563	0.812456	0.846715	0.837135	0.826907	0.846552	0.824633	0.137195	0.0759851	0.063808	0.769918	0.792324	0.758552	0.808722	0.813755	0.834213	0.862951	0.875453	0.864899	0.0612102	0.0582877	0.0535793	0.593268	0.270169	0.109269	0.785667	0.780309	0.771054	0.825932	0.81749	0.793135
150	0.762611	0.785829	0.711143	0.801741	0.839571	0.839571	0.775763	0.868309	0.808722	0.799143	0.882109	0.818626	0.674612	0.546996	0.15538	0.779172	0.832264	0.788265	0.817165	0.838597	0.831128	0.835187	0.853696	0.824633	0.159926	0.0780958	0.0634833	0.769268	0.791999	0.774464	0.812294	0.806449	0.830154	0.861327	0.874478	0.870906	0.0613726	0.0590995	0.0517933	0.630449	0.314007	0.118199	0.785829	0.781121	0.791187	0.830641	0.8196	0.801741
152	0.761313	0.786641	0.712604	0.804176	0.838597	0.838597	0.768781	0.868633	0.808722	0.791836	0.876102	0.820412	0.684678	0.567128	0.174538	0.784043	0.829991	0.792324	0.813755	0.839733	0.838921	0.831777	0.853534	0.822847	0.191099	0.0803689	0.0647822	0.773003	0.785667	0.772028	0.811807	0.812619	0.835025	0.868796	0.877888	0.866198	0.0633209	0.059749	0.0527674	0.667468	0.361904	0.133461	0.790213	0.792324	0.800279	0.830478	0.820899	0.805637
154	0.759364	0.785829	0.718611	0.805962	0.842493	0.842493	0.76391	0.864574	0.810995	0.785991	0.877563	0.819925	0.696855	0.58304	0.190612	0.77901	0.832427	0.786154	0.811482	0.845416	0.837622	0.836161	0.848176	0.819113	0.221786	0.0828043	0.0636457	0.772515	0.790862	0.772353	0.80856	0.805962	0.836161	0.867172	0.868796	0.862626	0.061535	0.0582877	0.0526051	0.692309	0.404117	0.154081	0.787128	0.792161	0.807261	0.823335	0.81749	0.797357
156	0.769106	0.792486	0.715851	0.800117	0.837298	0.837298	0.768944	0.861652	0.806449	0.799143	0.874154	0.817002	0.696693	0.597652	0.209771	0.784205	0.830154	0.785017	0.807748	0.837135	0.832427	0.831777	0.850124	0.820899	0.257505	0.0858892	0.0641327	0.770892	0.791349	0.778036	0.81408	0.808235	0.839571	0.862301	0.870257	0.864574	0.0636457	0.0613726	0.053904	0.716501	0.449416	0.18428	0.786966	0.791999	0.816678	0.82301	0.818951	0.79963
158	0.77008	0.797357	0.722183	0.805962	0.843143	0.843143	0.766995	0.86636	0.80515	0.791999	0.875777	0.81749	0.700589	0.61746	0.227468	0.780634	0.835512	0.78242	0.815704	0.84639	0.835187	0.834375	0.845253	0.823984	0.291601	0.0858892	0.0647822	0.765534	0.784043	0.77625	0.813755	0.816353	0.834213	0.853047	0.872855	0.866847	0.0625091	0.0592619	0.0537416	0.733062	0.490981	0.218376	0.787453	0.791512	0.818301	0.826095	0.818464	0.798331
160	0.76732	0.797844	0.721372	0.800279	0.836648	0.836648	0.764235	0.867172	0.802065	0.795084	0.874641	0.81749	0.703512	0.634995	0.245328	0.779822	0.821224	0.789076	0.815379	0.841357	0.833888	0.833726	0.851423	0.827394	0.329269	0.0922213	0.0657564	0.772678	0.791349	0.775113	0.809371	0.817002	0.834538	0.864412	0.880811	0.864899	0.0652693	0.0600737	0.0550405	0.753844	0.52946	0.254096	0.786154	0.795246	0.821873	0.826582	0.819113	0.800766
162	0.774789	0.79622	0.725593	0.807748	0.841519	0.841519	0.775763	0.862464	0.804014	0.79411	0.883246	0.824796	0.707246	0.656265	0.265623	0.788752	0.828205	0.788427	0.813755	0.838759	0.830803	0.833726	0.841194	0.821062	0.359955	0.0959556	0.0670553	0.775113	0.795084	0.780309	0.805637	0.815704	0.835349	0.860028	0.876102	0.867497	0.0659187	0.0613726	0.0542287	0.767482	0.570863	0.297608	0.78729	0.795733	0.809696	0.829017	0.822523	0.798331
164	0.777224	0.804176	0.728678	0.802877	0.840707	0.840707	0.77349	0.863925	0.804663	0.791349	0.883408	0.823984	0.716014	0.664383	0.283158	0.785017	0.836973	0.788265	0.81408	0.830478	0.834862	0.832589	0.846877	0.820899	0.395999	0.101476	0.0683541	0.771866	0.788102	0.783881	0.803202	0.811969	0.835187	0.858729	0.879025	0.865549	0.0667305	0.0631586	0.0542287	0.768132	0.612914	0.339011	0.788589	0.790375	0.819438	0.82236	0.828205	0.799143
166	0.774301	0.794434	0.734361	0.802065	0.841681	0.841681	0.767645	0.864412	0.811645	0.792811	0.879999	0.818301	0.714228	0.67656	0.298907	0.779335	0.831777	0.783394	0.817327	0.841194	0.84022	0.830478	0.847689	0.821224	0.430907	0.108944	0.0677047	0.779497	0.791025	0.777711	0.811645	0.810995	0.836973	0.869283	0.871069	0.861652	0.0678671	0.0625091	0.0552029	0.781445	0.646523	0.381549	0.790538	0.800442	0.820087	0.815217	0.824309	0.799305
168	0.777062	0.796383	0.730951	0.802065	0.838921	0.838921	0.773327	0.861814	0.808884	0.79687	0.879512	0.819763	0.713903	0.69101	0.318066	0.781283	0.83194	0.782744	0.818951	0.839084	0.84022	0.829017	0.845253	0.82301	0.464516	0.118037	0.0690036	0.774139	0.791349	0.780471	0.810833	0.816515	0.830966	0.864087	0.874641	0.870419	0.0677047	0.0634833	0.0547158	0.789076	0.673962	0.425224	0.79687	0.803202	0.811645	0.827881	0.821549	0.799955
170	0.771054	0.803689	0.740043	0.801253	0.84298	0.84298	0.770892	0.859054	0.810021	0.791674	0.872043	0.816678	0.712279	0.700589	0.337712	0.782907	0.83129	0.791349	0.815541	0.84022	0.843467	0.829504	0.847851	0.822685	0.497313	0.136059	0.0698154	0.777386	0.791674	0.784855	0.814242	0.815217	0.827556	0.865873	0.879187	0.864899	0.0690036	0.063808	0.0560147	0.789888	0.698641	0.467438	0.7907	0.798169	0.813755	0.825608	0.817327	0.801416
172	0.775276	0.806449	0.737608	0.803202	0.841357	0.841357	0.769755	0.863113	0.806936	0.791025	0.884545	0.817814	0.722183	0.712279	0.357357	0.780634	0.833888	0.785829	0.817327	0.841681	0.842493	0.833401	0.856943	0.819763	0.526213	0.156029	0.0707896	0.78177	0.79346	0.778685	0.812619	0.807261	0.830154	0.859866	0.87529	0.865224	0.0711143	0.0647822	0.057963	0.785017	0.72673	0.505106	0.790213	0.802877	0.814729	0.82577	0.820412	0.799467
174	0.773003	0.813431	0.740855	0.808884	0.832264	0.832264	0.767969	0.862951	0.8058	0.786803	0.883084	0.822685	0.723158	0.723807	0.374568	0.789239	0.835349	0.789726	0.809047	0.836973	0.839733	0.842331	0.842656	0.822685	0.55625	0.180383	0.0701401	0.781121	0.79622	0.778523	0.815217	0.812619	0.834538	0.86149	0.87805	0.860028	0.0711143	0.0651069	0.0582877	0.784205	0.744752	0.539689	0.790538	0.798493	0.814892	0.828855	0.821062	0.798656
176	0.770729	0.81132	0.740855	0.808397	0.835999	0.835999	0.770242	0.864087	0.803689	0.790538	0.877726	0.817327	0.717475	0.731925	0.389505	0.78518	0.832264	0.791512	0.817002	0.842818	0.833401	0.832914	0.860191	0.823984	0.57687	0.206848	0.0722508	0.783394	0.79411	0.785667	0.810995	0.812619	0.830641	0.86636	0.876264	0.865873	0.0724132	0.0670553	0.057963	0.789076	0.763099	0.57963	0.788589	0.791674	0.813106	0.83194	0.823659	0.802228
178	0.773003	0.804825	0.744427	0.801578	0.838759	0.838759	0.763423	0.865061	0.799143	0.796707	0.88146	0.817002	0.716176	0.737932	0.408339	0.780471	0.829991	0.787128	0.813755	0.848825	0.835025	0.837298	0.850611	0.825608	0.605446	0.235262	0.0727379	0.782257	0.790375	0.781283	0.806449	0.812943	0.836161	0.875453	0.871069	0.867172	0.0720885	0.0664058	0.0590995	0.788265	0.77625	0.606582	0.786803	0.790538	0.817002	0.824471	0.819276	0.804014
180	0.7756	0.804338	0.743777	0.803689	0.835836	0.835836	0.764722	0.861652	0.804663	0.792161	0.879187	0.821549	0.726567	0.749135	0.423926	0.780146	0.830478	0.792161	0.819925	0.845091	0.844442	0.830316	0.846715	0.823822	0.62428	0.268383	0.0733873	0.783556	0.794434	0.78242	0.812943	0.822036	0.830154	0.86084	0.874154	0.865873	0.0745239	0.0685165	0.0571512	0.786479	0.784368	0.634671	0.79005	0.798006	0.816191	0.82577	0.817327	0.802877
182	0.77284	0.806611	0.749947	0.802552	0.841681	0.841681	0.769268	0.866036	0.810833	0.797357	0.874965	0.818626	0.720235	0.757903	0.443571	0.78729	0.829991	0.797194	0.816028	0.826744	0.833401	0.830478	0.854021	0.824633	0.653342	0.298907	0.0759851	0.780634	0.79346	0.786966	0.810508	0.811645	0.829829	0.868796	0.876102	0.859866	0.0759851	0.0688412	0.0607232	0.791512	0.800604	0.670065	0.794921	0.797519	0.820087	0.829504	0.819925	0.809047
184	0.778036	0.810508	0.747837	0.806449	0.836648	0.836648	0.769593	0.862951	0.802552	0.800604	0.878862	0.819438	0.72056	0.760501	0.456398	0.787453	0.829829	0.79411	0.813755	0.844766	0.835999	0.835187	0.849962	0.821711	0.666981	0.331217	0.0763099	0.782582	0.803526	0.78177	0.817165	0.811807	0.831615	0.864737	0.871718	0.860028	0.0789076	0.0686789	0.0599114	0.791512	0.8058	0.69377	0.789888	0.80791	0.817652	0.824146	0.823497	0.801903
186	0.774789	0.812781	0.753357	0.803851	0.842493	0.842493	0.776899	0.870095	0.805475	0.803851	0.879187	0.823335	0.722021	0.766995	0.475881	0.784368	0.830641	0.784693	0.82025	0.834375	0.846228	0.835025	0.854508	0.824146	0.687438	0.362228	0.0766346	0.781121	0.801578	0.779984	0.816028	0.814567	0.82853	0.862626	0.866523	0.864412	0.0803689	0.0704648	0.0610479	0.793135	0.8058	0.713254	0.788589	0.798006	0.812132	0.834862	0.825932	0.798656
188	0.777873	0.811157	0.751571	0.803364	0.832102	0.832102	0.769918	0.854021	0.812943	0.790213	0.881785	0.817327	0.721209	0.768944	0.489357	0.78518	0.832752	0.790862	0.818788	0.845903	0.840545	0.842006	0.843954	0.830641	0.698479	0.396649	0.0785829	0.786803	0.799467	0.785991	0.816028	0.815541	0.829504	0.861327	0.877563	0.854183	0.0813431	0.0711143	0.0608855	0.786479	0.817002	0.728353	0.79411	0.79963	0.822198	0.827231	0.819113	0.80791
190	0.774464	0.810183	0.74329	0.806449	0.838434	0.838434	0.775276	0.870906	0.806287	0.795246	0.878375	0.823335	0.723158	0.779984	0.513224	0.784043	0.836486	0.79622	0.819925	0.842656	0.843143	0.83194	0.842168	0.815704	0.710656	0.425712	0.0793947	0.780796	0.80515	0.786966	0.816678	0.811969	0.837785	0.871556	0.879512	0.868633	0.0844279	0.0720885	0.0613726	0.795896	0.799792	0.749135	0.793785	0.799305	0.81684	0.833239	0.816678	0.800604
192	0.777873	0.814729	0.748486	0.804338	0.839084	0.839084	0.76667	0.86636	0.806774	0.794921	0.883408	0.821224	0.722021	0.780958	0.515173	0.786966	0.832752	0.787128	0.818951	0.845416	0.833888	0.842656	0.843305	0.82025	0.721534	0.455748	0.0810183	0.780958	0.804663	0.78242	0.823172	0.813431	0.835674	0.866036	0.868146	0.863925	0.0870257	0.0720885	0.061535	0.78518	0.807748	0.74946	0.795571	0.800766	0.8196	0.827394	0.820574	0.795084
194	0.781121	0.81684	0.754006	0.809371	0.846877	0.846877	0.773165	0.875777	0.814405	0.793785	0.882434	0.823659	0.722183	0.78177	0.537091	0.782095	0.835349	0.797844	0.814729	0.838272	0.837135	0.829991	0.847851	0.826582	0.737445	0.482051	0.0834538	0.780471	0.797681	0.779822	0.812781	0.815866	0.844766	0.862951	0.883895	0.867172	0.09076	0.073225	0.0623468	0.791999	0.813106	0.763586	0.793135	0.799467	0.814567	0.82918	0.820899	0.803851
196	0.78794	0.814567	0.754656	0.808073	0.835187	0.835187	0.777549	0.86425	0.815217	0.799792	0.878862	0.816028	0.722671	0.780309	0.550243	0.785667	0.836161	0.79622	0.820899	0.845578	0.836648	0.837947	0.852722	0.823822	0.738095	0.516634	0.0841032	0.781283	0.79622	0.784043	0.815541	0.81684	0.837947	0.867984	0.873504	0.86977	0.092546	0.0748486	0.0629962	0.794759	0.811969	0.769593	0.800279	0.800766	0.821224	0.832264	0.817165	0.804825
198	0.778198	0.820412	0.752707	0.808397	0.838597	0.838597	0.775438	0.865061	0.81132	0.792161	0.878537	0.829829	0.727866	0.786966	0.562257	0.785991	0.838272	0.785829	0.816678	0.839895	0.841194	0.834538	0.850124	0.829829	0.746862	0.546671	0.0870257	0.785667	0.80791	0.786803	0.812619	0.812619	0.836973	0.870582	0.877888	0.866198	0.0975792	0.0767969	0.0636457	0.797194	0.809696	0.773003	0.798656	0.802228	0.81408	0.833888	0.820087	0.806936
200	0.777224	0.821386	0.759689	0.809859	0.834862	0.834862	0.770567	0.86636	0.812132	0.796058	0.878862	0.826257	0.72332	0.792648	0.575733	0.786316	0.842331	0.797194	0.818464	0.839084	0.833401	0.837298	0.852235	0.826095	0.753194	0.57346	0.0860515	0.78794	0.801091	0.78518	0.816678	0.805475	0.838109	0.865386	0.877401	0.860353	0.101638	0.0767969	0.0647822	0.795733	0.815054	0.781283	0.792648	0.801578	0.826095	0.83405	0.821711	0.80515
202	0.785667	0.810833	0.750597	0.811482	0.84087	0.84087	0.777711	0.855807	0.81749	0.797032	0.882596	0.828368	0.722183	0.783556	0.591645	0.792161	0.841194	0.798006	0.816678	0.846877	0.83405	0.841357	0.852235	0.825121	0.751246	0.592132	0.0897858	0.786803	0.801253	0.783231	0.817652	0.813268	0.8347	0.864737	0.874478	0.870257	0.108457	0.0784205	0.0636457	0.792811	0.816028	0.786966	0.798493	0.800279	0.822847	0.832264	0.828368	0.802065
204	0.784043	0.816515	0.756279	0.811807	0.845253	0.845253	0.775276	0.873829	0.819438	0.804338	0.88698	0.825283	0.729327	0.796545	0.610479	0.787453	0.842006	0.79411	0.823172	0.844279	0.835836	0.835025	0.851423	0.822685	0.748486	0.617298	0.09076	0.78453	0.801741	0.788914	0.825283	0.818951	0.836486	0.863438	0.881135	0.871394	0.120635	0.080856	0.0670553	0.795896	0.81684	0.780634	0.794272	0.807586	0.824309	0.827881	0.827718	0.800279
206	0.78242	0.813755	0.759527	0.810995	0.831453	0.831453	0.773327	0.866685	0.810346	0.799467	0.88146	0.820574	0.728353	0.787128	0.619409	0.787777	0.833239	0.789076	0.816191	0.839733	0.84363	0.837947	0.851585	0.824958	0.756766	0.638243	0.0933578	0.783394	0.798818	0.78729	0.820412	0.812943	0.830803	0.865549	0.883733	0.883084	0.133948	0.0811807	0.0659187	0.794597	0.809696	0.777224	0.79346	0.802552	0.820087	0.834375	0.8196	0.8058
208	0.784368	0.817327	0.754006	0.815054	0.836811	0.836811	0.771054	0.862788	0.813106	0.800442	0.880811	0.817165	0.726892	0.791512	0.632073	0.795733	0.838272	0.796545	0.81749	0.841032	0.841519	0.837135	0.858242	0.818626	0.755955	0.654479	0.0959556	0.780471	0.792486	0.790213	0.818626	0.811807	0.830154	0.862464	0.8787	0.872368	0.152295	0.0826419	0.0657564	0.795246	0.811645	0.787615	0.793785	0.806936	0.822523	0.83129	0.827556	0.810021
210	0.780471	0.817977	0.75498	0.809209	0.8347	0.8347	0.772678	0.866685	0.812456	0.792486	0.884707	0.816353	0.727704	0.790862	0.641165	0.792486	0.83405	0.804501	0.81749	0.844117	0.835999	0.838272	0.853047	0.824309	0.750272	0.677209	0.100339	0.786316	0.804501	0.783718	0.818301	0.815704	0.839733	0.87253	0.871069	0.86636	0.175513	0.0839408	0.0668929	0.794759	0.816191	0.785991	0.798493	0.804663	0.821711	0.828368	0.823822	0.800929
212	0.782257	0.806611	0.755955	0.804501	0.838434	0.838434	0.776899	0.862464	0.806124	0.793785	0.881622	0.824309	0.726567	0.789401	0.652368	0.79005	0.839895	0.790538	0.81749	0.842493	0.842168	0.832589	0.856943	0.823335	0.758065	0.695394	0.103911	0.790375	0.796058	0.791999	0.815704	0.806287	0.836486	0.868633	0.87594	0.865061	0.202789	0.0855644	0.0664058	0.801903	0.805475	0.782582	0.798169	0.795896	0.81408	0.8347	0.824633	0.798006
214	0.780634	0.821224	0.754656	0.806774	0.835674	0.835674	0.771054	0.870582	0.814567	0.79687	0.881785	0.820087	0.725755	0.797194	0.661947	0.786803	0.84087	0.79687	0.82236	0.846552	0.837622	0.833239	0.851098	0.831128	0.760338	0.709682	0.108782	0.794759	0.802065	0.781283	0.820412	0.814567	0.843954	0.863763	0.880486	0.870095	0.234125	0.088974	0.0699778	0.792161	0.814892	0.78177	0.804663	0.804988	0.829342	0.829504	0.820737	0.800279
216	0.776574	0.818951	0.756766	0.809371	0.839084	0.839084	0.773652	0.872368	0.802552	0.790213	0.881135	0.820087	0.722833	0.797519	0.673475	0.785829	0.841032	0.791674	0.823497	0.839895	0.843143	0.843305	0.852073	0.827556	0.762774	0.726405	0.115764	0.785667	0.799143	0.781932	0.816515	0.815054	0.838597	0.873017	0.87594	0.861814	0.267734	0.0894611	0.0683541	0.797681	0.81408	0.77901	0.79963	0.798169	0.824146	0.828043	0.823335	0.802065
218	0.776737	0.822685	0.758065	0.801578	0.833076	0.833076	0.771704	0.86977	0.816191	0.799792	0.884707	0.821386	0.729165	0.794759	0.677209	0.790213	0.844117	0.79411	0.821224	0.846715	0.846552	0.829667	0.852073	0.835025	0.769755	0.737121	0.124206	0.788752	0.800604	0.782907	0.816678	0.813106	0.839571	0.869608	0.874803	0.86425	0.303941	0.0933578	0.0699778	0.799955	0.808397	0.784205	0.798656	0.803202	0.824471	0.834375	0.827394	0.801741
220	0.780309	0.825283	0.749785	0.810508	0.836486	0.836486	0.770729	0.864412	0.816353	0.788427	0.879674	0.82236	0.728028	0.800766	0.689062	0.785017	0.84574	0.800442	0.819763	0.838597	0.843792	0.843467	0.853859	0.826582	0.761962	0.753194	0.134111	0.786154	0.79687	0.789888	0.819276	0.809047	0.833726	0.863763	0.876751	0.861002	0.33625	0.0962803	0.0707896	0.799792	0.815054	0.783556	0.796707	0.8058	0.82301	0.830803	0.817327	0.80791
222	0.779984	0.821062	0.751571	0.803851	0.84298	0.84298	0.771704	0.868633	0.81132	0.792973	0.890065	0.827718	0.731763	0.795408	0.702538	0.786479	0.838597	0.794434	0.816515	0.853047	0.836323	0.84639	0.853047	0.823335	0.765534	0.755305	0.148561	0.792811	0.804501	0.790862	0.816678	0.810833	0.835836	0.872205	0.884382	0.86912	0.368398	0.0990404	0.0703025	0.801253	0.809047	0.782744	0.802065	0.804663	0.81408	0.835349	0.816191	0.804663
224	0.783718	0.820087	0.756604	0.802228	0.836811	0.836811	0.774301	0.86636	0.821224	0.800279	0.883408	0.820412	0.730139	0.794597	0.701726	0.789563	0.836811	0.79622	0.817977	0.843143	0.842006	0.838597	0.858242	0.823497	0.764397	0.762124	0.16431	0.786641	0.798818	0.793298	0.822198	0.813268	0.835025	0.874154	0.881622	0.861165	0.405254	0.101314	0.071439	0.805475	0.811482	0.781445	0.792648	0.798656	0.815054	0.834538	0.825932	0.797844
226	0.77625	0.821386	0.755955	0.808722	0.835025	0.835025	0.77008	0.868309	0.813106	0.794921	0.881785	0.818626	0.727379	0.79898	0.717313	0.781283	0.844604	0.801578	0.815541	0.839733	0.84363	0.843305	0.856781	0.822198	0.764397	0.765047	0.184118	0.786479	0.799792	0.783556	0.815217	0.815704	0.838597	0.873991	0.883895	0.861002	0.4387	0.106184	0.073225	0.802228	0.81067	0.790375	0.796383	0.797681	0.82577	0.836323	0.821224	0.804825
228	0.779822	0.816353	0.757741	0.809209	0.843305	0.843305	0.774139	0.874478	0.820574	0.795246	0.879349	0.825608	0.730302	0.794597	0.717962	0.779497	0.836648	0.796383	0.814729	0.850611	0.838109	0.832427	0.856132	0.827394	0.761637	0.774139	0.209284	0.791187	0.800117	0.788914	0.818951	0.809859	0.841194	0.865061	0.876427	0.877401	0.467114	0.114627	0.073225	0.797194	0.815217	0.78242	0.79622	0.808722	0.82025	0.826907	0.824471	0.80791
230	0.781932	0.827231	0.757091	0.810995	0.843143	0.843143	0.770729	0.870582	0.815866	0.793785	0.88487	0.821711	0.728191	0.801416	0.730464	0.78242	0.839084	0.790213	0.822523	0.839571	0.836973	0.838109	0.858729	0.826907	0.771054	0.781608	0.23169	0.793785	0.806287	0.791512	0.820412	0.820899	0.835836	0.868958	0.883246	0.870906	0.4978	0.12307	0.075498	0.803039	0.81749	0.797032	0.802877	0.805962	0.8196	0.830803	0.829017	0.799955
232	0.778198	0.823659	0.752707	0.808235	0.831453	0.831453	0.776899	0.877888	0.818626	0.801091	0.885194	0.824796	0.737121	0.795246	0.733711	0.7907	0.84639	0.796545	0.817002	0.844117	0.83405	0.840383	0.854346	0.823984	0.769106	0.782744	0.25783	0.789239	0.801416	0.783881	0.825283	0.822198	0.838109	0.871718	0.88422	0.867984	0.525889	0.133948	0.0759851	0.803689	0.808722	0.790862	0.801741	0.809371	0.824471	0.829342	0.823172	0.810021
234	0.783069	0.812943	0.75563	0.814405	0.831615	0.831615	0.777062	0.865386	0.812943	0.802065	0.887467	0.818788	0.728028	0.793298	0.742641	0.786966	0.8347	0.79411	0.818301	0.838759	0.832914	0.834538	0.846877	0.824309	0.764073	0.778036	0.28462	0.792486	0.798006	0.79005	0.818626	0.805475	0.84087	0.865224	0.879349	0.872855	0.554302	0.151646	0.0767969	0.802715	0.81132	0.783069	0.801253	0.804988	0.813106	0.836161	0.827556	0.803364
236	0.788589	0.830316	0.75839	0.80791	0.83129	0.83129	0.772028	0.874478	0.814892	0.789563	0.87594	0.822685	0.727704	0.804501	0.75011	0.792324	0.840058	0.798656	0.817814	0.845253	0.838272	0.839895	0.852235	0.821873	0.764073	0.786316	0.311084	0.779659	0.803202	0.788752	0.82236	0.822198	0.834862	0.869932	0.877888	0.870257	0.582228	0.168206	0.0767969	0.803851	0.811157	0.780958	0.803526	0.8058	0.820899	0.832914	0.819276	0.800442
238	0.777224	0.826419	0.756279	0.800442	0.843467	0.843467	0.772678	0.871069	0.816191	0.79687	0.888279	0.816678	0.734198	0.805312	0.75222	0.790213	0.846715	0.797844	0.819438	0.846065	0.837135	0.844279	0.856781	0.823335	0.767807	0.782744	0.33625	0.790538	0.798656	0.793298	0.817165	0.818301	0.844766	0.870095	0.879349	0.873342	0.604959	0.195158	0.07907	0.803202	0.812132	0.791349	0.799467	0.802065	0.824146	0.835674	0.83129	0.811807
240	0.781121	0.821062	0.75839	0.810021	0.84022	0.84022	0.773165	0.874316	0.821224	0.798493	0.878213	0.830154	0.734685	0.794921	0.760338	0.792161	0.837298	0.80239	0.821711	0.845091	0.846065	0.83746	0.853859	0.834375	0.770729	0.784205	0.364177	0.792811	0.798493	0.789726	0.830316	0.81684	0.831615	0.874154	0.88487	0.873667	0.633372	0.21935	0.0811807	0.808722	0.815704	0.787453	0.80856	0.803039	0.827718	0.839733	0.827718	0.799792
