# Supplementary material for: Programming cell-free biosensors with DNA strand displacement circuits
Source: Nat Chem Biol. 2022 Feb 17;18(4):385–93. doi: 10.1038/s41589-021-00962-9 (PMC8964419; doi:10.1038/s41589-021-00962-9)
Supplement: Source Data Extended Data Fig. 1 — Calibrated plate reader source data for Extended Data Fig. 1. [file 41589_2021_962_MOESM14_ESM.xlsx]

## Sheet: ED1b
6'FAM Fluorescence (AU) = 3559.3*(MEF µM FITC). Values below in MEF (µM FITC).
	3' Toehold DNA Gate			5' Toehold DNA Gate
Time (min)	Replicate 1	Replicate 2	Replicate 3	Replicate 1	Replicate 2	Replicate 3
0	0.323378	0.367769	0.369736	0.143568	0.144972	0.136825
1	0.520889	0.623718	0.606861	0.147501	0.148906	0.140477
2	0.729357	0.872924	0.842862	0.145534	0.145534	0.136544
3	0.922934	1.09713	1.06088	0.146377	0.152839	0.143568
4	1.10274	1.28537	1.24856	0.148906	0.155087	0.143568
5	1.25699	1.44298	1.40168	0.153401	0.159582	0.150872
6	1.38679	1.58599	1.53373	0.157615	0.164639	0.154244
7	1.5121	1.68488	1.65061	0.160425	0.17082	0.157053
8	1.60621	1.79277	1.74782	0.162672	0.172787	0.161549
9	1.69134	1.86469	1.82536	0.168011	0.176158	0.167168
10	1.7554	1.94027	1.89504	0.173349	0.182901	0.171101
11	1.82311	2.00236	1.97174	0.182058	0.191892	0.181496
12	1.89251	2.07822	2.03495	0.18262	0.198635	0.18543
13	1.93465	2.12486	2.06895	0.189363	0.202849	0.189363
14	1.99225	2.15829	2.11896	0.197792	0.210716	0.197792
15	2.03973	2.20212	2.16419	0.199196	0.210716	0.199758
16	2.09311	2.24398	2.21167	0.203411	0.219425	0.207625
17	2.12991	2.27264	2.24763	0.208468	0.225606	0.213525
18	2.16166	2.30972	2.26309	0.212401	0.230101	0.216616
19	2.20352	2.31928	2.30579	0.221954	0.239935	0.228697
20	2.23049	2.35524	2.31843	0.221673	0.23853	0.229259
21	2.285	2.36788	2.34119	0.231225	0.24724	0.232068
22	2.28163	2.38671	2.36086	0.231506	0.249768	0.236844
23	2.31703	2.39513	2.39345	0.240216	0.259321	0.246959
24	2.34428	2.4075	2.41564	0.245554	0.262973	0.251173
25	2.35692	2.4266	2.4134	0.24724	0.269435	0.260444
26	2.39289	2.44233	2.44318	0.248925	0.271683	0.260725
27	2.41311	2.46369	2.44374	0.252297	0.278426	0.267187
28	2.42239	2.46678	2.45582	0.255668	0.27983	0.27084
29	2.44009	2.46678	2.44795	0.261006	0.287416	0.27983
30	2.45161	2.46959	2.48869	0.261849	0.287697	0.27983
31	2.46116	2.46987	2.46622	0.267187	0.292754	0.287697
32	2.46678	2.47099	2.46902	0.274211	0.302026	0.293597
33	2.47858	2.47914	2.47661	0.276178	0.305116	0.297811
34	2.48672	2.46706	2.47099	0.280111	0.307083	0.305397
35	2.48167	2.46678	2.47464	0.287697	0.313826	0.31214
36	2.51229	2.46397	2.45498	0.284887	0.316354	0.314669
37	2.49656	2.47802	2.46425	0.293597	0.324502	0.323378
38	2.51594	2.46425	2.45947	0.296407	0.326188	0.327031
39	2.50555	2.47015	2.45498	0.307645	0.335178	0.340235
40	2.50471	2.47099	2.43952	0.307926	0.336583	0.346697
41	2.49178	2.46228	2.43082	0.315511	0.341078	0.355969
42	2.49768	2.45301	2.43138	0.324221	0.348383	0.366083
43	2.4974	2.4547	2.41396	0.331807	0.351474	0.374512
44	2.47492	2.44346	2.4193	0.337988	0.354564	0.375355
45	2.48054	2.44458	2.43025	0.347821	0.362431	0.380974
46	2.4901	2.42154	2.41761	0.360464	0.369455	0.387717
47	2.47577	2.43222	2.44093	0.369736	0.374793	0.384907
48	2.49459	2.43924	2.43924	0.38266	0.380693	0.392493
49	2.49038	2.42829	2.46509	0.391369	0.38266	0.395021
50	2.48785	2.42407	2.45526	0.400079	0.390807	0.397831
51	2.49178	2.43025	2.47071	0.405417	0.393898	0.399517
52	2.49684	2.40441	2.4783	0.420307	0.406822	0.406822
53	2.4842	2.41283	2.48953	0.426207	0.408507	0.414969
54	2.49262	2.42801	2.48813	0.426769	0.412441	0.412441
55	2.49206	2.42716	2.49319	0.430422	0.414407	0.412441
56	2.49909	2.42098	2.49094	0.434355	0.422274	0.418622
57	2.49291	2.41761	2.48813	0.43885	0.42986	0.423117
58	2.49347	2.42744	2.49993	0.440817	0.434636	0.42705
59	2.49993	2.43306	2.49656	0.437727	0.441098	0.42986
60	2.49206	2.42772	2.49122	0.43576	0.444469	0.433231
61	2.5137	2.42941	2.48392	0.444188	0.451774	0.440255
62	2.50386	2.43503	2.48953	0.443065	0.459922	0.44756
63	2.49965	2.44205	2.48363	0.439412	0.463012	0.449527
64	2.50555	2.42885	2.48476	0.442222	0.47397	0.455427
65	2.51819	2.42772	2.49993	0.442503	0.476498	0.455989
66	2.50611	2.43025	2.49403	0.446436	0.487455	0.461608
67	2.51819	2.43672	2.4856	0.44756	0.493917	0.469755
68	2.50302	2.42126	2.49262	0.451774	0.497289	0.469755
69	2.51679	2.43728	2.48363	0.454022	0.507684	0.478184
70	2.51426	2.42407	2.48785	0.45655	0.511056	0.484365
71	2.50358	2.43924	2.48335	0.457674	0.520327	0.485489
72	2.51173	2.43278	2.48841	0.460203	0.525103	0.493355
73	2.52128	2.44233	2.49094	0.462731	0.530722	0.498132
74	2.51594	2.44121	2.4842	0.467227	0.535218	0.503189
75	2.51538	2.42772	2.47858	0.469755	0.542803	0.507122
76	2.521	2.4266	2.49572	0.472565	0.547299	0.513303
77	2.52578	2.43643	2.47689	0.475374	0.554603	0.519484
78	2.52831	2.43503	2.48026	0.48296	0.557694	0.523137
79	2.51398	2.43025	2.46818	0.48296	0.56247	0.53016
80	2.51988	2.43419	2.47633	0.489141	0.569494	0.534094
81	2.51426	2.437	2.48813	0.491389	0.571461	0.539151
82	2.5269	2.45048	2.48701	0.493917	0.57708	0.55067
83	2.51482	2.43559	2.47015	0.49757	0.582137	0.547299
84	2.5137	2.43868	2.48251	0.501784	0.588318	0.554884
85	2.51707	2.44458	2.49656	0.505436	0.589723	0.561065
86	2.51679	2.44318	2.47099	0.511336	0.595061	0.566404
87	2.51061	2.44402	2.45947	0.517798	0.604051	0.572865
88	2.52662	2.44037	2.47408	0.518641	0.603208	0.578204
89	2.52437	2.43222	2.49206	0.521732	0.608547	0.580732
90	2.52156	2.43475	2.48953	0.527632	0.611637	0.591689
91	2.51257	2.43222	2.47605	0.528194	0.617818	0.595904
92	2.52156	2.44739	2.48111	0.537465	0.623718	0.602085
93	2.50752	2.4384	2.46846	0.536903	0.626809	0.601804
94	2.51679	2.43559	2.47127	0.538027	0.634113	0.608266
95	2.52381	2.43728	2.47886	0.545051	0.633832	0.615851
96	2.51847	2.44009	2.46959	0.547861	0.638328	0.619785
97	2.51875	2.43025	2.47408	0.555446	0.646756	0.627652
98	2.51651	2.44458	2.46228	0.556851	0.652095	0.630461
99	2.50527	2.42463	2.47127	0.556008	0.652375	0.634956
100	2.51004	2.43025	2.48139	0.563875	0.657995	0.640575
101	2.50021	2.43447	2.47155	0.567808	0.665018	0.649285
102	2.51566	2.42463	2.48335	0.573989	0.670076	0.655466
103	2.51004	2.43812	2.47268	0.574551	0.675133	0.661647
104	2.5255	2.43306	2.46959	0.576237	0.67429	0.664456
105	2.49628	2.41986	2.46228	0.577923	0.678785	0.668952
106	2.51285	2.42267	2.47464	0.58607	0.682719	0.677661
107	2.50864	2.43587	2.4606	0.590285	0.685247	0.685247
108	2.50246	2.44093	2.48111	0.595342	0.690023	0.688057
109	2.50302	2.42997	2.46678	0.598713	0.698171	0.69508
110	2.51229	2.42744	2.46369	0.604894	0.699295	0.702666
111	2.5092	2.42857	2.46312	0.605456	0.705195	0.702947
112	2.50527	2.43503	2.45329	0.605737	0.70969	0.705757
113	2.51145	2.41508	2.4665	0.611637	0.717557	0.715028
114	2.49909	2.41986	2.46425	0.617818	0.7184	0.720928
115	2.50499	2.41255	2.46116	0.623156	0.730481	0.728795
116	2.50723	2.42042	2.45779	0.629618	0.727952	0.731324
117	2.50443	2.42182	2.45919	0.625685	0.732728	0.733571
118	2.50723	2.42379	2.45413	0.633271	0.738347	0.747619
119	2.49459	2.41901	2.45863	0.639452	0.742562	0.749867
120	2.50218	2.41031	2.46565	0.643385	0.749305	0.754362

## Sheet: ED1e
6'FAM Fluorescence (AU) = 3559.3*(MEF µM FITC). Values below in MEF (µM FITC).
	3' Toehold DNA Gate Unmodified			3' Toehold DNA Gate 2'oMe Modified
Time (min)	Replicate 1	Replicate 2	Replicate 3	Replicate 1	Replicate 2	Replicate 3
0	0.323378	0.367769	0.369736	0.114629	0.117439	0.115753
1	0.520889	0.623718	0.606861	0.116315	0.115753	0.116315
2	0.729357	0.872924	0.842862	0.119406	0.124182	0.117158
3	0.922934	1.09713	1.06088	0.117158	0.119125	0.116315
4	1.10274	1.28537	1.24856	0.120529	0.116034	0.114348
5	1.25699	1.44298	1.40168	0.118282	0.117439	0.11491
6	1.38679	1.58599	1.53373	0.12362	0.118282	0.118563
7	1.5121	1.68488	1.65061	0.123058	0.119125	0.116596
8	1.60621	1.79277	1.74782	0.121653	0.119125	0.115191
9	1.69134	1.86469	1.82536	0.121653	0.118844	0.114348
10	1.7554	1.94027	1.89504	0.125306	0.119125	0.115191
11	1.82311	2.00236	1.97174	0.123058	0.120248	0.116315
12	1.89251	2.07822	2.03495	0.121653	0.122215	0.115472
13	1.93465	2.12486	2.06895	0.12362	0.119967	0.114629
14	1.99225	2.15829	2.11896	0.123058	0.121091	0.116596
15	2.03973	2.20212	2.16419	0.125306	0.121372	0.115753
16	2.09311	2.24398	2.21167	0.125025	0.121372	0.115753
17	2.12991	2.27264	2.24763	0.124182	0.12081	0.115191
18	2.16166	2.30972	2.26309	0.124182	0.122777	0.115753
19	2.20352	2.31928	2.30579	0.125306	0.12362	0.115472
20	2.23049	2.35524	2.31843	0.124744	0.120529	0.116034
21	2.285	2.36788	2.34119	0.126429	0.122215	0.114629
22	2.28163	2.38671	2.36086	0.126429	0.122496	0.116596
23	2.31703	2.39513	2.39345	0.126148	0.125306	0.114629
24	2.34428	2.4075	2.41564	0.12362	0.119967	0.11491
25	2.35692	2.4266	2.4134	0.125867	0.121934	0.116596
26	2.39289	2.44233	2.44318	0.123339	0.122215	0.115472
27	2.41311	2.46369	2.44374	0.126148	0.122215	0.115753
28	2.42239	2.46678	2.45582	0.124744	0.12362	0.117158
29	2.44009	2.46678	2.44795	0.125867	0.124463	0.115753
30	2.45161	2.46959	2.48869	0.126991	0.121934	0.117158
31	2.46116	2.46987	2.46622	0.125586	0.122777	0.118282
32	2.46678	2.47099	2.46902	0.125025	0.122496	0.115472
33	2.47858	2.47914	2.47661	0.124182	0.120529	0.114067
34	2.48672	2.46706	2.47099	0.125586	0.122215	0.11491
35	2.48167	2.46678	2.47464	0.127272	0.122777	0.116596
36	2.51229	2.46397	2.45498	0.126148	0.123339	0.117439
37	2.49656	2.47802	2.46425	0.12671	0.121653	0.115472
38	2.51594	2.46425	2.45947	0.127272	0.123339	0.116034
39	2.50555	2.47015	2.45498	0.128958	0.124463	0.117158
40	2.50471	2.47099	2.43952	0.126148	0.12362	0.116596
41	2.49178	2.46228	2.43082	0.128115	0.123901	0.116034
42	2.49768	2.45301	2.43138	0.125867	0.123339	0.117158
43	2.4974	2.4547	2.41396	0.125306	0.122215	0.113786
44	2.47492	2.44346	2.4193	0.126429	0.12362	0.116315
45	2.48054	2.44458	2.43025	0.125586	0.124182	0.116034
46	2.4901	2.42154	2.41761	0.125867	0.126148	0.118001
47	2.47577	2.43222	2.44093	0.122777	0.122215	0.11491
48	2.49459	2.43924	2.43924	0.126429	0.123901	0.118563
49	2.49038	2.42829	2.46509	0.12671	0.123339	0.116596
50	2.48785	2.42407	2.45526	0.124744	0.123339	0.116877
51	2.49178	2.43025	2.47071	0.125867	0.123058	0.11491
52	2.49684	2.40441	2.4783	0.126429	0.122496	0.117439
53	2.4842	2.41283	2.48953	0.126991	0.122496	0.116596
54	2.49262	2.42801	2.48813	0.12671	0.12362	0.118563
55	2.49206	2.42716	2.49319	0.126991	0.123058	0.117158
56	2.49909	2.42098	2.49094	0.125586	0.123339	0.116877
57	2.49291	2.41761	2.48813	0.127553	0.125025	0.116315
58	2.49347	2.42744	2.49993	0.126991	0.123058	0.116315
59	2.49993	2.43306	2.49656	0.126991	0.121934	0.116596
60	2.49206	2.42772	2.49122	0.126429	0.125306	0.117439
61	2.5137	2.42941	2.48392	0.127272	0.125586	0.118282
62	2.50386	2.43503	2.48953	0.128396	0.124744	0.118001
63	2.49965	2.44205	2.48363	0.128958	0.124463	0.120248
64	2.50555	2.42885	2.48476	0.12362	0.122215	0.114067
65	2.51819	2.42772	2.49993	0.126991	0.123901	0.118001
66	2.50611	2.43025	2.49403	0.129801	0.125025	0.119686
67	2.51819	2.43672	2.4856	0.128115	0.125025	0.117158
68	2.50302	2.42126	2.49262	0.128115	0.125025	0.118563
69	2.51679	2.43728	2.48363	0.127553	0.125306	0.118844
70	2.51426	2.42407	2.48785	0.128677	0.12362	0.118563
71	2.50358	2.43924	2.48335	0.124463	0.123058	0.117439
72	2.51173	2.43278	2.48841	0.124744	0.12362	0.118844
73	2.52128	2.44233	2.49094	0.12952	0.12671	0.12081
74	2.51594	2.44121	2.4842	0.128115	0.125025	0.118001
75	2.51538	2.42772	2.47858	0.130082	0.126429	0.120248
76	2.521	2.4266	2.49572	0.127834	0.125867	0.119686
77	2.52578	2.43643	2.47689	0.131206	0.126991	0.119125
78	2.52831	2.43503	2.48026	0.128958	0.125586	0.120248
79	2.51398	2.43025	2.46818	0.12952	0.125025	0.118563
80	2.51988	2.43419	2.47633	0.128958	0.125306	0.121653
81	2.51426	2.437	2.48813	0.127834	0.126429	0.119967
82	2.5269	2.45048	2.48701	0.127553	0.123058	0.119406
83	2.51482	2.43559	2.47015	0.125586	0.124182	0.116877
84	2.5137	2.43868	2.48251	0.128958	0.130925	0.119406
85	2.51707	2.44458	2.49656	0.126429	0.123339	0.116877
86	2.51679	2.44318	2.47099	0.128677	0.126148	0.118563
87	2.51061	2.44402	2.45947	0.127834	0.12362	0.118001
88	2.52662	2.44037	2.47408	0.126991	0.126148	0.119125
89	2.52437	2.43222	2.49206	0.128677	0.126429	0.119967
90	2.52156	2.43475	2.48953	0.126429	0.128396	0.120529
91	2.51257	2.43222	2.47605	0.12952	0.125867	0.120248
92	2.52156	2.44739	2.48111	0.125025	0.123339	0.11772
93	2.50752	2.4384	2.46846	0.12952	0.125586	0.120248
94	2.51679	2.43559	2.47127	0.125586	0.12362	0.116315
95	2.52381	2.43728	2.47886	0.128677	0.124463	0.12081
96	2.51847	2.44009	2.46959	0.127272	0.126429	0.120248
97	2.51875	2.43025	2.47408	0.127834	0.125025	0.119406
98	2.51651	2.44458	2.46228	0.128958	0.125867	0.120529
99	2.50527	2.42463	2.47127	0.127834	0.128396	0.120529
100	2.51004	2.43025	2.48139	0.128958	0.126991	0.119406
101	2.50021	2.43447	2.47155	0.125306	0.123901	0.119967
102	2.51566	2.42463	2.48335	0.125586	0.122777	0.116596
103	2.51004	2.43812	2.47268	0.125867	0.122496	0.11772
104	2.5255	2.43306	2.46959	0.128677	0.127553	0.12081
105	2.49628	2.41986	2.46228	0.130644	0.127834	0.12081
106	2.51285	2.42267	2.47464	0.128958	0.125025	0.119406
107	2.50864	2.43587	2.4606	0.126148	0.123339	0.118563
108	2.50246	2.44093	2.48111	0.126991	0.126991	0.120529
109	2.50302	2.42997	2.46678	0.131206	0.126991	0.121653
110	2.51229	2.42744	2.46369	0.130363	0.126429	0.12081
111	2.5092	2.42857	2.46312	0.125867	0.123901	0.117158
112	2.50527	2.43503	2.45329	0.128958	0.12671	0.120248
113	2.51145	2.41508	2.4665	0.12952	0.128677	0.122215
114	2.49909	2.41986	2.46425	0.129239	0.125586	0.121091
115	2.50499	2.41255	2.46116	0.127834	0.125586	0.121372
116	2.50723	2.42042	2.45779	0.132048	0.126991	0.120529
117	2.50443	2.42182	2.45919	0.128115	0.127553	0.121091
118	2.50723	2.42379	2.45413	0.128677	0.12671	0.12081
119	2.49459	2.41901	2.45863	0.125867	0.123901	0.116877
120	2.50218	2.41031	2.46565	0.128396	0.126148	0.121653
