# Supplementary material for: Programming cell-free biosensors with DNA strand displacement circuits
Source: Nat Chem Biol. 2022 Feb 17;18(4):385–93. doi: 10.1038/s41589-021-00962-9 (PMC8964419; doi:10.1038/s41589-021-00962-9)
Supplement: Source Data Extended Data Fig. 2 — Calibrated plate reader source data for Extended Data Fig. 2. [file 41589_2021_962_MOESM16_ESM.xlsx]

## Sheet: ED2b
RNA concentrations measured by Qubit. Values below are in ng/µL.
	Replicate 1	Replicate 2	Replicate 3
Variant 1	N/A	N/A	N/A
Variant 2	9.54	9.42	7.38
Variant 2 Strengthened	47.2	46.2	44.4
Variant 3	8.96	9.04	7.86
Variant 3 Strengthened	42.4	41.4	42

## Sheet: ED2c-e
RNA concentrations measured from PAGE by Fiji-ImageJ. Values below are in arbitrary unit of peak area.
Standard Loaded (ng)	Peak Area	Type of Sample Loaded	Peak Area
0.25	1586.06	Variant 1	2640.13
0.5	4028.95	Variant 2	9404.63
1	9153.46	Variant 2 Strengthened	10291.2
2	18085.9	Variant 3	7431.39
4	28391.6	Variant 3 Strengthened	20183.1
6	36463.5
8	45391.1
10	52173.6
