# Supplementary material for: Programming cell-free biosensors with DNA strand displacement circuits
Source: Nat Chem Biol. 2022 Feb 17;18(4):385–93. doi: 10.1038/s41589-021-00962-9 (PMC8964419; doi:10.1038/s41589-021-00962-9)
Supplement: Source Data Extended Data Fig. 3 — Calibrated plate reader source data for Extended Data Fig. 3. [file 41589_2021_962_MOESM18_ESM.xlsx]

## Sheet: ED3d
6'FAM Fluorescence (AU) = 6159.1*(MEF µM FITC). Values below in MEF (µM FITC).
	(⎯) Tetracycline			(+) Tetracycline
Time (min)	Replicate 1	Replicate 2	Replicate 3	Replicate 1	Replicate 2	Replicate 3
0	0.0456235	0.0516309	0.0535793	0.0758228	0.0928707	0.105373
1	0.0474095	0.0548781	0.0584501	0.0953061	0.122096	0.150996
2	0.0493579	0.0586125	0.065594	0.122096	0.159764	0.205874
3	0.0519556	0.0621844	0.0720885	0.157815	0.206686	0.273417
4	0.0552029	0.0664058	0.0802065	0.198406	0.263675	0.345343
5	0.0574759	0.0709519	0.0876751	0.251173	0.331542	0.43042
6	0.061535	0.0766346	0.0854021	0.308162	0.410612	0.524265
7	0.056177	0.0829667	0.0918965	0.377328	0.494553	0.626553
8	0.0590995	0.0870257	0.0988781	0.443247	0.588398	0.728516
9	0.0628339	0.0787453	0.107159	0.524914	0.691335	0.847202
10	0.0665682	0.0858892	0.111867	0.606095	0.800766	0.958257
11	0.0686789	0.0896235	0.119011	0.693608	0.911172	1.08068
12	0.0716014	0.0923836	0.125992	0.7756	1.02353	1.20878
13	0.0741992	0.098391	0.132974	0.862626	1.15195	1.33201
14	0.0782582	0.103424	0.139793	0.954847	1.26934	1.44648
15	0.0815054	0.10797	0.144502	1.04528	1.40394	1.57409
16	0.0836161	0.112841	0.153269	1.1362	1.52912	1.71405
17	0.0863763	0.117063	0.160413	1.2294	1.65073	1.80741
18	0.0891364	0.121609	0.165933	1.31756	1.77104	1.91927
19	0.0918965	0.124856	0.171616	1.41271	1.90288	2.005
20	0.0936825	0.129402	0.178435	1.49486	2.01328	2.07076
21	0.0972545	0.134598	0.183306	1.59228	2.12271	2.10063
22	0.100339	0.138332	0.189151	1.68125	2.2302	2.11135
23	0.102288	0.142229	0.194184	1.75886	2.26803	2.1081
24	0.10521	0.148074	0.201815	1.85222	2.30504	2.14187
25	0.10797	0.14986	0.206524	1.92252	2.3229	2.12547
26	0.110568	0.152782	0.212206	1.99688	2.32047	2.13911
27	0.111542	0.15814	0.219837	2.05988	2.32631	2.12969
28	0.116088	0.162848	0.224221	2.11151	2.3333	2.13733
29	0.117874	0.166583	0.23169	2.16314	2.33232	2.1633
30	0.120147	0.168531	0.235586	2.16071	2.34888	2.14447
31	0.124044	0.174376	0.243704	2.16135	2.34401	2.1469
32	0.125181	0.174538	0.248251	2.18831	2.35505	2.1284
33	0.127129	0.180546	0.252634	2.17921	2.33638	2.14723
34	0.130539	0.185417	0.258966	2.19383	2.3484	2.15519
35	0.132974	0.186553	0.264324	2.19074	2.33476	2.14285
36	0.13476	0.189151	0.271306	2.181	2.32842	2.14918
37	0.138332	0.195645	0.278287	2.18636	2.34693	2.15892
38	0.138657	0.198406	0.282346	2.18766	2.34758	2.13944
39	0.141092	0.200679	0.288354	2.1909	2.33833	2.13116
40	0.144015	0.205387	0.294848	2.19529	2.34726	2.13944
41	0.14645	0.208634	0.30118	2.18733	2.33476	2.13343
42	0.14921	0.210907	0.308487	2.19058	2.33654	2.13668
43	0.150996	0.215941	0.314169	2.20552	2.32875	2.14593
44	0.152457	0.219513	0.321151	2.18003	2.32453	2.13749
45	0.154568	0.220324	0.32797	2.18896	2.31706	2.13164
46	0.157003	0.227144	0.333815	2.18149	2.34076	2.1258
47	0.160738	0.230878	0.338361	2.17532	2.31544	2.13343
48	0.161225	0.233151	0.345343	2.1685	2.332	2.13408
49	0.165284	0.238671	0.350701	2.19399	2.33638	2.14122
50	0.165284	0.23997	0.359955	2.1849	2.33557	2.13619
51	0.167882	0.245815	0.363202	2.18685	2.32696	2.13116
52	0.169505	0.248738	0.372619	2.19967	2.32079	2.14333
53	0.17259	0.250524	0.375704	2.18019	2.33411	2.13051
54	0.174863	0.254745	0.382523	2.17126	2.32713	2.13327
55	0.175837	0.258317	0.386582	2.1948	2.33281	2.11882
56	0.177461	0.261727	0.391453	2.19026	2.31138	2.1422
57	0.182169	0.266597	0.397298	2.18068	2.30147	2.12336
58	0.183306	0.267409	0.40363	2.181	2.30099	2.14658
59	0.185417	0.270981	0.410125	2.19026	2.30634	2.1271
60	0.188989	0.27504	0.415645	2.17629	2.30699	2.14658
61	0.190288	0.277638	0.42214	2.17077	2.29855	2.13521
62	0.189963	0.284457	0.427173	2.17499	2.31868	2.1547
63	0.193372	0.286405	0.429446	2.17775	2.30569	2.12174
64	0.198406	0.289003	0.435616	2.16899	2.30488	2.14333
65	0.199867	0.2929	0.440811	2.18214	2.28946	2.14382
66	0.200679	0.296959	0.442922	2.15291	2.28361	2.1508
67	0.202465	0.301343	0.453638	2.1672	2.29693	2.15194
68	0.20555	0.305077	0.454287	2.16411	2.29433	2.14999
69	0.207985	0.311734	0.460457	2.1547	2.30602	2.14236
70	0.212044	0.313033	0.464354	2.16054	2.29839	2.16688
71	0.212369	0.318391	0.47101	2.16022	2.31056	2.15031
72	0.214804	0.320339	0.472147	2.16038	2.29368	2.15389
73	0.21659	0.324885	0.481239	2.16135	2.29027	2.1508
74	0.219675	0.328944	0.480427	2.15307	2.30878	2.14966
75	0.223734	0.332678	0.491955	2.16931	2.30228	2.15031
76	0.224059	0.338199	0.492929	2.1495	2.29417	2.1534
77	0.225033	0.340147	0.499748	2.156	2.3031	2.17337
78	0.22828	0.34583	0.502346	2.14674	2.29676	2.14106
79	0.231365	0.350214	0.509328	2.1711	2.3005	2.15665
80	0.233638	0.355409	0.510789	2.14187	2.28735	2.15226
81	0.23445	0.358819	0.51777	2.15194	2.29855	2.1521
82	0.237048	0.360929	0.52394	2.14902	2.28735	2.17256
83	0.239321	0.362715	0.526538	2.1396	2.30017	2.1633
84	0.243055	0.37132	0.532383	2.15454	2.28946	2.16022
85	0.244516	0.375542	0.530922	2.14398	2.27777	2.16347
86	0.244516	0.378627	0.542287	2.13375	2.29222	2.17337
87	0.249874	0.381712	0.547483	2.156	2.30423	2.17353
88	0.252634	0.389018	0.546508	2.14642	2.29287	2.16704
89	0.25507	0.389343	0.552841	2.13505	2.29303	2.16736
90	0.256206	0.390641	0.555438	2.14106	2.29206	2.16558
91	0.259616	0.396486	0.565342	2.156	2.30651	2.18831
92	0.260915	0.398922	0.562095	2.13765	2.31284	2.1534
93	0.263025	0.405416	0.573136	2.1331	2.31008	2.15989
94	0.265299	0.405092	0.574272	2.13505	2.30992	2.16866
95	0.26887	0.411586	0.579955	2.13635	2.30716	2.16525
96	0.270494	0.413534	0.583689	2.12872	2.29287	2.16103
97	0.271468	0.422302	0.584988	2.12661	2.29952	2.16769
98	0.277313	0.426361	0.588073	2.14447	2.30196	2.16639
99	0.279262	0.422627	0.593268	2.14252	2.31105	2.16476
100	0.281859	0.426686	0.601224	2.137	2.31885	2.162
101	0.284132	0.429121	0.605446	2.14609	2.31414	2.17175
102	0.287217	0.435616	0.60853	2.13976	2.30212	2.17223
103	0.288029	0.434804	0.609505	2.15096	2.31771	2.17012
104	0.291114	0.437726	0.613239	2.14577	2.3294	2.16509
105	0.294036	0.441461	0.618272	2.15096	2.31008	2.1633
106	0.299557	0.449579	0.621519	2.14707	2.31933	2.16639
107	0.301343	0.455424	0.624442	2.14317	2.3143	2.16282
108	0.30183	0.453475	0.630612	2.13294	2.32193	2.16688
109	0.30459	0.458346	0.633047	2.14285	2.29595	2.16087
110	0.309461	0.459645	0.63597	2.13668	2.32274	2.18003
111	0.311409	0.460944	0.63873	2.14837	2.32502	2.1698
112	0.314332	0.4689	0.641327	2.14009	2.31365	2.16964
113	0.315793	0.473608	0.650257	2.14349	2.30131	2.15697
114	0.320664	0.473608	0.650257	2.15178	2.3143	2.18133
115	0.321313	0.475556	0.653829	2.1508	2.2966	2.14577
116	0.324236	0.483999	0.65594	2.15194	2.31592	2.16395
117	0.326671	0.483512	0.65935	2.15145	2.30504	2.1672
118	0.330243	0.484973	0.662597	2.13586	2.30975	2.15616
119	0.332678	0.490818	0.668604	2.14577	2.313	2.17775
120	0.333977	0.493092	0.675423	2.1547	2.32696	2.17321

## Sheet: ED3e
6'FAM Fluorescence (AU) = 9834*(MEF µM FITC). Values below in MEF (µM FITC).
	(⎯) Naringenin			(+) Naringenin
Time (min)	Replicate 1	Replicate 2	Replicate 3	Replicate 1	Replicate 2	Replicate 3
0	0.161277	0.148159	0.163209	0.219748	0.177547	0.187208
1	0.158328	0.147244	0.163108	0.22951	0.188021	0.201342
2	0.164938	0.152837	0.166362	0.24578	0.202257	0.219341
3	0.165141	0.15243	0.167582	0.269168	0.223002	0.24639
4	0.176327	0.174395	0.173683	0.294895	0.249237	0.276693
5	0.173073	0.169311	0.16809	0.318385	0.269372	0.312691
6	0.1747	0.173378	0.174293	0.35001	0.296929	0.347468
7	0.178768	0.176327	0.188326	0.390584	0.33496	0.395668
8	0.182327	0.181005	0.191885	0.438784	0.368416	0.443461
9	0.184767	0.180089	0.193309	0.482815	0.411023	0.50183
10	0.18975	0.185987	0.199715	0.530303	0.457698	0.555725
11	0.191377	0.18853	0.201444	0.586943	0.498475	0.615924
12	0.193817	0.191072	0.203579	0.643889	0.550641	0.676835
13	0.196258	0.190868	0.206122	0.653854	0.594875	0.741407
14	0.200834	0.196868	0.212325	0.709884	0.654159	0.814419
15	0.198902	0.197173	0.214867	0.767439	0.70541	0.880822
16	0.20602	0.205003	0.225747	0.843197	0.77049	0.951698
17	0.204901	0.20419	0.220866	0.896685	0.823673	1.01841
18	0.209071	0.206122	0.228595	0.958918	0.88316	1.10037
19	0.212325	0.209884	0.228086	1.02003	0.943868	1.17155
20	0.211003	0.210698	0.231747	1.0785	1.00081	1.24659
21	0.221171	0.214562	0.236933	1.15518	1.06447	1.32611
22	0.224222	0.218222	0.241204	1.21253	1.12396	1.39709
23	0.218528	0.216901	0.238255	1.27537	1.17745	1.47051
24	0.220561	0.217409	0.241102	1.33506	1.25229	1.54322
25	0.224425	0.22046	0.242729	1.40167	1.30374	1.62558
26	0.225442	0.219138	0.247712	1.46339	1.36953	1.69046
27	0.227171	0.225239	0.248424	1.52817	1.42628	1.75788
28	0.225341	0.223714	0.246492	1.58938	1.48668	1.83618
29	0.23012	0.228188	0.256152	1.66026	1.54088	1.9098
30	0.229612	0.226358	0.258898	1.72239	1.60484	1.97265
31	0.240187	0.236831	0.266626	1.7832	1.67785	2.04779
32	0.237645	0.235204	0.26205	1.83964	1.73195	2.09223
33	0.236526	0.23673	0.262253	1.91255	1.78137	2.11247
34	0.240696	0.239374	0.26805	1.96532	1.84808	2.11928
35	0.248424	0.244763	0.275066	2.03	1.90614	2.14745
36	0.243644	0.241407	0.271405	2.07759	1.96614	2.1504
37	0.240085	0.239679	0.270592	2.12182	2.01322	2.15629
38	0.241712	0.240492	0.270185	2.15558	2.05776	2.16097
39	0.250559	0.244255	0.276896	2.1928	2.11043	2.17124
40	0.257474	0.253407	0.28554	2.19402	2.15863	2.17877
41	0.256762	0.255034	0.288387	2.20632	2.17785	2.17551
42	0.253101	0.248322	0.279439	2.21243	2.193	2.17297
43	0.252593	0.250864	0.282591	2.22504	2.19687	2.17226
44	0.258796	0.253	0.286964	2.22107	2.21049	2.16758
45	0.266524	0.257983	0.298048	2.23012	2.21426	2.19158
46	0.257576	0.255135	0.289404	2.21802	2.21609	2.17348
47	0.260423	0.257677	0.293268	2.23236	2.223	2.16941
48	0.258898	0.25544	0.290319	2.22473	2.22605	2.18324
49	0.265812	0.263779	0.295099	2.23581	2.23185	2.17551
50	0.266829	0.26083	0.298251	2.23826	2.22463	2.18477
51	0.267846	0.263575	0.299776	2.23917	2.23195	2.18192
52	0.270388	0.266118	0.303945	2.24151	2.24609	2.17287
53	0.278829	0.270083	0.309437	2.25097	2.23795	2.20053
54	0.272524	0.264694	0.306894	2.24202	2.25015	2.18324
55	0.279337	0.272626	0.311877	2.26632	2.23754	2.19433
56	0.27588	0.269473	0.30903	2.23724	2.23642	2.18243
57	0.276083	0.269067	0.309538	2.25564	2.25208	2.17531
58	0.276388	0.268863	0.312487	2.24893	2.25259	2.18192
59	0.274659	0.270388	0.308013	2.24873	2.23927	2.16707
60	0.276998	0.274253	0.314114	2.25503	2.25686	2.18182
61	0.278117	0.273032	0.314013	2.23673	2.24944	2.18385
62	0.281574	0.275575	0.320724	2.2467	2.24578	2.17897
63	0.283405	0.276998	0.317267	2.25239	2.24263	2.19331
64	0.286659	0.279744	0.321639	2.24283	2.24314	2.17572
65	0.282184	0.279032	0.31747	2.25188	2.24354	2.17094
66	0.289607	0.283608	0.32408	2.25168	2.25951	2.18517
67	0.29581	0.289811	0.332927	2.26002	2.26795	2.18751
68	0.289506	0.284421	0.328351	2.2651	2.25036	2.17185
69	0.287472	0.282286	0.324385	2.25717	2.24578	2.17897
70	0.293878	0.28676	0.331198	2.2532	2.24202	2.18345
71	0.29154	0.289607	0.329876	2.24771	2.24802	2.17043
72	0.29459	0.291133	0.331605	2.25412	2.24934	2.1687
73	0.297743	0.291845	0.337299	2.23409	2.25168	2.17724
74	0.298353	0.293268	0.34096	2.24527	2.25442	2.17562
75	0.304352	0.298963	0.345434	2.25137	2.25951	2.17195
76	0.299166	0.294692	0.341062	2.24517	2.25402	2.17917
77	0.300183	0.29581	0.342485	2.24842	2.25605	2.1687
78	0.299471	0.295302	0.343807	2.25107	2.24212	2.17917
79	0.305674	0.298454	0.346146	2.25717	2.2411	2.17124
80	0.311369	0.305776	0.351535	2.25788	2.25819	2.17551
81	0.306488	0.298251	0.346044	2.26002	2.24659	2.1806
82	0.304149	0.298251	0.343502	2.23724	2.23856	2.15802
83	0.30903	0.300793	0.350315	2.2409	2.24314	2.16992
84	0.306488	0.303844	0.345231	2.24863	2.25107	2.1686
85	0.31147	0.305878	0.353366	2.24995	2.24761	2.1688
86	0.314724	0.307403	0.357637	2.24903	2.24303	2.16158
87	0.314013	0.30903	0.356315	2.24212	2.2468	2.16585
88	0.310657	0.309742	0.359162	2.24497	2.25025	2.14867
89	0.312284	0.30781	0.354688	2.24863	2.247	2.16128
90	0.315843	0.308827	0.35845	2.2467	2.25554	2.15599
91	0.324893	0.314826	0.368314	2.24415	2.24944	2.17134
92	0.319605	0.313097	0.365772	2.24192	2.24364	2.16341
93	0.320114	0.314318	0.362925	2.24293	2.23337	2.15711
94	0.323978	0.316453	0.36689	2.24283	2.24598	2.16565
95	0.321538	0.316758	0.367399	2.25351	2.25381	2.14877
96	0.324995	0.315945	0.367704	2.23754	2.23663	2.16179
97	0.325605	0.318589	0.368111	2.23805	2.24161	2.15843
98	0.33191	0.326825	0.375839	2.2531	2.25686	2.16301
99	0.32713	0.322046	0.375737	2.22727	2.23876	2.16189
100	0.327944	0.320012	0.37533	2.24192	2.24842	2.14918
101	0.326419	0.323063	0.377568	2.23693	2.23561	2.14735
102	0.330791	0.324893	0.376856	2.24283	2.23917	2.1686
103	0.333638	0.330689	0.383872	2.2529	2.26073	2.16636
104	0.334249	0.330791	0.384279	2.24415	2.24019	2.16738
105	0.339841	0.331605	0.383262	2.25137	2.24293	2.15751
106	0.331096	0.326724	0.377771	2.22056	2.24202	2.14846
107	0.336282	0.331605	0.383059	2.22412	2.23734	2.14714
108	0.333638	0.328249	0.383771	2.23449	2.23134	2.15091
109	0.342689	0.334249	0.390584	2.24964	2.23134	2.15233
110	0.339028	0.333232	0.387838	2.23297	2.22859	2.15121
111	0.344417	0.339435	0.393634	2.24598	2.24588	2.15416
112	0.340757	0.332622	0.38672	2.22473	2.24202	2.1443
113	0.337604	0.334147	0.387025	2.23378	2.23917	2.14897
114	0.345333	0.33974	0.399024	2.23571	2.24792	2.14165
115	0.347468	0.344112	0.399227	2.23754	2.23978	2.14511
116	0.342689	0.339943	0.395871	2.22422	2.23734	2.13799
117	0.344926	0.338418	0.396075	2.21853	2.24253	2.12701
118	0.348688	0.340858	0.397295	2.23134	2.23165	2.14724
119	0.348688	0.338418	0.394244	2.22402	2.2226	2.13891
120	0.350112	0.342384	0.399329	2.22575	2.22859	2.1446

## Sheet: ED3f
6'FAM Fluorescence (AU) = 9834*(MEF µM FITC). Values below in MEF (µM FITC).
	(⎯) ZnSO4			(+) ZnSO4
Time (min)	Replicate 1	Replicate 2	Replicate 3	Replicate 1	Replicate 2	Replicate 3
0	0.180903	0.176734	0.176327	0.174598	0.178971	0.186292
1	0.181818	0.176327	0.177852	0.179784	0.184055	0.188733
2	0.189546	0.189343	0.185479	0.192902	0.197071	0.202257
3	0.183038	0.183649	0.178157	0.194936	0.200122	0.206935
4	0.183038	0.18436	0.178056	0.207444	0.210494	0.216595
5	0.185784	0.186191	0.178971	0.216392	0.224222	0.232967
6	0.191173	0.18975	0.1807	0.231544	0.23795	0.244865
7	0.199512	0.195851	0.188021	0.250559	0.260423	0.270388
8	0.189852	0.191682	0.181615	0.265101	0.273337	0.28371
9	0.197885	0.199309	0.188428	0.282794	0.294692	0.308216
10	0.193817	0.195953	0.185581	0.300895	0.31625	0.32652
11	0.19758	0.204393	0.186903	0.323775	0.33913	0.351535
12	0.197376	0.200325	0.186089	0.346654	0.361501	0.373907
13	0.192699	0.199512	0.18375	0.363128	0.381533	0.394855
14	0.192495	0.196461	0.182123	0.385296	0.401159	0.415396
15	0.1928	0.195241	0.181411	0.409701	0.427395	0.442546
16	0.200122	0.202664	0.188225	0.437869	0.461155	0.471019
17	0.199715	0.205308	0.186903	0.462274	0.480273	0.496034
18	0.194936	0.200427	0.18436	0.484645	0.499695	0.51688
19	0.202563	0.20785	0.191479	0.512101	0.532133	0.544133
20	0.20063	0.206223	0.191275	0.539252	0.561521	0.569351
21	0.193716	0.199207	0.185479	0.561318	0.58074	0.588672
22	0.202766	0.208257	0.191377	0.582164	0.611043	0.622839
23	0.203071	0.209884	0.193106	0.615721	0.63616	0.650905
24	0.194122	0.202664	0.184869	0.63311	0.657006	0.664328
25	0.197783	0.203274	0.185581	0.657413	0.684462	0.690157
26	0.197275	0.201749	0.187513	0.684157	0.710087	0.715172
27	0.198597	0.20724	0.189445	0.711714	0.734798	0.737747
28	0.199512	0.2048	0.190462	0.733577	0.763067	0.767541
29	0.203376	0.21263	0.194834	0.761338	0.795302	0.800793
30	0.203884	0.211308	0.195139	0.789811	0.823571	0.823063
31	0.19941	0.202359	0.187919	0.809945	0.842079	0.839231
32	0.19636	0.202563	0.188428	0.835265	0.868009	0.872178
33	0.205206	0.211816	0.195241	0.866687	0.900549	0.898515
34	0.198698	0.204901	0.188631	0.893736	0.926174	0.925056
35	0.20002	0.205511	0.18853	0.91387	0.947936	0.949766
36	0.203274	0.208867	0.191987	0.944783	0.975086	0.9759
37	0.206325	0.214257	0.195444	0.973764	1.006	1.01088
38	0.200936	0.205206	0.192597	0.994	1.02735	1.0241
39	0.201342	0.206732	0.190055	1.01932	1.0601	1.04739
40	0.201851	0.206935	0.192495	1.04545	1.08349	1.07972
41	0.209477	0.21446	0.197275	1.07983	1.11664	1.10311
42	0.208359	0.216392	0.1988	1.11064	1.1388	1.13433
43	0.202969	0.208257	0.193512	1.12477	1.16768	1.16219
44	0.210291	0.216392	0.197173	1.1505	1.2046	1.18924
45	0.205613	0.211003	0.193512	1.18477	1.21761	1.20714
46	0.208664	0.217002	0.20002	1.21212	1.25107	1.24131
47	0.203986	0.213952	0.195139	1.22941	1.2771	1.25869
48	0.211206	0.220155	0.199105	1.26703	1.30893	1.29581
49	0.203986	0.208766	0.192495	1.28371	1.3316	1.31594
50	0.204495	0.212731	0.195749	1.3195	1.35357	1.34055
51	0.206833	0.214155	0.196868	1.34686	1.38296	1.36435
52	0.209376	0.215172	0.197173	1.37197	1.41296	1.39628
53	0.202461	0.213341	0.194936	1.39577	1.44255	1.42739
54	0.206325	0.212833	0.197071	1.42851	1.46949	1.45302
55	0.211714	0.217816	0.201546	1.45963	1.49837	1.48454
56	0.213443	0.218934	0.201546	1.48709	1.54088	1.50824
57	0.207444	0.211816	0.195546	1.49797	1.554	1.53569
58	0.206732	0.214765	0.195851	1.53152	1.57881	1.5541
59	0.211206	0.219951	0.200325	1.56233	1.61176	1.59925
60	0.205613	0.213036	0.198393	1.58857	1.63647	1.61003
61	0.208359	0.214257	0.196055	1.6205	1.66097	1.64165
62	0.209376	0.216189	0.199512	1.65192	1.68782	1.66718
63	0.208664	0.216799	0.199715	1.66962	1.72463	1.69341
64	0.207138	0.213036	0.198902	1.70816	1.75097	1.72473
65	0.214765	0.220663	0.20602	1.735	1.77964	1.75605
66	0.213952	0.22229	0.202563	1.76174	1.80893	1.7892
67	0.209376	0.216392	0.198597	1.78585	1.83649	1.81198
68	0.207037	0.216697	0.198393	1.81401	1.85916	1.84513
69	0.214053	0.218528	0.204291	1.83872	1.89801	1.87014
70	0.215782	0.224731	0.209071	1.87686	1.92811	1.8974
71	0.21507	0.224019	0.204596	1.89801	1.94804	1.93787
72	0.207952	0.217714	0.201851	1.92211	1.97712	1.94305
73	0.216494	0.223002	0.204698	1.95892	2.00915	1.9819
74	0.210291	0.218833	0.200224	1.98271	2.03234	1.99512
75	0.208054	0.216901	0.197987	1.99949	2.05257	2.03254
76	0.217816	0.227985	0.207037	2.03671	2.09142	2.06833
77	0.211409	0.219341	0.201851	2.06498	2.12172	2.08155
78	0.220053	0.224019	0.207545	2.08613	2.15101	2.13382
79	0.209274	0.21985	0.203173	2.10942	2.18731	2.14765
80	0.212121	0.218629	0.203376	2.14328	2.20409	2.18833
81	0.213748	0.22229	0.203274	2.17368	2.22656	2.20805
82	0.217307	0.229103	0.208766	2.19646	2.26835	2.23907
83	0.212223	0.218833	0.19941	2.21446	2.28412	2.25991
84	0.211409	0.222087	0.202156	2.24364	2.32022	2.28096
85	0.219544	0.226866	0.20846	2.26327	2.3492	2.32184
86	0.218222	0.228188	0.209579	2.28676	2.38357	2.35194
87	0.214663	0.222188	0.205918	2.29978	2.40238	2.36669
88	0.218934	0.230323	0.208867	2.32174	2.4276	2.40238
89	0.21446	0.225036	0.205817	2.33232	2.45719	2.42017
90	0.213545	0.22168	0.202461	2.34218	2.47163	2.44773
91	0.219544	0.228696	0.210189	2.33821	2.50458	2.47468
92	0.212935	0.223104	0.202563	2.32845	2.49634	2.49441
93	0.221782	0.229612	0.207138	2.34167	2.50885	2.52359
94	0.221883	0.231442	0.210393	2.33293	2.51485	2.54108
95	0.222697	0.230933	0.213647	2.35591	2.51729	2.56091
96	0.218731	0.229205	0.212833	2.34564	2.53376	2.57881
97	0.219239	0.232967	0.211714	2.36282	2.53417	2.58338
98	0.222493	0.230425	0.210901	2.35337	2.5361	2.59681
99	0.221477	0.236526	0.211918	2.35621	2.53956	2.5962
100	0.223714	0.232967	0.213138	2.36516	2.53864	2.59579
101	0.223002	0.235509	0.211613	2.35591	2.5421	2.60901
102	0.215985	0.227578	0.2048	2.35835	2.52796	2.60413
103	0.22168	0.237848	0.213341	2.36018	2.55369	2.61674
104	0.224934	0.241204	0.212833	2.37086	2.55888	2.61267
105	0.224425	0.236425	0.211613	2.35662	2.54403	2.6263
106	0.214765	0.230628	0.207952	2.35296	2.53803	2.60769
107	0.223104	0.23734	0.21324	2.36211	2.55288	2.60128
108	0.223409	0.23673	0.217714	2.36689	2.542	2.61298
109	0.225137	0.238255	0.215477	2.36648	2.54891	2.61531
110	0.225544	0.23734	0.212426	2.37075	2.55166	2.61877
111	0.227069	0.238967	0.21385	2.37116	2.56284	2.62538
112	0.227679	0.241306	0.21446	2.37391	2.55237	2.63545
113	0.226561	0.238865	0.215477	2.3737	2.56803	2.60281
114	0.226968	0.239475	0.213036	2.36984	2.54678	2.60698
115	0.225646	0.235713	0.215375	2.35784	2.55522	2.61165
116	0.219036	0.232561	0.209986	2.35642	2.55745	2.61521
117	0.224832	0.240797	0.21568	2.36282	2.54851	2.62233
118	0.219239	0.235204	0.209071	2.36282	2.55267	2.62325
119	0.223409	0.241306	0.218731	2.36221	2.55054	2.61928
120	0.225646	0.242119	0.215884	2.37177	2.5603	2.62935

## Sheet: ED3g
6'FAM Fluorescence (AU) = 6159.1*(MEF µM FITC). Values below in MEF (µM FITC).
Kinetics data for all conditions are shown; The endpoint data plotted in Supp. Fig. 6a are highlighted in yellow; The p-values for each concentration are highlighted in green; Degrees of freedom for each concentration are highlighted in blue.
[Tet]	0 µM			0.1 µM			0.25 µM			1.0 µM			2.5 µM			10 µM			25 µM			50 µM
Time (min)	Replicate 1	Replicate 2	Replicate 3	Replicate 1	Replicate 2	Replicate 3	Replicate 1	Replicate 2	Replicate 3	Replicate 1	Replicate 2	Replicate 3	Replicate 1	Replicate 2	Replicate 3	Replicate 1	Replicate 2	Replicate 3	Replicate 1	Replicate 2	Replicate 3	Replicate 1	Replicate 2	Replicate 3
0	0.0456235	0.0516309	0.0535793	0.0425387	0.0478966	0.0491955	0.0454612	0.0487084	0.0485461	0.0459483	0.052118	0.0590995	0.0566641	0.0660811	0.0730626	0.0758228	0.0928707	0.105373	0.0767969	0.0875128	0.102775	0.0873504	0.0940072	0.103587
1	0.0474095	0.0548781	0.0584501	0.0452988	0.0496826	0.0550405	0.0470848	0.0527674	0.0560147	0.0500073	0.0608855	0.0730626	0.0678671	0.0855644	0.103911	0.0953061	0.122096	0.150996	0.0964427	0.115114	0.144015	0.108133	0.123719	0.143527
2	0.0493579	0.0586125	0.065594	0.0469224	0.0543911	0.0618597	0.0498449	0.0569888	0.0631586	0.0569888	0.0727379	0.0928707	0.0832914	0.112192	0.145313	0.122096	0.159764	0.205874	0.119985	0.148885	0.190775	0.136221	0.161387	0.191099
3	0.0519556	0.0621844	0.0720885	0.0493579	0.0578007	0.0694907	0.0524427	0.0628339	0.0724132	0.0639704	0.0888117	0.112354	0.10521	0.150184	0.200679	0.157815	0.206686	0.273417	0.153269	0.191262	0.249387	0.171454	0.20831	0.246952
4	0.0552029	0.0664058	0.0802065	0.0517933	0.0629962	0.0769593	0.0563394	0.0701401	0.0800442	0.0729003	0.108457	0.142878	0.136871	0.196944	0.267247	0.198406	0.263675	0.345343	0.197431	0.243217	0.316118	0.221299	0.265461	0.317254
5	0.0574759	0.0709519	0.0876751	0.0565018	0.0678671	0.084915	0.0603984	0.0763099	0.0897858	0.0841032	0.132649	0.174214	0.173077	0.252634	0.341608	0.251173	0.331542	0.43042	0.247763	0.30459	0.390317	0.279911	0.32797	0.390641
6	0.061535	0.0766346	0.0854021	0.0594243	0.0735497	0.0933578	0.0651069	0.0839408	0.100015	0.0964427	0.162361	0.211557	0.219188	0.318715	0.427173	0.308162	0.410612	0.524265	0.309298	0.374568	0.477018	0.339822	0.413372	0.478641
7	0.056177	0.0829667	0.0918965	0.0636457	0.0795571	0.101963	0.0693283	0.0928707	0.10862	0.109269	0.197107	0.251335	0.266597	0.391129	0.517283	0.377328	0.494553	0.626553	0.362391	0.457859	0.567453	0.412236	0.498449	0.572162
8	0.0590995	0.0870257	0.0988781	0.0672176	0.084915	0.109269	0.0730626	0.0975792	0.116575	0.122583	0.233476	0.293387	0.320014	0.473608	0.612752	0.443247	0.588398	0.728516	0.43042	0.548294	0.665032	0.491793	0.593918	0.671527
9	0.0628339	0.0787453	0.107159	0.0716014	0.0910847	0.116251	0.0780958	0.10586	0.125992	0.135734	0.272929	0.331867	0.37749	0.556737	0.718936	0.524914	0.691335	0.847202	0.503483	0.640029	0.767158	0.579468	0.695881	0.784368
10	0.0665682	0.0858892	0.111867	0.0748486	0.0964427	0.121446	0.0823172	0.113328	0.135572	0.149697	0.311734	0.370346	0.435778	0.647822	0.818301	0.606095	0.800766	0.958257	0.580442	0.738582	0.878862	0.662434	0.810183	0.891364
11	0.0686789	0.0896235	0.119011	0.0782582	0.101801	0.131188	0.0860515	0.119498	0.143527	0.161874	0.348752	0.40704	0.495852	0.742641	0.933578	0.693608	0.911172	1.08068	0.655615	0.852884	0.987157	0.760663	0.923187	1.00209
12	0.0716014	0.0923836	0.125992	0.0824796	0.108295	0.137033	0.0905977	0.127291	0.150834	0.173727	0.389018	0.439188	0.557224	0.850287	1.0409	0.7756	1.02353	1.20878	0.738582	0.956146	1.10211	0.857106	1.0508	1.12322
13	0.0741992	0.098391	0.132974	0.0865386	0.113491	0.144177	0.0902729	0.132325	0.160413	0.185092	0.422951	0.466627	0.623143	0.949489	1.14887	0.862626	1.15195	1.33201	0.829017	1.07402	1.22453	0.959718	1.16657	1.23671
14	0.0782582	0.103424	0.139793	0.0899482	0.118199	0.150996	0.0933578	0.139468	0.16642	0.197107	0.452664	0.498287	0.680619	1.04415	1.25895	0.954847	1.26934	1.44648	0.919128	1.18962	1.33656	1.05421	1.29094	1.35961
15	0.0815054	0.10797	0.144502	0.0936825	0.123395	0.158465	0.0977416	0.145476	0.17324	0.209121	0.487084	0.51842	0.744589	1.15682	1.36773	1.04528	1.40394	1.57409	1.00924	1.30327	1.45752	1.16072	1.42521	1.48155
16	0.0836161	0.112841	0.153269	0.0964427	0.128103	0.165933	0.10245	0.152944	0.180383	0.216915	0.514686	0.539202	0.808722	1.25035	1.46986	1.1362	1.52912	1.71405	1.09626	1.42797	1.58221	1.26593	1.54925	1.60868
17	0.0863763	0.117063	0.160413	0.0967674	0.133299	0.17259	0.105373	0.158789	0.186878	0.225358	0.540501	0.563881	0.869608	1.34322	1.584	1.2294	1.65073	1.80741	1.18573	1.54276	1.70122	1.36871	1.6655	1.71584
18	0.0891364	0.121609	0.165933	0.0987157	0.137845	0.17876	0.109594	0.166096	0.197107	0.235424	0.571025	0.582715	0.926596	1.44778	1.678	1.31756	1.77104	1.91927	1.28395	1.66015	1.79523	1.48187	1.79101	1.80172
19	0.0918965	0.124856	0.171616	0.101801	0.143527	0.184767	0.112841	0.171129	0.202302	0.242406	0.592781	0.603335	0.986508	1.54763	1.77104	1.41271	1.90288	2.005	1.35832	1.75951	1.87365	1.57507	1.89865	1.88404
20	0.0936825	0.129402	0.178435	0.106184	0.148723	0.192723	0.114952	0.177786	0.21042	0.251498	0.613077	0.623143	1.05551	1.64261	1.85871	1.49486	2.01328	2.07076	1.45703	1.86423	1.9295	1.66258	1.99737	1.92203
21	0.0972545	0.134598	0.183306	0.108133	0.153594	0.201815	0.119498	0.183144	0.219837	0.259291	0.642302	0.644737	1.10568	1.7436	1.9183	1.59228	2.12271	2.10063	1.54763	1.95499	1.95126	1.76795	2.08131	1.94476
22	0.100339	0.138332	0.189151	0.111542	0.158789	0.208634	0.12307	0.186878	0.226656	0.266435	0.658051	0.665844	1.16592	1.82754	1.99916	1.68125	2.2302	2.11135	1.63579	2.01523	1.96766	1.86229	2.11476	1.94152
23	0.102288	0.142229	0.194184	0.114627	0.162524	0.214317	0.125992	0.193859	0.234612	0.273904	0.679969	0.68549	1.16397	1.90856	2.02578	1.75886	2.26803	2.1081	1.71665	2.04153	1.97431	1.95467	2.13749	1.95288
24	0.10521	0.148074	0.201815	0.117225	0.169018	0.220811	0.129889	0.200192	0.240295	0.280073	0.699778	0.704973	1.22356	1.97935	2.04202	1.85222	2.30504	2.14187	1.80237	2.03374	1.96522	2.01003	2.14236	1.95889
25	0.10797	0.14986	0.206524	0.121284	0.174863	0.22828	0.131188	0.203439	0.246789	0.286405	0.718611	0.709519	1.28363	2.06897	2.06199	1.92252	2.3229	2.12547	1.8691	2.03877	1.98471	2.05631	2.14869	1.961
26	0.110568	0.152782	0.212206	0.123232	0.177461	0.232502	0.13476	0.209284	0.254907	0.292575	0.735335	0.728678	1.32389	2.14009	2.05517	1.99688	2.32047	2.13911	1.93031	2.0628	1.98341	2.07238	2.14755	1.95321
27	0.111542	0.15814	0.219837	0.125505	0.182169	0.238022	0.137845	0.212369	0.258966	0.299394	0.755305	0.74053	1.37471	2.14317	2.07579	2.05988	2.32631	2.12969	1.96262	2.06572	1.97886	2.08131	2.14382	1.95223
28	0.116088	0.162848	0.224221	0.129889	0.186716	0.245815	0.142716	0.220162	0.264974	0.306538	0.770729	0.753357	1.43771	2.17775	2.07904	2.11151	2.3333	2.13733	1.98633	2.04494	1.97675	2.06589	2.15567	1.98146
29	0.117874	0.166583	0.23169	0.130051	0.190775	0.251173	0.144826	0.224708	0.273904	0.311247	0.782907	0.7618	1.47294	2.17808	2.06085	2.16314	2.33232	2.1633	1.99461	2.05663	1.9774	2.1081	2.17093	1.95142
30	0.120147	0.168531	0.235586	0.133299	0.195321	0.255719	0.148074	0.231365	0.278125	0.318066	0.801253	0.773327	1.52815	2.19837	2.07465	2.16071	2.34888	2.14447	2.00159	2.07027	1.99136	2.10355	2.15697	1.98438
31	0.124044	0.174376	0.243704	0.138007	0.200679	0.264487	0.152457	0.235262	0.285594	0.325697	0.817814	0.78177	1.57572	2.18652	2.06816	2.16135	2.34401	2.1469	2.02172	2.07433	1.99315	2.10631	2.16996	1.97724
32	0.125181	0.174538	0.248251	0.139468	0.201653	0.267572	0.153756	0.240457	0.288516	0.329918	0.825445	0.792811	1.62296	2.20568	2.06329	2.18831	2.35505	2.1284	2.01539	2.06751	1.98909	2.10696	2.17548	1.97431
33	0.127129	0.180546	0.252634	0.144177	0.209933	0.275527	0.158627	0.24549	0.295985	0.338199	0.841844	0.801903	1.66729	2.20032	2.08472	2.17921	2.33638	2.14723	2.01296	2.07806	1.99412	2.10761	2.17158	1.96538
34	0.130539	0.185417	0.258966	0.147099	0.211719	0.281372	0.160575	0.249225	0.300531	0.341284	0.854346	0.813918	1.72476	2.19448	2.07189	2.19383	2.3484	2.15519	2.01426	2.06507	1.98974	2.0956	2.16931	1.97659
35	0.132974	0.186553	0.264324	0.147586	0.214479	0.286568	0.163498	0.255232	0.307025	0.348752	0.874965	0.824309	1.77331	2.20195	2.08618	2.19074	2.33476	2.14285	2.0227	2.06394	2.00776	2.10761	2.17662	1.96831
36	0.13476	0.189151	0.271306	0.149697	0.220324	0.289815	0.165609	0.259778	0.31352	0.349726	0.882272	0.835349	1.81975	2.1974	2.08472	2.181	2.32842	2.14918	2.02708	2.08862	1.98909	2.09852	2.17337	1.97919
37	0.138332	0.195645	0.278287	0.153594	0.223734	0.297771	0.169343	0.264487	0.319852	0.357033	0.891202	0.843305	1.84848	2.19204	2.07741	2.18636	2.34693	2.15892	2.04316	2.06962	1.99672	2.11297	2.18344	1.95467
38	0.138657	0.198406	0.282346	0.156841	0.226819	0.307675	0.171454	0.268383	0.324885	0.362228	0.902892	0.852722	1.89736	2.21104	2.0779	2.18766	2.34758	2.13944	2.04397	2.08472	1.99104	2.03179	2.16282	1.97253
39	0.141092	0.200679	0.288354	0.157491	0.2338	0.309786	0.175026	0.272118	0.329756	0.369047	0.912958	0.861814	1.93259	2.20243	2.07303	2.1909	2.33833	2.13116	2.02513	2.07985	1.98243	2.01247	2.16655	1.99185
40	0.144015	0.205387	0.294848	0.161874	0.234937	0.317741	0.177461	0.276664	0.339173	0.372457	0.92546	0.873342	1.9498	2.19724	2.07141	2.19529	2.34726	2.13944	2.01799	2.07076	1.9925	2.01702	2.18262	1.97935
41	0.14645	0.208634	0.30118	0.164797	0.240132	0.324723	0.181033	0.281048	0.343394	0.37538	0.937637	0.885194	2.00825	2.20259	2.05647	2.18733	2.33476	2.13343	2.02871	2.08618	1.99493	2.02789	2.17256	1.97886
42	0.14921	0.210907	0.308487	0.16642	0.242406	0.332191	0.182819	0.285918	0.34859	0.381549	0.940884	0.888279	2.02351	2.19285	2.06637	2.19058	2.33654	2.13668	2.03747	2.0753	1.99152	2.03293	2.17532	1.9571
43	0.150996	0.215941	0.314169	0.170155	0.246789	0.335439	0.187852	0.290627	0.354922	0.384634	0.958582	0.893637	2.06394	2.19967	2.0693	2.20552	2.32875	2.14593	2.04153	2.07644	1.9886	2.01896	2.18327	1.95158
44	0.152457	0.219513	0.321151	0.17259	0.250037	0.34307	0.188989	0.293225	0.361254	0.387394	0.963615	0.900619	2.07644	2.21266	2.068	2.18003	2.32453	2.13749	2.02221	2.07985	2.0037	2.02513	2.1698	1.95158
45	0.154568	0.220324	0.32797	0.172753	0.25718	0.349077	0.190937	0.298258	0.369047	0.395025	0.979202	0.910198	2.08261	2.20487	2.06816	2.18896	2.31706	2.13164	2.03439	2.07027	1.99526	2.01702	2.16363	1.95434
46	0.157003	0.227144	0.333815	0.177461	0.259291	0.359143	0.194347	0.303291	0.373431	0.403306	0.984072	0.920102	2.09105	2.19496	2.06248	2.18149	2.34076	2.1258	2.02789	2.06654	1.97902	2.01848	2.16119	1.96668
47	0.160738	0.230878	0.338361	0.179409	0.263675	0.361741	0.197107	0.306376	0.379439	0.40704	1.00177	0.919128	2.08537	2.21185	2.06394	2.17532	2.31544	2.13343	2.03293	2.06118	2.00192	2.03374	2.16574	1.95645
48	0.161225	0.233151	0.345343	0.181358	0.268221	0.36856	0.199542	0.310273	0.383498	0.411586	1.0133	0.932279	2.09917	2.19155	2.04705	2.1685	2.332	2.13408	2.04316	2.08099	1.97496	2.02968	2.17045	1.95938
49	0.165284	0.238671	0.350701	0.182819	0.27228	0.373918	0.202627	0.313845	0.394376	0.417756	1.01508	0.933903	2.09933	2.19983	2.05533	2.19399	2.33638	2.14122	2.03569	2.07141	2.00533	2.02578	2.17304	1.98016
50	0.165284	0.23997	0.359955	0.185904	0.273092	0.384309	0.204413	0.316442	0.399896	0.419217	1.02986	0.944294	2.10842	2.20779	2.06962	2.1849	2.33557	2.13619	2.02302	2.06913	1.98909	2.02806	2.16736	1.96409
51	0.167882	0.245815	0.363202	0.188339	0.277476	0.388856	0.20766	0.3218	0.406228	0.424413	1.04041	0.950951	2.11541	2.20146	2.06313	2.18685	2.32696	2.13116	2.01214	2.07206	1.98162	2.03293	2.16541	1.96474
52	0.169505	0.248738	0.372619	0.191911	0.280236	0.397298	0.208634	0.322937	0.411261	0.427335	1.04934	0.953224	2.12271	2.19854	2.04933	2.19967	2.32079	2.14333	2.02205	2.07628	1.98941	2.01133	2.16119	1.97415
53	0.17259	0.250524	0.375704	0.192885	0.28462	0.404442	0.212531	0.332191	0.418568	0.432693	1.06412	0.962316	2.12076	2.19302	2.05338	2.18019	2.33411	2.13051	2.01685	2.0654	1.99818	2.00987	2.16363	1.95451
54	0.174863	0.254745	0.382523	0.196295	0.287867	0.408826	0.214155	0.333003	0.426686	0.435291	1.06266	0.97222	2.10778	2.18749	2.06816	2.17126	2.32713	2.13327	2.02189	2.08667	1.9748	2.02513	2.16265	1.96814
55	0.175837	0.258317	0.386582	0.199055	0.290789	0.41256	0.216103	0.33625	0.429283	0.440486	1.07175	0.975142	2.10469	2.18636	2.06507	2.1948	2.33281	2.11882	2.02286	2.07222	1.98113	2.02838	2.1521	1.95207
56	0.177461	0.261727	0.391453	0.198893	0.293549	0.421003	0.220974	0.340634	0.437889	0.44487	1.07987	0.981962	2.10842	2.19659	2.05647	2.19026	2.31138	2.1422	2.02075	2.07108	1.99331	2.03017	2.16655	1.95938
57	0.182169	0.266597	0.397298	0.204575	0.297284	0.426199	0.220811	0.346642	0.442272	0.446169	1.08928	0.982124	2.10859	2.1935	2.04559	2.18068	2.30147	2.12336	2.03147	2.06702	1.99672	2.01296	2.18068	1.95483
58	0.183306	0.267409	0.40363	0.205712	0.303453	0.43383	0.227631	0.347778	0.454937	0.456235	1.09789	0.986832	2.11102	2.19074	2.06816	2.181	2.30099	2.14658	2.01961	2.07579	2.00062	2.01507	2.16184	1.95272
59	0.185417	0.270981	0.410125	0.206686	0.306214	0.43935	0.223896	0.351837	0.455586	0.453638	1.10601	0.988131	2.10014	2.19626	2.05355	2.19026	2.30634	2.1271	2.03504	2.06946	1.98113	2.00516	2.14349	1.96035
60	0.188989	0.27504	0.415645	0.209609	0.309136	0.446981	0.22828	0.357682	0.463704	0.459483	1.11412	0.997711	2.12352	2.19399	2.04592	2.17629	2.30699	2.14658	2.02286	2.05793	1.98389	2.00354	2.15827	1.95629
61	0.190288	0.277638	0.42214	0.213505	0.312708	0.450553	0.23169	0.359143	0.469874	0.465165	1.12419	0.995925	2.09657	2.18262	2.06572	2.17077	2.29855	2.13521	2.01312	2.04786	1.98211	1.99169	2.13213	1.97026
62	0.189963	0.284457	0.427173	0.213992	0.316442	0.455911	0.232989	0.364501	0.477342	0.469387	1.1315	1.00745	2.12011	2.18555	2.06995	2.17499	2.31868	2.1547	2.02497	2.05874	2.00062	2.00971	2.16379	1.96685
63	0.193372	0.286405	0.429446	0.216428	0.320501	0.464029	0.237048	0.368398	0.479128	0.472472	1.14708	1.01573	2.11914	2.18441	2.06702	2.17775	2.30569	2.12174	2.01766	2.06215	1.98503	2.00549	2.1521	1.96019
64	0.198406	0.289003	0.435616	0.220162	0.32521	0.467276	0.241107	0.374568	0.486922	0.476855	1.14936	1.02028	2.10875	2.18181	2.05826	2.16899	2.30488	2.14333	2.01344	2.06199	1.97302	2.01036	2.1547	1.96425
65	0.199867	0.2929	0.440811	0.22211	0.330405	0.470848	0.244029	0.377165	0.492767	0.480752	1.15033	1.02872	2.11784	2.19448	2.06394	2.18214	2.28946	2.14382	2.01003	2.06361	1.99023	2.00484	2.14772	1.96116
66	0.200679	0.296959	0.442922	0.226656	0.333328	0.481239	0.242893	0.381225	0.497151	0.487084	1.15991	1.02661	2.09982	2.18814	2.06248	2.15291	2.28361	2.1508	2.01279	2.06719	1.99234	2.00679	2.16022	1.96993
67	0.202465	0.301343	0.453638	0.226169	0.334464	0.484973	0.247276	0.383335	0.50121	0.487734	1.16186	1.03603	2.10631	2.16785	2.0805	2.1672	2.29693	2.15194	2.00533	2.0693	1.99575	1.99867	2.14009	1.96587
68	0.20555	0.305077	0.454287	0.228118	0.337874	0.487247	0.245815	0.38642	0.511114	0.491306	1.16738	1.04853	2.09625	2.17645	2.07092	2.16411	2.29433	2.14999	2.01783	2.05631	2.00078	1.99705	2.15502	1.97026
69	0.207985	0.311734	0.460457	0.232339	0.343881	0.49504	0.253771	0.393077	0.514848	0.493092	1.18654	1.05032	2.11719	2.1849	2.08391	2.1547	2.30602	2.14236	2.02724	2.06767	1.986	2.00257	2.15924	1.95645
70	0.212044	0.313033	0.464354	0.235099	0.347616	0.50056	0.254907	0.398922	0.522479	0.501697	1.18686	1.06022	2.08164	2.16947	2.07059	2.16054	2.29839	2.16688	2.01539	2.06183	1.99705	1.99753	2.14155	1.9886
71	0.212369	0.318391	0.47101	0.238022	0.352162	0.505269	0.255719	0.40428	0.522479	0.505756	1.18556	1.06266	2.09479	2.17873	2.07725	2.16022	2.31056	2.15031	2.00354	2.05663	1.99331	1.99981	2.1508	1.95694
72	0.214804	0.320339	0.472147	0.241269	0.358656	0.509815	0.258966	0.404767	0.531896	0.507866	1.1966	1.07889	2.1107	2.181	2.07417	2.16038	2.29368	2.15389	2.01702	2.05387	1.98876	2.00938	2.1547	1.96717
73	0.21659	0.324885	0.481239	0.240295	0.358332	0.512575	0.262376	0.410612	0.536117	0.513387	1.20781	1.07483	2.10729	2.15989	2.07238	2.16135	2.29027	2.1508	2.01101	2.06329	1.99802	2.00305	2.15372	1.95386
74	0.219675	0.328944	0.480427	0.241756	0.366287	0.523615	0.264324	0.413697	0.542936	0.514686	1.20992	1.08344	2.09836	2.18003	2.07173	2.15307	2.30878	2.14966	2.02043	2.06946	1.99932	2.00727	2.14479	1.96782
75	0.223734	0.332678	0.491955	0.245003	0.367261	0.525401	0.267409	0.418568	0.545372	0.521018	1.21852	1.0836	2.10615	2.17857	2.08813	2.16931	2.30228	2.15031	2.0115	2.04705	2.0076	2.01474	2.13976	1.97107
76	0.224059	0.338199	0.492929	0.248575	0.373431	0.531246	0.268221	0.422951	0.553328	0.523615	1.22453	1.08474	2.09982	2.18441	2.08001	2.1495	2.29417	2.1534	2.01393	2.05598	2.01052	2.005	2.14138	1.97383
77	0.225033	0.340147	0.499748	0.250686	0.376191	0.535955	0.273741	0.423763	0.554139	0.523615	1.23167	1.09269	2.09446	2.1823	2.07547	2.156	2.3031	2.17337	2.00776	2.07059	2.00078	1.9925	2.13457	1.96652
78	0.22828	0.34583	0.502346	0.254583	0.3809	0.546833	0.275203	0.429283	0.556737	0.529948	1.24482	1.10422	2.0982	2.18197	2.09316	2.14674	2.29676	2.14106	2.00662	2.0641	2.00159	1.98876	2.15194	1.97188
79	0.231365	0.350214	0.509328	0.257018	0.384959	0.548944	0.276989	0.436752	0.566479	0.530435	1.23249	1.10065	2.10014	2.1862	2.08082	2.1711	2.3005	2.15665	2.00841	2.08781	1.98373	1.99672	2.16071	1.97285
80	0.233638	0.355409	0.510789	0.257668	0.390966	0.548781	0.280073	0.438213	0.572649	0.531734	1.24077	1.11104	2.09089	2.19155	2.07482	2.14187	2.28735	2.15226	2.00289	2.05517	1.99753	1.99721	2.13716	1.97902
81	0.23445	0.358819	0.51777	0.259941	0.395025	0.552841	0.281697	0.443409	0.571999	0.535955	1.25229	1.11851	2.09609	2.18051	2.09219	2.15194	2.29855	2.1521	2.00614	2.06832	2.01945	1.99672	2.14447	1.99526
82	0.237048	0.360929	0.52394	0.265136	0.399247	0.557711	0.283645	0.449416	0.58028	0.537741	1.2484	1.1224	2.0969	2.18409	2.0956	2.14902	2.28735	2.17256	2.00257	2.06637	2.00662	1.99315	2.14528	1.98178
83	0.239321	0.362715	0.526538	0.264487	0.404117	0.560309	0.28462	0.454287	0.58304	0.550567	1.24937	1.12744	2.08553	2.20324	2.08748	2.1396	2.30017	2.1633	2.00971	2.05079	2.01361	2.0063	2.13457	1.99331
84	0.243055	0.37132	0.532383	0.268221	0.408664	0.569239	0.286405	0.456073	0.590833	0.546508	1.26658	1.13052	2.08667	2.19155	2.09852	2.15454	2.28946	2.16022	2.00711	2.08407	2.0227	1.99088	2.14252	1.99006
85	0.244516	0.375542	0.530922	0.272118	0.409638	0.571999	0.290952	0.462405	0.59473	0.549593	1.276	1.12679	2.08115	2.18051	2.08748	2.14398	2.27777	2.16347	2.00257	2.07904	2.01117	1.99623	2.14041	1.98373
86	0.244516	0.378627	0.542287	0.274066	0.418568	0.579793	0.293225	0.465165	0.599925	0.551379	1.27795	1.13556	2.08115	2.18831	2.09998	2.13375	2.29222	2.17337	2.01361	2.068	2.0149	1.99217	2.13879	1.9787
87	0.249874	0.381712	0.547483	0.273741	0.421653	0.582553	0.296634	0.471335	0.600899	0.554789	1.27567	1.14173	2.10794	2.19269	2.09024	2.156	2.30423	2.17353	2.03098	2.07952	2.0162	1.97318	2.15762	1.98016
88	0.252634	0.389018	0.546508	0.279262	0.429446	0.589047	0.298258	0.475556	0.608206	0.561446	1.28298	1.14205	2.0917	2.17061	2.09284	2.14642	2.29287	2.16704	2.01653	2.08196	2.01166	1.97951	2.14106	1.99055
89	0.25507	0.389343	0.552841	0.283808	0.431557	0.590184	0.302155	0.47718	0.611128	0.563719	1.28022	1.1513	2.08927	2.18522	2.10599	2.13505	2.29303	2.16736	1.99542	2.06848	2.01815	1.99769	2.14577	1.98633
90	0.256206	0.390641	0.555438	0.282834	0.430745	0.59684	0.304265	0.484162	0.617298	0.563232	1.27795	1.16478	2.09268	2.19253	2.08894	2.14106	2.29206	2.16558	2.00468	2.06394	2.02903	2.00143	2.1383	1.98763
91	0.259616	0.396486	0.565342	0.28673	0.438213	0.604634	0.305239	0.490818	0.623955	0.570051	1.29012	1.16072	2.09609	2.19772	2.09073	2.156	2.30651	2.18831	1.99299	2.07482	2.01036	1.98812	2.14626	1.97919
92	0.260915	0.398922	0.562095	0.288516	0.444221	0.603822	0.310597	0.48952	0.624929	0.5707	1.29922	1.15342	2.08927	2.18473	2.10274	2.13765	2.31284	2.1534	2.00208	2.08423	2.01799	1.99055	2.14447	1.98617
93	0.263025	0.405416	0.573136	0.290627	0.446981	0.610641	0.311084	0.496826	0.6298	0.577032	1.29711	1.16592	2.08732	2.19886	2.09057	2.1331	2.31008	2.15989	2.00029	2.08082	2.02319	1.99169	2.14577	1.98422
94	0.265299	0.405092	0.574272	0.294524	0.448767	0.614213	0.315306	0.496176	0.631911	0.577844	1.31708	1.17209	2.09787	2.20454	2.09024	2.13505	2.30992	2.16866	2.00386	2.08764	1.99364	1.98503	2.16931	1.97805
95	0.26887	0.411586	0.579955	0.297446	0.454774	0.614538	0.315143	0.503483	0.639379	0.582877	1.31837	1.16835	2.07888	2.21136	2.09755	2.13635	2.30716	2.16525	1.99802	2.06345	2.01214	1.99542	2.14463	1.98048
96	0.270494	0.413534	0.583689	0.299719	0.462892	0.62022	0.318391	0.511601	0.639541	0.586612	1.30847	1.1703	2.08326	2.20649	2.08683	2.12872	2.29287	2.16103	2.00419	2.07693	2.01523	1.99834	2.14707	1.96668
97	0.271468	0.422302	0.584988	0.303129	0.466789	0.62915	0.322287	0.513387	0.644088	0.587911	1.32519	1.18719	2.08845	2.19854	2.10404	2.12661	2.29952	2.16769	2.00792	2.07319	2.01474	2.00321	2.14626	1.98503
98	0.277313	0.426361	0.588073	0.302642	0.472472	0.630449	0.326346	0.522804	0.650095	0.589209	1.32	1.188	2.07238	2.21331	2.09966	2.14447	2.30196	2.16639	2.00987	2.09121	2.01929	1.98454	2.1495	1.99315
99	0.279262	0.422627	0.593268	0.30735	0.471822	0.634346	0.326022	0.521667	0.651556	0.592781	1.3286	1.18962	2.07124	2.19642	2.08943	2.14252	2.31105	2.16476	1.98893	2.08813	2.01474	1.98876	2.15275	1.96782
100	0.281859	0.426686	0.601224	0.309948	0.475881	0.635807	0.329756	0.526538	0.654966	0.598626	1.33542	1.19108	2.0628	2.2198	2.09527	2.137	2.31885	2.162	2.00906	2.11427	2.0162	1.99396	2.16817	1.98682
101	0.284132	0.429121	0.605446	0.314169	0.482213	0.641327	0.332191	0.533032	0.659187	0.602361	1.33721	1.19758	2.07904	2.21217	2.0969	2.14609	2.31414	2.17175	2.00403	2.09609	2.00744	1.98081	2.16135	1.98422
102	0.287217	0.435616	0.60853	0.315793	0.484973	0.645874	0.334464	0.530759	0.672826	0.607394	1.33802	1.18426	2.08651	2.2125	2.112	2.13976	2.30212	2.17223	2.00354	2.11102	2.02871	1.98519	2.15795	1.97513
103	0.288029	0.434804	0.609505	0.31904	0.489357	0.645874	0.339498	0.537254	0.675423	0.607881	1.34484	1.20277	2.08992	2.21087	2.10307	2.15096	2.31771	2.17012	2.0024	2.11378	2.00646	1.9925	2.16525	1.97772
104	0.291114	0.437726	0.613239	0.322287	0.494066	0.657077	0.338848	0.541638	0.676073	0.6147	1.33477	1.20797	2.07206	2.21299	2.07725	2.14577	2.3294	2.16509	1.99899	2.10518	2.01815	1.98016	2.162	1.98665
105	0.294036	0.441461	0.618272	0.321963	0.495527	0.660324	0.344693	0.545372	0.675261	0.61811	1.34484	1.21073	2.08504	2.22403	2.09008	2.15096	2.31008	2.1633	2.01669	2.07969	2.01539	1.98876	2.16444	2.01117
106	0.299557	0.449579	0.621519	0.329756	0.50121	0.667468	0.34518	0.547158	0.686789	0.6147	1.34955	1.2143	2.08358	2.21818	2.09495	2.14707	2.31933	2.16639	2.01929	2.1081	2.00403	1.9938	2.16574	1.98568
107	0.301343	0.455424	0.624442	0.329594	0.506405	0.668604	0.348915	0.553652	0.689711	0.618597	1.35361	1.21024	2.08115	2.22029	2.08829	2.14317	2.3143	2.16282	2.00386	2.09446	2.00208	1.98893	2.18879	1.98065
108	0.30183	0.453475	0.630612	0.332029	0.507379	0.671851	0.352162	0.55901	0.692309	0.621519	1.34987	1.22177	2.09381	2.21867	2.0969	2.13294	2.32193	2.16688	2.01263	2.10096	2.01085	1.98763	2.1711	1.98893
109	0.30459	0.458346	0.633047	0.337712	0.514199	0.669903	0.358981	0.559173	0.695881	0.628988	1.36254	1.22209	2.08586	2.22029	2.09771	2.14285	2.29595	2.16087	2.01913	2.08326	2.02091	2.00127	2.17499	1.97659
110	0.309461	0.459645	0.63597	0.341771	0.515173	0.675099	0.361254	0.566804	0.692796	0.628014	1.35653	1.22453	2.07725	2.21851	2.08927	2.13668	2.32274	2.18003	2.00094	2.0969	2.00208	1.98665	2.17045	1.98178
111	0.311409	0.460944	0.63873	0.342583	0.515822	0.685652	0.363852	0.568102	0.701401	0.633372	1.36091	1.22956	2.07952	2.22192	2.11054	2.14837	2.32502	2.1698	1.99981	2.09073	2.02237	1.99039	2.1659	1.99315
112	0.314332	0.4689	0.641327	0.342583	0.527837	0.686951	0.36645	0.572162	0.700589	0.635158	1.37618	1.23281	2.07871	2.22029	2.10063	2.14009	2.31365	2.16964	2.01426	2.09008	2.02546	2.00646	2.16298	1.99152
113	0.315793	0.473608	0.650257	0.343557	0.524752	0.6876	0.366612	0.575733	0.708707	0.636781	1.36676	1.23395	2.08618	2.21899	2.10014	2.14349	2.30131	2.15697	2.01929	2.09657	2.0149	2.00305	2.15324	1.97074
114	0.320664	0.473608	0.650257	0.350701	0.532383	0.694744	0.369859	0.579793	0.710818	0.637106	1.37147	1.22534	2.09414	2.22468	2.08992	2.15178	2.3143	2.18133	2.01328	2.09462	2.02172	1.99282	2.1508	1.97123
115	0.321313	0.475556	0.653829	0.353461	0.53287	0.699615	0.374405	0.584501	0.721047	0.641977	1.38186	1.24596	2.10144	2.2164	2.09333	2.1508	2.2966	2.14577	2.00565	2.08764	2.02416	2.00825	2.17548	1.98828
116	0.324236	0.483999	0.65594	0.353461	0.534981	0.700265	0.373106	0.58515	0.723645	0.645874	1.39501	1.24142	2.08212	2.22078	2.08943	2.15194	2.31592	2.16395	2.00029	2.08748	2.02286	1.99802	2.16265	1.9899
117	0.326671	0.483512	0.65935	0.358169	0.53904	0.69929	0.382199	0.589372	0.724619	0.650095	1.38851	1.23736	2.08634	2.22906	2.09657	2.15145	2.30504	2.1672	2.01523	2.0891	2.02984	1.99867	2.16249	1.97561
118	0.330243	0.484973	0.662597	0.363852	0.547645	0.707733	0.381225	0.592457	0.725918	0.653829	1.38981	1.2419	2.08634	2.22906	2.09105	2.13586	2.30975	2.15616	1.9938	2.09836	2.02026	1.98617	2.17028	1.98795
119	0.332678	0.490818	0.668604	0.362878	0.545534	0.711305	0.387232	0.595379	0.733386	0.65318	1.38933	1.24905	2.07206	2.21445	2.08943	2.14577	2.313	2.17775	2.00321	2.07855	1.99899	2.01214	2.15876	1.99542
120	0.333977	0.493092	0.675423	0.367586	0.547807	0.716663	0.385933	0.594243	0.730464	0.655778	1.38527	1.25311	2.08034	2.22679	2.09982	2.1547	2.32696	2.17321	2.01279	2.09251	2.00597	1.98974	2.15242	1.98259
	P-values against 0 µM			0.778657			0.58246			0.0958348			6.85019e-05			3.79955e-05			0.000570705			4.34688e-05
	Degrees of freedom			3.99331			3.9964			2.42445			3.42578			3.69935			2.41455			3.97483

## Sheet: ED3h
6'FAM Fluorescence (AU) = 9834*(MEF µM FITC). Values below in MEF (µM FITC).
Kinetics data for all conditions are shown; The endpoint data plotted in Supp. Fig. 6b are highlighted in yellow; The p-values for each concentration are highlighted in green; Degrees of freedom for each concentration are highlighted in blue.
[Naringenin]	0 µM			1.0 µM			2.5 µM			10 µM			25 µM			50 µM			100 µM			250 µM			500 µM
Time (min)	Replicate 1	Replicate 2	Replicate 3	Replicate 1	Replicate 2	Replicate 3	Replicate 1	Replicate 2	Replicate 3	Replicate 1	Replicate 2	Replicate 3	Replicate 1	Replicate 2	Replicate 3	Replicate 1	Replicate 2	Replicate 3	Replicate 1	Replicate 2	Replicate 3	Replicate 1	Replicate 2	Replicate 3	Replicate 1	Replicate 2	Replicate 3
0	0.161277	0.148159	0.163209	0.162497	0.164633	0.153244	0.169107	0.159549	0.159549	0.167785	0.163006	0.154159	0.201139	0.159345	0.16626	0.159752	0.159345	0.152939	0.207037	0.177954	0.177547	0.209274	0.193614	0.180395	0.219748	0.177547	0.187208
1	0.158328	0.147244	0.163108	0.162803	0.162803	0.15721	0.167684	0.160565	0.157413	0.168497	0.162192	0.153651	0.201342	0.163921	0.169412	0.158837	0.157515	0.151515	0.209782	0.184157	0.182327	0.215884	0.202969	0.188631	0.22951	0.188021	0.201342
2	0.164938	0.152837	0.166362	0.16626	0.168497	0.161582	0.173073	0.163819	0.163514	0.170327	0.16626	0.157616	0.203986	0.169412	0.173378	0.168294	0.168395	0.158837	0.219544	0.193817	0.196258	0.222087	0.218934	0.202563	0.24578	0.202257	0.219341
3	0.165141	0.15243	0.167582	0.168192	0.171548	0.164023	0.172361	0.16626	0.165446	0.172666	0.169005	0.166158	0.209986	0.174293	0.179683	0.166565	0.167989	0.15843	0.229612	0.205715	0.20541	0.239577	0.230527	0.223104	0.269168	0.223002	0.24639
4	0.176327	0.174395	0.173683	0.176124	0.179378	0.16809	0.180191	0.171954	0.170632	0.180903	0.176124	0.171446	0.218833	0.181411	0.19158	0.182022	0.181106	0.167887	0.24639	0.220155	0.228696	0.259101	0.255135	0.248627	0.294895	0.249237	0.276693
5	0.173073	0.169311	0.16809	0.171141	0.176632	0.167582	0.177954	0.169616	0.168192	0.179073	0.172565	0.170531	0.219544	0.182022	0.191275	0.18853	0.182835	0.171141	0.254627	0.230323	0.240187	0.270795	0.268863	0.271304	0.318385	0.269372	0.312691
6	0.1747	0.173378	0.174293	0.171548	0.181716	0.171853	0.177039	0.17287	0.172056	0.182835	0.176937	0.173276	0.224832	0.191072	0.199512	0.202156	0.197275	0.185682	0.269473	0.247509	0.257169	0.290726	0.29398	0.301607	0.35001	0.296929	0.347468
7	0.178768	0.176327	0.188326	0.176327	0.187309	0.174802	0.182835	0.176937	0.177852	0.18975	0.184157	0.180801	0.230628	0.196055	0.210189	0.207749	0.203783	0.188733	0.286862	0.266016	0.284625	0.3193	0.319199	0.334859	0.390584	0.33496	0.395668
8	0.182327	0.181005	0.191885	0.180903	0.189648	0.179988	0.205003	0.180293	0.180293	0.195139	0.186394	0.185072	0.237136	0.202359	0.218731	0.217104	0.209884	0.194326	0.31564	0.288896	0.310657	0.3494	0.351637	0.373195	0.438784	0.368416	0.443461
9	0.184767	0.180089	0.193309	0.1988	0.190563	0.18253	0.206325	0.182327	0.185479	0.197376	0.188733	0.190868	0.243034	0.208766	0.227883	0.226866	0.223612	0.206935	0.335774	0.311267	0.338011	0.377466	0.38316	0.413362	0.482815	0.411023	0.50183
10	0.18975	0.185987	0.199715	0.196868	0.194122	0.185581	0.209782	0.185174	0.187614	0.200732	0.193614	0.194529	0.250864	0.215274	0.235306	0.23734	0.234493	0.215782	0.349095	0.332825	0.367195	0.410413	0.417023	0.453834	0.530303	0.457698	0.555725
11	0.191377	0.18853	0.201444	0.204088	0.195241	0.191275	0.21446	0.186394	0.191479	0.225341	0.20002	0.200122	0.259406	0.222595	0.24395	0.250254	0.247407	0.227273	0.373703	0.358654	0.400549	0.446512	0.455257	0.501424	0.586943	0.498475	0.615924
12	0.193817	0.191072	0.203579	0.203478	0.199715	0.193817	0.216799	0.190157	0.193309	0.228798	0.201749	0.204698	0.266524	0.228595	0.250153	0.260016	0.257271	0.237238	0.400956	0.384686	0.431462	0.481289	0.48973	0.548098	0.643889	0.550641	0.676835
13	0.196258	0.190868	0.206122	0.203884	0.203071	0.201342	0.216189	0.194326	0.1988	0.231035	0.205817	0.20785	0.272422	0.23612	0.258898	0.270185	0.270694	0.248424	0.426276	0.41082	0.461969	0.521965	0.528473	0.599248	0.653854	0.594875	0.741407
14	0.200834	0.196868	0.212325	0.207037	0.206427	0.205003	0.221477	0.199817	0.203071	0.236831	0.210799	0.213138	0.280659	0.244763	0.266321	0.280252	0.280456	0.259406	0.460545	0.437157	0.496848	0.56264	0.568538	0.649481	0.709884	0.654159	0.814419
15	0.198902	0.197173	0.214867	0.209986	0.207037	0.208359	0.226154	0.201749	0.203071	0.238865	0.212833	0.218731	0.283303	0.247814	0.274253	0.291845	0.296522	0.272015	0.48373	0.467968	0.534371	0.606976	0.618467	0.699715	0.767439	0.70541	0.880822
16	0.20602	0.205003	0.225747	0.217002	0.216392	0.21568	0.233882	0.209986	0.21263	0.249847	0.223104	0.228086	0.297132	0.259203	0.28615	0.302827	0.308318	0.280049	0.520439	0.497763	0.574639	0.656905	0.666362	0.762864	0.843197	0.77049	0.951698
17	0.204901	0.20419	0.220866	0.213341	0.214358	0.216799	0.233476	0.207545	0.213748	0.250254	0.223205	0.228188	0.299166	0.260016	0.289709	0.319605	0.324893	0.296624	0.542506	0.526846	0.608501	0.695139	0.698902	0.811572	0.896685	0.823673	1.01841
18	0.209071	0.206122	0.228595	0.217307	0.219341	0.21985	0.235815	0.211613	0.218019	0.257576	0.224324	0.234899	0.307708	0.269067	0.298861	0.325503	0.336486	0.304149	0.574741	0.554505	0.641956	0.739374	0.742323	0.867399	0.958918	0.88316	1.10037
19	0.212325	0.209884	0.228086	0.219443	0.21985	0.219544	0.239069	0.214257	0.218019	0.258593	0.228798	0.237848	0.314013	0.274761	0.308928	0.333638	0.344621	0.310555	0.605247	0.586028	0.679886	0.784116	0.786353	0.926174	1.02003	0.943868	1.17155
20	0.211003	0.210698	0.231747	0.217816	0.223612	0.222595	0.241814	0.215375	0.221477	0.26022	0.233374	0.240085	0.321741	0.279744	0.309132	0.348587	0.359162	0.328046	0.630466	0.612467	0.721883	0.82774	0.825503	0.981086	1.0785	1.00081	1.24659
21	0.221171	0.214562	0.236933	0.226459	0.226968	0.232561	0.248119	0.224324	0.229713	0.268253	0.241509	0.249136	0.329978	0.288591	0.320724	0.357128	0.365365	0.332825	0.669005	0.652024	0.754932	0.878991	0.876551	1.04098	1.15518	1.06447	1.32611
22	0.224222	0.218222	0.241204	0.230222	0.229713	0.234798	0.251474	0.223714	0.229408	0.273032	0.244356	0.253712	0.332825	0.294794	0.328452	0.37167	0.384177	0.34696	0.694427	0.676022	0.793268	0.925361	0.924751	1.09874	1.21253	1.12396	1.39709
23	0.218528	0.216901	0.238255	0.224832	0.226052	0.231137	0.245678	0.2229	0.229205	0.269575	0.243136	0.250559	0.331605	0.297031	0.327944	0.379805	0.394651	0.354078	0.718629	0.706833	0.827639	0.968477	0.959223	1.15487	1.27537	1.17745	1.47051
24	0.220561	0.217409	0.241102	0.226561	0.2289	0.233679	0.251068	0.227374	0.232662	0.274863	0.246695	0.256356	0.34096	0.299776	0.335367	0.384889	0.396177	0.35906	0.743136	0.730323	0.861704	1.01647	1.00407	1.21141	1.33506	1.25229	1.54322
25	0.224425	0.22046	0.242729	0.230018	0.232357	0.237035	0.252593	0.231137	0.237238	0.27649	0.249441	0.262355	0.344621	0.305166	0.343197	0.402176	0.417734	0.376856	0.773642	0.756559	0.903905	1.06396	1.05837	1.25991	1.40167	1.30374	1.62558
26	0.225442	0.219138	0.247712	0.231849	0.23673	0.243543	0.254017	0.232255	0.239272	0.282184	0.254627	0.264389	0.351129	0.308725	0.350925	0.41082	0.42953	0.388855	0.800183	0.790421	0.942546	1.11023	1.10118	1.32113	1.46339	1.36953	1.69046
27	0.227171	0.225239	0.248424	0.230628	0.235916	0.240492	0.260931	0.235001	0.239374	0.285235	0.25605	0.269372	0.357637	0.313809	0.350925	0.41865	0.438072	0.393736	0.828046	0.818792	0.973053	1.15375	1.14653	1.38072	1.52817	1.42628	1.75788
28	0.225341	0.223714	0.246492	0.22829	0.234696	0.241611	0.257779	0.232154	0.241204	0.283913	0.258694	0.268965	0.357942	0.318182	0.356213	0.421802	0.442445	0.400752	0.854484	0.839841	1.00386	1.19951	1.18853	1.43207	1.58938	1.48668	1.83618
29	0.23012	0.228188	0.256152	0.236526	0.242628	0.246085	0.260728	0.236933	0.246492	0.292862	0.26205	0.278523	0.367399	0.325503	0.365162	0.430547	0.453529	0.409803	0.889668	0.875636	1.04881	1.24039	1.23541	1.49319	1.66026	1.54088	1.9098
30	0.229612	0.226358	0.258898	0.238153	0.241712	0.248322	0.265711	0.243441	0.246593	0.296217	0.266016	0.277812	0.370856	0.328452	0.368822	0.439292	0.463697	0.418243	0.920582	0.902786	1.07637	1.29235	1.283	1.54647	1.72239	1.60484	1.97265
31	0.240187	0.236831	0.266626	0.246085	0.250458	0.255847	0.274151	0.248932	0.256661	0.302217	0.272321	0.287777	0.382144	0.339231	0.38255	0.443868	0.473968	0.425666	0.954749	0.93736	1.12325	1.34015	1.33333	1.59945	1.7832	1.67785	2.04779
32	0.237645	0.235204	0.26205	0.243339	0.248119	0.253915	0.26866	0.246593	0.25544	0.302929	0.273541	0.288997	0.383974	0.340248	0.384787	0.454037	0.482916	0.43492	0.97712	0.960443	1.14379	1.38641	1.36537	1.6626	1.83964	1.73195	2.09223
33	0.236526	0.23673	0.262253	0.243136	0.247204	0.254423	0.272727	0.247509	0.257372	0.304149	0.275371	0.289302	0.385398	0.344621	0.384787	0.470612	0.497763	0.450376	1.00142	0.984442	1.18111	1.43329	1.41204	1.7166	1.91255	1.78137	2.11247
34	0.240696	0.239374	0.26805	0.245272	0.249339	0.25961	0.275168	0.249949	0.261847	0.308725	0.279134	0.293878	0.390584	0.348993	0.393024	0.473968	0.501627	0.452512	1.03295	1.01413	1.21578	1.46492	1.4521	1.7652	1.96532	1.84808	2.11928
35	0.248424	0.244763	0.275066	0.255034	0.259406	0.265202	0.280659	0.257677	0.267541	0.316453	0.28615	0.301403	0.402685	0.359467	0.404718	0.483425	0.511491	0.467053	1.07179	1.05023	1.26236	1.52542	1.51159	1.82459	2.03	1.90614	2.14745
36	0.243644	0.241407	0.271405	0.246288	0.252695	0.26266	0.278625	0.255034	0.262762	0.314013	0.281371	0.301302	0.39882	0.358959	0.402379	0.491865	0.522778	0.47407	1.09213	1.06478	1.28371	1.56508	1.5484	1.86943	2.07759	1.96614	2.1504
37	0.240085	0.239679	0.270592	0.246492	0.253203	0.259915	0.274964	0.253813	0.265101	0.311267	0.285032	0.29937	0.405227	0.358857	0.405634	0.502644	0.534065	0.4819	1.11826	1.08959	1.31828	1.59854	1.58582	1.9154	2.12182	2.01322	2.15629
38	0.241712	0.240492	0.270185	0.252695	0.253101	0.264389	0.274558	0.255237	0.266423	0.315233	0.286048	0.30364	0.40665	0.360484	0.408786	0.505389	0.541895	0.486984	1.14023	1.11521	1.35774	1.64938	1.62884	1.96034	2.15558	2.05776	2.16097
39	0.250559	0.244255	0.276896	0.257169	0.260016	0.267846	0.281981	0.257983	0.274354	0.322859	0.292353	0.30781	0.417226	0.367602	0.418243	0.512914	0.547793	0.492984	1.17378	1.15416	1.38509	1.69138	1.67734	2.02979	2.1928	2.11043	2.17124
40	0.257474	0.253407	0.28554	0.263779	0.26805	0.27771	0.293675	0.266423	0.279744	0.330893	0.29998	0.317368	0.428615	0.379296	0.425056	0.524507	0.558674	0.50722	1.19656	1.18538	1.42882	1.74385	1.72981	2.07271	2.19402	2.15863	2.17877
41	0.256762	0.255034	0.288387	0.265101	0.269575	0.27893	0.294895	0.268456	0.280862	0.337096	0.303539	0.322249	0.433191	0.383872	0.435428	0.533354	0.571385	0.514236	1.23215	1.20561	1.45597	1.7832	1.76703	2.10769	2.20632	2.17785	2.17551
42	0.253101	0.248322	0.279439	0.259915	0.26327	0.27588	0.28737	0.264796	0.276795	0.330384	0.299166	0.31747	0.424649	0.380313	0.431666	0.540675	0.578198	0.5241	1.24792	1.23276	1.48068	1.82703	1.8013	2.13606	2.21243	2.193	2.17297
43	0.252593	0.250864	0.282591	0.261033	0.269372	0.278422	0.289709	0.26805	0.280964	0.335774	0.30303	0.323775	0.432683	0.383567	0.43614	0.545861	0.583282	0.526032	1.28157	1.25493	1.51749	1.85987	1.84564	2.15019	2.22504	2.19687	2.17226
44	0.258796	0.253	0.286964	0.267541	0.26866	0.28015	0.294082	0.271507	0.28493	0.336282	0.307098	0.325402	0.432072	0.389974	0.443055	0.559691	0.599553	0.537116	1.30273	1.28462	1.55034	1.90014	1.88448	2.16545	2.22107	2.21049	2.16758
45	0.266524	0.257983	0.298048	0.273236	0.277507	0.287269	0.300691	0.280049	0.290218	0.344621	0.314114	0.330181	0.424751	0.397498	0.450783	0.561928	0.612162	0.540268	1.3316	1.31239	1.5902	1.94834	1.93736	2.18172	2.23012	2.21426	2.19158
46	0.257576	0.255135	0.289404	0.268151	0.274456	0.283506	0.297132	0.275168	0.285235	0.339943	0.308623	0.329673	0.418446	0.394651	0.451291	0.573724	0.612772	0.553081	1.35621	1.32764	1.61074	1.98271	1.96512	2.1865	2.21802	2.21609	2.17348
47	0.260423	0.257677	0.293268	0.266931	0.273541	0.284015	0.297743	0.2771	0.290218	0.343706	0.314318	0.33496	0.425056	0.402176	0.455461	0.579927	0.622636	0.558776	1.37879	1.35906	1.64033	2.02278	1.99959	2.1927	2.23236	2.223	2.16941
48	0.258898	0.25544	0.290319	0.263677	0.271812	0.284523	0.29581	0.274558	0.286353	0.342282	0.311572	0.333638	0.42292	0.399329	0.456478	0.585215	0.631178	0.565589	1.40675	1.37442	1.66382	2.04667	2.03813	2.17856	2.22473	2.22605	2.18324
49	0.265812	0.263779	0.295099	0.273337	0.279845	0.290421	0.305471	0.280354	0.29581	0.346349	0.320724	0.33974	0.434411	0.411735	0.466443	0.59335	0.637991	0.575147	1.43075	1.41468	1.70277	2.09996	2.08806	2.18406	2.23581	2.23185	2.17551
50	0.266829	0.26083	0.298251	0.272117	0.276591	0.289302	0.301912	0.280862	0.292048	0.349908	0.321232	0.338519	0.434106	0.408684	0.469189	0.591824	0.638397	0.576469	1.45729	1.4219	1.7352	2.11694	2.11206	2.19453	2.23826	2.22463	2.18477
51	0.267846	0.263575	0.299776	0.276795	0.281269	0.294183	0.306284	0.282794	0.297844	0.35479	0.323876	0.347468	0.437564	0.416311	0.475086	0.597315	0.650193	0.582266	1.48668	1.45007	1.75758	2.13931	2.15284	2.20439	2.23917	2.23195	2.18192
52	0.270388	0.266118	0.303945	0.275168	0.282998	0.295505	0.306284	0.284116	0.296522	0.356722	0.328147	0.346146	0.44214	0.418141	0.475697	0.616636	0.662192	0.59335	1.50315	1.47529	1.78564	2.1565	2.17307	2.18955	2.24151	2.24609	2.17287
53	0.278829	0.270083	0.309437	0.282794	0.288692	0.301607	0.315945	0.291031	0.306996	0.36506	0.331808	0.356925	0.453224	0.42709	0.484747	0.618467	0.663718	0.597926	1.54068	1.50071	1.82988	2.17023	2.20622	2.20765	2.25097	2.23795	2.20053
54	0.272524	0.264694	0.306894	0.275676	0.287777	0.298861	0.310454	0.291743	0.30303	0.362111	0.331808	0.353162	0.448342	0.424954	0.484238	0.62772	0.674598	0.608399	1.55359	1.52471	1.85489	2.18253	2.22676	2.19778	2.24202	2.25015	2.18324
55	0.279337	0.272626	0.311877	0.286353	0.292353	0.303945	0.318792	0.296522	0.31025	0.369941	0.334554	0.363433	0.459325	0.432581	0.495526	0.630364	0.679073	0.61206	1.59335	1.55735	1.88235	2.17917	2.22697	2.19799	2.26632	2.23754	2.19433
56	0.27588	0.269473	0.30903	0.279744	0.286455	0.302929	0.314724	0.294183	0.305166	0.366382	0.333333	0.359365	0.455156	0.433089	0.494102	0.634838	0.691173	0.624059	1.60962	1.57342	1.8976	2.17765	2.23805	2.21741	2.23724	2.23642	2.18243
57	0.276083	0.269067	0.309538	0.280862	0.290116	0.301708	0.312792	0.293777	0.30781	0.367806	0.336587	0.362518	0.459121	0.435733	0.496441	0.651719	0.700936	0.62589	1.62477	1.59915	1.92048	2.18375	2.23846	2.21151	2.25564	2.25208	2.17531
58	0.276388	0.268863	0.312487	0.285845	0.290523	0.305878	0.317877	0.29337	0.31025	0.37228	0.339435	0.36506	0.466646	0.438987	0.499797	0.647041	0.700224	0.629245	1.65385	1.61816	1.94082	2.19097	2.23276	2.20277	2.24893	2.25259	2.18192
59	0.274659	0.270388	0.308013	0.278015	0.287675	0.30242	0.313199	0.29398	0.307505	0.371568	0.336282	0.364857	0.463392	0.439699	0.504576	0.653651	0.709172	0.633313	1.66748	1.64094	1.96004	2.1808	2.24954	2.19646	2.24873	2.23927	2.16707
60	0.276998	0.274253	0.314114	0.287269	0.290421	0.307708	0.320419	0.298251	0.313097	0.376449	0.339536	0.370856	0.471731	0.444478	0.510067	0.662192	0.721883	0.650498	1.69788	1.66138	1.98261	2.18924	2.25036	2.20795	2.25503	2.25686	2.18182
61	0.278117	0.273032	0.314013	0.286353	0.291743	0.307301	0.3193	0.296217	0.312691	0.376449	0.34157	0.368822	0.468782	0.448749	0.511084	0.671243	0.735306	0.656091	1.71721	1.6809	1.99146	2.18995	2.25219	2.1867	2.23673	2.24944	2.18385
62	0.281574	0.275575	0.320724	0.288997	0.296726	0.313606	0.321029	0.302725	0.320622	0.382652	0.3494	0.375839	0.478442	0.453935	0.518202	0.673276	0.731137	0.6566	1.74141	1.71385	2.00305	2.1985	2.24832	2.1989	2.2467	2.24578	2.17897
63	0.283405	0.276998	0.317267	0.289201	0.298353	0.311165	0.322961	0.304556	0.319605	0.380923	0.349705	0.376246	0.479154	0.455766	0.520439	0.686191	0.744255	0.663819	1.76602	1.72575	2.01363	2.20571	2.25005	2.20988	2.25239	2.24263	2.19331
64	0.286659	0.279744	0.321639	0.291336	0.297336	0.312691	0.324283	0.305166	0.317978	0.38316	0.352044	0.379601	0.485865	0.458003	0.523795	0.68853	0.747102	0.668802	1.77771	1.75381	2.01464	2.19748	2.25341	2.19727	2.24283	2.24314	2.17572
65	0.282184	0.279032	0.31747	0.287675	0.295505	0.311267	0.326012	0.305573	0.321131	0.382652	0.354078	0.376957	0.486069	0.459325	0.523998	0.695139	0.758491	0.680293	1.81035	1.77618	2.02695	2.20012	2.24629	2.19311	2.25188	2.24354	2.17094
66	0.289607	0.283608	0.32408	0.292658	0.303844	0.319097	0.327435	0.307911	0.32591	0.389363	0.355603	0.385296	0.492678	0.467867	0.532947	0.699817	0.763474	0.688631	1.8376	1.80862	2.0303	2.19128	2.25422	2.21324	2.25168	2.25951	2.18517
67	0.29581	0.289811	0.332927	0.303844	0.308725	0.323978	0.336791	0.315233	0.331808	0.398922	0.363433	0.393939	0.503762	0.473764	0.544743	0.707545	0.770083	0.695953	1.85398	1.83506	2.04078	2.20419	2.26652	2.20124	2.26002	2.26795	2.18751
68	0.289506	0.284421	0.328351	0.297336	0.306589	0.323775	0.333232	0.312894	0.326215	0.393024	0.359671	0.391397	0.499288	0.475391	0.542506	0.711409	0.784116	0.697173	1.86842	1.83455	2.04759	2.19748	2.25768	2.19941	2.2651	2.25036	2.17185
69	0.287472	0.282286	0.324385	0.296217	0.302013	0.318894	0.329774	0.310759	0.326012	0.390177	0.359671	0.392109	0.497153	0.473764	0.543116	0.721273	0.788082	0.705817	1.88723	1.86313	2.04017	2.19788	2.25575	2.19972	2.25717	2.24578	2.17897
70	0.293878	0.28676	0.331198	0.301403	0.306183	0.32469	0.33557	0.315741	0.330588	0.396685	0.365263	0.398414	0.506508	0.477324	0.547692	0.724527	0.791641	0.711714	1.91631	1.89252	2.03976	2.20226	2.26266	2.19646	2.2532	2.24202	2.18345
71	0.29154	0.289607	0.329876	0.300997	0.309132	0.324995	0.334757	0.316758	0.331808	0.39821	0.367907	0.402786	0.508745	0.483628	0.550641	0.733476	0.804657	0.724324	1.94011	1.89852	2.02593	2.19158	2.25086	2.20205	2.24771	2.24802	2.17043
72	0.29459	0.291133	0.331605	0.300183	0.312386	0.329673	0.338824	0.318995	0.333638	0.400447	0.370043	0.399125	0.508745	0.487086	0.557454	0.738458	0.806386	0.720053	1.94824	1.92851	2.04454	2.1989	2.26907	2.19483	2.25412	2.24934	2.1687
73	0.297743	0.291845	0.337299	0.305573	0.310962	0.330079	0.339231	0.321843	0.337197	0.408786	0.370348	0.40421	0.517795	0.485865	0.565182	0.740696	0.810352	0.728493	1.976	1.96227	2.04088	2.21649	2.25717	2.19687	2.23409	2.25168	2.17724
74	0.298353	0.293268	0.34096	0.308216	0.314724	0.331706	0.339231	0.327639	0.336994	0.408888	0.373703	0.409396	0.518609	0.491763	0.562335	0.74822	0.824283	0.735509	1.99207	1.9696	2.04566	2.20043	2.28096	2.20643	2.24527	2.25442	2.17562
75	0.304352	0.298963	0.345434	0.312691	0.321538	0.338723	0.347366	0.332113	0.346654	0.417023	0.380822	0.412345	0.525524	0.498678	0.574944	0.75239	0.831096	0.74039	2.0181	2.00549	2.05206	2.2111	2.26825	2.21121	2.25137	2.25951	2.17195
76	0.299166	0.294692	0.341062	0.310962	0.317978	0.335062	0.345027	0.326419	0.346044	0.41143	0.375941	0.412345	0.525422	0.50122	0.573012	0.76205	0.829164	0.738153	2.03498	2.01708	2.05145	2.2168	2.27374	2.19239	2.24517	2.25402	2.17917
77	0.300183	0.29581	0.342485	0.30964	0.318894	0.337096	0.346756	0.328249	0.344011	0.417124	0.380212	0.415802	0.526541	0.506305	0.574436	0.768355	0.836486	0.757271	2.0481	2.0364	2.04556	2.21212	2.26815	2.20439	2.24842	2.25605	2.1687
78	0.299471	0.295302	0.343807	0.30781	0.316351	0.336282	0.345638	0.328859	0.343706	0.413057	0.383771	0.412955	0.527659	0.502746	0.575147	0.767846	0.845231	0.759813	2.05308	2.04901	2.04901	2.19799	2.26368	2.19117	2.25107	2.24212	2.17917
79	0.305674	0.298454	0.346146	0.311572	0.321639	0.34157	0.349807	0.332723	0.348892	0.420073	0.38255	0.42231	0.535387	0.50905	0.585011	0.771812	0.84757	0.759711	2.07027	2.06854	2.04322	2.20378	2.28605	2.19768	2.25717	2.2411	2.17124
80	0.311369	0.305776	0.351535	0.317775	0.326724	0.348078	0.357738	0.338418	0.354688	0.426073	0.392821	0.4277	0.543116	0.51688	0.59457	0.782184	0.863636	0.770185	2.08298	2.08796	2.0544	2.21609	2.2711	2.20449	2.25788	2.25819	2.17551
81	0.306488	0.298251	0.346044	0.314419	0.322656	0.339841	0.3494	0.333028	0.350112	0.422412	0.388855	0.423124	0.536303	0.510067	0.590096	0.780557	0.858755	0.770388	2.07383	2.09437	2.04413	2.20653	2.26256	2.18487	2.26002	2.24659	2.1806
82	0.304149	0.298251	0.343502	0.311572	0.3193	0.340553	0.348078	0.332825	0.348485	0.419565	0.384787	0.425056	0.536404	0.511897	0.590197	0.793675	0.870653	0.77893	2.07362	2.10321	2.04566	2.20053	2.26286	2.19941	2.23724	2.23856	2.15802
83	0.30903	0.300793	0.350315	0.316555	0.326113	0.344722	0.354179	0.336384	0.354078	0.426581	0.39038	0.428717	0.544234	0.517389	0.594977	0.801403	0.882652	0.787269	2.09081	2.1263	2.04352	2.19839	2.24731	2.19646	2.2409	2.24314	2.16992
84	0.306488	0.303844	0.345231	0.311572	0.323673	0.34157	0.352552	0.333943	0.352654	0.422412	0.391906	0.4277	0.541895	0.519219	0.597214	0.800488	0.876957	0.792353	2.07677	2.1264	2.03742	2.2047	2.25778	2.17856	2.24863	2.25107	2.1686
85	0.31147	0.305878	0.353366	0.321944	0.329673	0.347468	0.356518	0.340553	0.356925	0.430445	0.396685	0.430852	0.555217	0.52532	0.605857	0.805267	0.892414	0.796827	2.10291	2.13941	2.04596	2.19443	2.26012	2.19189	2.24995	2.24761	2.1688
86	0.314724	0.307403	0.357637	0.319605	0.327334	0.351332	0.35784	0.34035	0.356722	0.433699	0.3976	0.435835	0.556844	0.529083	0.611247	0.811369	0.898007	0.79937	2.09121	2.14999	2.04606	2.19372	2.26734	2.18741	2.24903	2.24303	2.16158
87	0.314013	0.30903	0.356315	0.320724	0.332011	0.352146	0.357332	0.34218	0.361501	0.432784	0.399634	0.439292	0.557047	0.531523	0.609416	0.820317	0.903701	0.812081	2.10413	2.15406	2.04342	2.2046	2.26785	2.19341	2.24212	2.2468	2.16585
88	0.310657	0.309742	0.359162	0.317877	0.329673	0.353468	0.357027	0.341062	0.363026	0.432683	0.399227	0.437258	0.558267	0.535692	0.617551	0.823978	0.910108	0.811267	2.10169	2.15274	2.03051	2.19168	2.24995	2.19331	2.24497	2.25025	2.14867
89	0.312284	0.30781	0.354688	0.319504	0.328452	0.348993	0.356417	0.342994	0.358755	0.434513	0.398719	0.438275	0.556945	0.535489	0.615111	0.835876	0.918446	0.820521	2.09274	2.15436	2.02583	2.19555	2.259	2.17317	2.24863	2.247	2.16128
90	0.315843	0.308827	0.35845	0.321131	0.332011	0.353569	0.361196	0.345434	0.361704	0.43736	0.402278	0.441733	0.564877	0.54159	0.622127	0.837706	0.918955	0.821131	2.09833	2.16006	2.0359	2.18711	2.26134	2.18446	2.2467	2.25554	2.15599
91	0.324893	0.314826	0.368314	0.330689	0.341265	0.363636	0.369026	0.350519	0.371771	0.450783	0.414379	0.450986	0.574639	0.551658	0.633821	0.837197	0.926276	0.830283	2.10586	2.1685	2.04159	2.20043	2.26195	2.18192	2.24415	2.24944	2.17134
92	0.319605	0.313097	0.365772	0.328249	0.336791	0.359264	0.367501	0.349807	0.368924	0.442953	0.408074	0.448444	0.573317	0.5482	0.630161	0.843807	0.933699	0.834757	2.09081	2.16057	2.03213	2.19087	2.27049	2.17978	2.24192	2.24364	2.16341
93	0.320114	0.314318	0.362925	0.326927	0.337197	0.359467	0.365263	0.35123	0.369026	0.447224	0.41204	0.452207	0.574334	0.551658	0.637381	0.848078	0.937767	0.840553	2.09752	2.17145	2.04373	2.20083	2.271	2.19911	2.24293	2.23337	2.15711
94	0.323978	0.316453	0.36689	0.328351	0.337604	0.366077	0.368721	0.353468	0.371873	0.448546	0.409701	0.453427	0.576774	0.553488	0.638906	0.858145	0.944173	0.845943	2.0966	2.16606	2.0483	2.18863	2.2593	2.18324	2.24283	2.24598	2.16565
95	0.321538	0.316758	0.367399	0.329266	0.34218	0.362314	0.371873	0.350824	0.372585	0.448851	0.416921	0.455461	0.580944	0.554301	0.639719	0.857128	0.951495	0.850519	2.11206	2.16972	2.04301	2.18751	2.26063	2.17928	2.25351	2.25381	2.14877
96	0.324995	0.315945	0.367704	0.330791	0.34218	0.365772	0.372992	0.353366	0.377059	0.450783	0.415192	0.456579	0.580537	0.557352	0.638702	0.865365	0.955766	0.853264	2.10515	2.16606	2.03915	2.19117	2.24537	2.1746	2.23754	2.23663	2.16179
97	0.325605	0.318589	0.368111	0.331503	0.345027	0.365568	0.369839	0.357535	0.376347	0.450173	0.416616	0.454037	0.585316	0.559996	0.647651	0.873093	0.964816	0.863941	2.10077	2.17033	2.04444	2.20368	2.25768	2.18202	2.23805	2.24161	2.15843
98	0.33191	0.326825	0.375839	0.341875	0.354281	0.375737	0.377568	0.364043	0.381839	0.462579	0.424649	0.465223	0.592231	0.567724	0.654362	0.87889	0.966036	0.867297	2.10657	2.18304	2.03234	2.20988	2.25819	2.18944	2.2531	2.25686	2.16301
99	0.32713	0.322046	0.375737	0.334859	0.346349	0.368619	0.373907	0.359365	0.379398	0.456478	0.422412	0.462172	0.591214	0.566707	0.655481	0.882754	0.96868	0.863941	2.10372	2.17216	2.0424	2.19046	2.24741	2.18375	2.22727	2.23876	2.16189
100	0.327944	0.320012	0.37533	0.334147	0.348383	0.370348	0.375839	0.363026	0.380415	0.455664	0.4217	0.464308	0.597621	0.569555	0.651312	0.885093	0.978951	0.881839	2.11369	2.17592	2.02898	2.19575	2.2592	2.18202	2.24192	2.24842	2.14918
101	0.326419	0.323063	0.377568	0.335265	0.345536	0.370043	0.377873	0.361603	0.381635	0.460545	0.424954	0.465426	0.594468	0.570571	0.66443	0.894244	0.986984	0.880923	2.09538	2.18029	2.02898	2.19026	2.24964	2.18233	2.23693	2.23561	2.14735
102	0.330791	0.324893	0.376856	0.337503	0.348383	0.373907	0.377161	0.364552	0.382347	0.462884	0.43075	0.46929	0.599756	0.575656	0.663413	0.89638	0.986069	0.883974	2.10281	2.18548	2.04098	2.193	2.24924	2.16901	2.24283	2.23917	2.1686
103	0.333638	0.330689	0.383872	0.343604	0.356925	0.380008	0.385398	0.370551	0.389872	0.471934	0.434513	0.476307	0.611145	0.582774	0.675615	0.898617	1.00173	0.892719	2.10921	2.19575	2.03285	2.19961	2.25981	2.18477	2.2529	2.26073	2.16636
104	0.334249	0.330791	0.384279	0.342384	0.355298	0.380822	0.383974	0.37106	0.388855	0.470612	0.434818	0.476612	0.604535	0.58552	0.679174	0.902278	1.00702	0.895668	2.09518	2.17521	2.04434	2.19433	2.25605	2.17978	2.24415	2.24019	2.16738
105	0.339841	0.331605	0.383262	0.346756	0.357637	0.384482	0.391194	0.37533	0.394143	0.479561	0.437157	0.4759	0.615213	0.587452	0.678462	0.908379	1.00519	0.897702	2.10565	2.18782	2.03905	2.20378	2.25554	2.17877	2.25137	2.24293	2.15751
106	0.331096	0.326724	0.377771	0.335977	0.350925	0.376347	0.381533	0.36689	0.385703	0.46685	0.433293	0.475493	0.607891	0.586638	0.674598	0.923531	1.01861	0.907972	2.09569	2.17338	2.02756	2.18741	2.25758	2.1687	2.22056	2.24202	2.14846
107	0.336282	0.331605	0.383059	0.344722	0.354688	0.381635	0.384482	0.371365	0.392312	0.473968	0.437055	0.476612	0.612162	0.58796	0.682937	0.925463	1.02135	0.912243	2.10759	2.18517	2.03579	2.18802	2.24893	2.16494	2.22412	2.23734	2.14714
108	0.333638	0.328249	0.383771	0.343502	0.358044	0.383364	0.383974	0.37167	0.393838	0.479662	0.438885	0.478137	0.614602	0.591418	0.681005	0.920785	1.02451	0.917531	2.10362	2.17317	2.02857	2.18985	2.25554	2.17755	2.23449	2.23134	2.15091
109	0.342689	0.334249	0.390584	0.352146	0.36628	0.391499	0.390787	0.376042	0.398922	0.480883	0.44214	0.488001	0.628229	0.600569	0.697275	0.927496	1.03122	0.924649	2.10637	2.19005	2.03173	2.19778	2.25371	2.17836	2.24964	2.23134	2.15233
110	0.339028	0.333232	0.387838	0.345841	0.35906	0.385194	0.38855	0.378381	0.39882	0.481391	0.44214	0.484137	0.618467	0.594265	0.693512	0.93614	1.03488	0.92892	2.10901	2.17582	2.03508	2.17846	2.25849	2.16616	2.23297	2.22859	2.15121
111	0.344417	0.339435	0.393634	0.349298	0.367501	0.391906	0.394346	0.382957	0.401769	0.485764	0.44519	0.489018	0.629042	0.602298	0.703274	0.940411	1.0422	0.925768	2.11674	2.17368	2.04017	2.19361	2.2589	2.16921	2.24598	2.24588	2.15416
112	0.340757	0.332622	0.38672	0.344316	0.364145	0.387431	0.387025	0.377161	0.398312	0.477019	0.444275	0.48617	0.626907	0.603315	0.697478	0.939699	1.0361	0.932784	2.09925	2.1687	2.02288	2.17439	2.24649	2.17236	2.22473	2.24202	2.1443
113	0.337604	0.334147	0.387025	0.345739	0.361399	0.387431	0.387736	0.375534	0.396278	0.478544	0.444173	0.488408	0.623754	0.601688	0.699309	0.950783	1.05359	0.936547	2.10209	2.1746	2.0303	2.17694	2.23195	2.16962	2.23378	2.23917	2.14897
114	0.345333	0.33974	0.399024	0.356417	0.374924	0.396583	0.400854	0.385093	0.404718	0.490746	0.453834	0.496441	0.63372	0.610128	0.714155	0.957799	1.05623	0.948851	2.10728	2.18385	2.02308	2.18436	2.25747	2.17419	2.23571	2.24792	2.14165
115	0.347468	0.344112	0.399227	0.358349	0.379398	0.395973	0.397702	0.388448	0.405735	0.494204	0.451698	0.49878	0.641956	0.614297	0.72229	0.95902	1.05756	0.950478	2.09589	2.18568	2.02766	2.17958	2.25056	2.16351	2.23754	2.23978	2.14511
116	0.342689	0.339943	0.395871	0.352857	0.374314	0.396177	0.397193	0.380415	0.40482	0.487696	0.449766	0.497966	0.638601	0.609721	0.717714	0.959223	1.07545	0.959528	2.0964	2.17134	2.01413	2.17836	2.24659	2.15731	2.22422	2.23734	2.13799
117	0.344926	0.338418	0.396075	0.353366	0.375025	0.394753	0.402176	0.381839	0.404312	0.491153	0.453935	0.499593	0.642262	0.610637	0.718222	0.969799	1.07342	0.960443	2.10393	2.18456	2.02634	2.17836	2.24446	2.16026	2.21853	2.24253	2.12701
118	0.348688	0.340858	0.397295	0.352146	0.377669	0.39455	0.395973	0.385194	0.405532	0.490746	0.454037	0.497356	0.639719	0.613179	0.715477	0.968273	1.07169	0.960037	2.09742	2.17094	2.01668	2.17877	2.23846	2.15324	2.23134	2.23165	2.14724
119	0.348688	0.338418	0.394244	0.355806	0.375839	0.394956	0.395465	0.385398	0.406142	0.494712	0.455461	0.502847	0.647651	0.617653	0.720561	0.97773	1.08318	0.968477	2.09396	2.17002	2.02013	2.18802	2.235	2.15721	2.22402	2.2226	2.13891
120	0.350112	0.342384	0.399329	0.355196	0.380008	0.394753	0.401871	0.386821	0.406447	0.493492	0.458715	0.506203	0.646126	0.624161	0.724019	0.979764	1.08959	0.976103	2.09345	2.17124	2.01759	2.17785	2.23124	2.15375	2.22575	2.22859	2.1446
	P-values against 0 µM			0.673933			0.223233			0.0131703			0.00211828			0.000417001			0.00410376			3.97223e-07			6.32319e-06
	Degrees of freedom			2.92213			2.96552			3.9504			3.51121			3.21377			2.06408			3.61053			3.00816

## Sheet: ED3i
6'FAM Fluorescence (AU) = 9834*(MEF µM FITC). Values below in MEF (µM FITC).
Kinetics data for all conditions are shown; The endpoint data plotted in Supp. Fig. 6c are highlighted in yellow; The p-values for each concentration are highlighted in green; Degrees of freedom for each concentration are highlighted in blue.
[ZnSO4]	0 µM			0.1 µM			0.25 µM			0.5 µM			1.0 µM			2.5 µM			5.0 µM			10 µM			25 µM			50 µM
Time (min)	Replicate 1	Replicate 2	Replicate 3	Replicate 1	Replicate 2	Replicate 3	Replicate 1	Replicate 2	Replicate 3	Replicate 1	Replicate 2	Replicate 3	Replicate 1	Replicate 2	Replicate 3	Replicate 1	Replicate 2	Replicate 3	Replicate 1	Replicate 2	Replicate 3	Replicate 1	Replicate 2	Replicate 3	Replicate 1	Replicate 2	Replicate 3	Replicate 1	Replicate 2	Replicate 3
0	0.180903	0.176734	0.176327	0.179988	0.179479	0.180598	0.178971	0.177547	0.18253	0.181208	0.176124	0.188428	0.179988	0.172158	0.178157	0.183242	0.167277	0.181716	0.171446	0.171548	0.175819	0.171751	0.165345	0.173378	0.174598	0.178971	0.186292	0.168395	0.170022	0.185276
1	0.181818	0.176327	0.177852	0.184157	0.185581	0.180598	0.182937	0.177344	0.182632	0.181106	0.178768	0.187919	0.176429	0.171954	0.177852	0.181818	0.165955	0.181411	0.176429	0.175819	0.176734	0.174802	0.166565	0.17653	0.179784	0.184055	0.188733	0.174395	0.176022	0.191885
2	0.189546	0.189343	0.185479	0.190563	0.191784	0.185886	0.193411	0.185987	0.188835	0.187513	0.184971	0.195038	0.185682	0.179378	0.186903	0.190868	0.173378	0.188021	0.177344	0.183547	0.183954	0.182937	0.178259	0.185987	0.192902	0.197071	0.202257	0.191479	0.193309	0.205308
3	0.183038	0.183649	0.178157	0.188631	0.188326	0.180801	0.189953	0.180598	0.184971	0.182835	0.179479	0.193512	0.181513	0.17409	0.181106	0.188225	0.169311	0.183954	0.177039	0.178666	0.18375	0.186394	0.177751	0.186191	0.194936	0.200122	0.206935	0.197071	0.201342	0.212121
4	0.183038	0.18436	0.178056	0.190462	0.188021	0.179988	0.191479	0.180801	0.182022	0.180089	0.178971	0.190157	0.179479	0.174395	0.178259	0.186801	0.170938	0.182632	0.176327	0.179479	0.182327	0.190258	0.18436	0.189241	0.207444	0.210494	0.216595	0.209376	0.21446	0.221375
5	0.185784	0.186191	0.178971	0.190868	0.189953	0.18375	0.192597	0.181513	0.184564	0.181411	0.18131	0.191479	0.181818	0.172768	0.179581	0.185682	0.171039	0.185784	0.180089	0.182733	0.185886	0.197783	0.195038	0.203173	0.216392	0.224222	0.232967	0.224527	0.231544	0.240899
6	0.191173	0.18975	0.1807	0.191072	0.191173	0.182835	0.193309	0.182733	0.186801	0.184462	0.179073	0.190868	0.18375	0.174598	0.180293	0.185581	0.169616	0.185072	0.184564	0.19036	0.197478	0.206833	0.20602	0.21446	0.231544	0.23795	0.244865	0.244255	0.24761	0.259406
7	0.199512	0.195851	0.188021	0.201444	0.202156	0.18975	0.200936	0.188428	0.194224	0.18975	0.189038	0.19941	0.19219	0.182022	0.189445	0.197682	0.177954	0.195851	0.195139	0.199512	0.210494	0.224324	0.2229	0.234696	0.250559	0.260423	0.270388	0.270592	0.27171	0.282896
8	0.189852	0.191682	0.181615	0.1928	0.195038	0.186496	0.193614	0.185276	0.18853	0.186394	0.184055	0.19158	0.186801	0.175208	0.183852	0.191682	0.177446	0.191682	0.194122	0.197987	0.20785	0.230527	0.233069	0.241001	0.265101	0.273337	0.28371	0.285947	0.285133	0.299166
9	0.197885	0.199309	0.188428	0.19819	0.201952	0.192394	0.201139	0.188835	0.195038	0.18914	0.189038	0.197783	0.189852	0.181411	0.190665	0.198393	0.182835	0.196156	0.20419	0.209681	0.218629	0.247407	0.253407	0.256762	0.282794	0.294692	0.308216	0.312589	0.311674	0.327944
10	0.193817	0.195953	0.185581	0.196665	0.197885	0.18853	0.196461	0.188123	0.191885	0.189445	0.186801	0.19036	0.188326	0.179886	0.188835	0.198495	0.179378	0.193919	0.20846	0.216087	0.222595	0.259101	0.264185	0.270897	0.300895	0.31625	0.32652	0.33313	0.334757	0.346349
11	0.19758	0.204393	0.186903	0.203579	0.207342	0.192089	0.203376	0.19158	0.197478	0.195546	0.191275	0.199715	0.194122	0.184259	0.190258	0.201851	0.184157	0.20002	0.216392	0.226154	0.232866	0.280862	0.288794	0.291133	0.323775	0.33913	0.351535	0.361196	0.361704	0.377974
12	0.197376	0.200325	0.186089	0.205003	0.202868	0.194224	0.202969	0.19158	0.198393	0.193004	0.193411	0.199919	0.196563	0.18314	0.189343	0.202868	0.187309	0.203478	0.225341	0.236933	0.242017	0.295709	0.306793	0.308827	0.346654	0.361501	0.373907	0.387533	0.384889	0.404312
13	0.192699	0.199512	0.18375	0.199715	0.203173	0.190767	0.196156	0.19097	0.191479	0.189445	0.187818	0.194326	0.188225	0.18253	0.187614	0.20002	0.183547	0.195953	0.227578	0.241814	0.242729	0.304861	0.325808	0.320419	0.363128	0.381533	0.394855	0.415497	0.410616	0.424039
14	0.192495	0.196461	0.182123	0.201749	0.202257	0.191377	0.198088	0.190055	0.19219	0.191479	0.186089	0.194427	0.19097	0.180293	0.192292	0.198597	0.184259	0.196055	0.237543	0.251169	0.250254	0.320724	0.340451	0.336486	0.385296	0.401159	0.415396	0.441326	0.432988	0.44641
15	0.1928	0.195241	0.181411	0.198495	0.2048	0.191479	0.197071	0.193411	0.193512	0.190258	0.186089	0.193411	0.190868	0.179073	0.191479	0.200325	0.183954	0.1988	0.243339	0.257474	0.258898	0.333333	0.363331	0.351942	0.409701	0.427395	0.442546	0.470714	0.463189	0.47468
16	0.200122	0.202664	0.188225	0.208867	0.209782	0.19697	0.203986	0.1988	0.199919	0.197275	0.193614	0.200529	0.199309	0.187004	0.19697	0.20785	0.191479	0.203884	0.257271	0.273236	0.273032	0.358247	0.386923	0.375941	0.437869	0.461155	0.471019	0.503559	0.491662	0.51027
17	0.199715	0.205308	0.186903	0.206427	0.208664	0.195444	0.201546	0.195546	0.199105	0.197275	0.192495	0.201139	0.19758	0.184564	0.194427	0.207545	0.193716	0.203986	0.261237	0.285133	0.279337	0.374517	0.407464	0.393939	0.462274	0.480273	0.496034	0.531727	0.517592	0.537421
18	0.194936	0.200427	0.18436	0.203478	0.205003	0.193106	0.199715	0.193716	0.196665	0.19758	0.19036	0.195343	0.195241	0.183445	0.189852	0.204495	0.190563	0.209782	0.267439	0.290116	0.285235	0.388041	0.426073	0.408481	0.484645	0.499695	0.51688	0.559182	0.542506	0.555217
19	0.202563	0.20785	0.191479	0.211613	0.212223	0.19941	0.212731	0.195953	0.202969	0.202563	0.194021	0.205511	0.198698	0.190157	0.196766	0.214257	0.197275	0.218222	0.279947	0.302929	0.296522	0.41204	0.451698	0.428513	0.512101	0.532133	0.544133	0.594977	0.575758	0.586028
20	0.20063	0.206223	0.191275	0.210596	0.211511	0.201952	0.210393	0.19819	0.199817	0.202868	0.19697	0.205613	0.202563	0.190157	0.199817	0.215375	0.20063	0.216697	0.291641	0.314724	0.302827	0.426378	0.470612	0.448648	0.539252	0.561521	0.569351	0.625788	0.601688	0.617755
21	0.193716	0.199207	0.185479	0.203173	0.203681	0.190055	0.204596	0.191479	0.194936	0.196258	0.189241	0.196055	0.197071	0.191173	0.192699	0.211003	0.194733	0.21324	0.295302	0.316758	0.307505	0.442343	0.489018	0.461359	0.561318	0.58074	0.588672	0.654261	0.622534	0.638702
22	0.202766	0.208257	0.191377	0.212935	0.209884	0.200122	0.212223	0.198597	0.202054	0.202563	0.195546	0.202969	0.204088	0.197071	0.199919	0.216189	0.203783	0.218833	0.311267	0.33496	0.319504	0.467053	0.511491	0.481594	0.582164	0.611043	0.622839	0.687513	0.658328	0.673988
23	0.203071	0.209884	0.193106	0.211511	0.209884	0.200224	0.21385	0.199919	0.203274	0.204088	0.19697	0.205003	0.202664	0.197682	0.196766	0.219036	0.206833	0.221883	0.316962	0.342892	0.329062	0.485967	0.531117	0.500102	0.615721	0.63616	0.650905	0.718121	0.684971	0.699614
24	0.194122	0.202664	0.184869	0.204088	0.204393	0.192394	0.206732	0.194427	0.196461	0.198393	0.19158	0.198597	0.194936	0.192699	0.193919	0.213647	0.203478	0.216494	0.320521	0.347773	0.330893	0.495017	0.552979	0.513525	0.63311	0.657006	0.664328	0.745272	0.709071	0.719646
25	0.197783	0.203274	0.185581	0.209376	0.206528	0.194427	0.207138	0.193614	0.19819	0.200732	0.19158	0.201749	0.194733	0.193512	0.193614	0.215477	0.203884	0.218222	0.328757	0.361908	0.338621	0.51627	0.574131	0.529896	0.657413	0.684462	0.690157	0.77954	0.741306	0.75178
26	0.197275	0.201749	0.187513	0.206528	0.205613	0.194224	0.204698	0.193716	0.196868	0.198698	0.19097	0.200122	0.199715	0.195038	0.195038	0.21629	0.207037	0.221375	0.337706	0.367907	0.348383	0.533252	0.591824	0.548505	0.684157	0.710087	0.715172	0.811775	0.768761	0.774964
27	0.198597	0.20724	0.189445	0.208664	0.205308	0.196258	0.208867	0.194326	0.198597	0.201851	0.192495	0.199919	0.199614	0.192394	0.198597	0.218528	0.209579	0.222188	0.347773	0.379093	0.35601	0.554403	0.614501	0.567317	0.711714	0.734798	0.737747	0.840858	0.798556	0.807098
28	0.199512	0.2048	0.190462	0.210189	0.20663	0.19819	0.208257	0.195851	0.198698	0.202054	0.192699	0.201546	0.202969	0.194529	0.199919	0.220968	0.209071	0.224222	0.357128	0.38977	0.364653	0.571995	0.636465	0.580334	0.733577	0.763067	0.767541	0.869026	0.825503	0.834452
29	0.203376	0.21263	0.194834	0.217612	0.21385	0.203274	0.213647	0.20063	0.205511	0.20602	0.20002	0.207342	0.206223	0.201647	0.205511	0.228798	0.217511	0.232967	0.375941	0.407362	0.381737	0.590299	0.663718	0.612874	0.761338	0.795302	0.800793	0.90604	0.863128	0.865263
30	0.203884	0.211308	0.195139	0.216595	0.215477	0.204393	0.21446	0.199817	0.2048	0.208867	0.202156	0.207647	0.207749	0.20002	0.203986	0.228391	0.220968	0.23073	0.383059	0.415802	0.391601	0.616433	0.679276	0.62772	0.789811	0.823571	0.823063	0.938072	0.888957	0.897397
31	0.19941	0.202359	0.187919	0.206935	0.206325	0.197478	0.208054	0.194529	0.20002	0.1988	0.193411	0.201241	0.201241	0.195648	0.196258	0.222188	0.218629	0.227273	0.384991	0.417836	0.390889	0.626195	0.699003	0.637279	0.809945	0.842079	0.839231	0.926073	0.914684	0.922412
32	0.19636	0.202563	0.188428	0.206833	0.205105	0.195546	0.206325	0.194326	0.19758	0.200732	0.191987	0.202257	0.202461	0.195139	0.196665	0.22412	0.218629	0.228798	0.393838	0.424649	0.39699	0.643583	0.718833	0.655176	0.835265	0.868009	0.872178	0.954037	0.93431	0.942648
33	0.205206	0.211816	0.195241	0.214663	0.213036	0.202156	0.214358	0.200529	0.20541	0.20785	0.199512	0.209477	0.205715	0.200834	0.204291	0.23134	0.225747	0.23795	0.404108	0.443258	0.412548	0.670531	0.745373	0.682123	0.866687	0.900549	0.898515	0.982611	0.97529	0.981289
34	0.198698	0.204901	0.188631	0.209274	0.208766	0.197885	0.20724	0.196258	0.199919	0.203579	0.196055	0.204291	0.201241	0.196563	0.197071	0.225036	0.222697	0.231544	0.412955	0.450478	0.414785	0.679276	0.76388	0.692597	0.893736	0.926174	0.925056	0.913158	0.994712	1.00793
35	0.20002	0.205511	0.18853	0.212121	0.207647	0.197173	0.209681	0.196055	0.201139	0.202868	0.194834	0.205715	0.203376	0.19819	0.199309	0.228391	0.224019	0.233272	0.419463	0.460952	0.426988	0.702868	0.78554	0.710596	0.91387	0.947936	0.949766	0.931971	1.01963	1.03488
36	0.203274	0.208867	0.191987	0.213748	0.209579	0.199614	0.211409	0.197275	0.204393	0.205308	0.197478	0.206122	0.205715	0.201037	0.202766	0.23134	0.228086	0.235815	0.431462	0.471426	0.436445	0.722493	0.808115	0.734086	0.944783	0.975086	0.9759	0.963494	1.05786	1.06447
37	0.206325	0.214257	0.195444	0.218426	0.213036	0.204698	0.217511	0.205308	0.207342	0.20846	0.201647	0.209071	0.206528	0.202156	0.207952	0.23673	0.233679	0.240289	0.44641	0.486475	0.449766	0.744051	0.83557	0.757372	0.973764	1.006	1.01088	0.996034	1.0842	1.09732
38	0.200936	0.205206	0.192597	0.21324	0.207138	0.198597	0.210291	0.200427	0.203579	0.203681	0.196766	0.207037	0.208664	0.199715	0.202868	0.235509	0.230425	0.236526	0.451597	0.493289	0.451698	0.757576	0.852959	0.769372	0.994	1.02735	1.0241	1.01586	1.11521	1.11969
39	0.201342	0.206732	0.190055	0.21202	0.20846	0.198902	0.209376	0.198393	0.203274	0.205817	0.19697	0.207749	0.204698	0.19941	0.200325	0.233374	0.234086	0.238967	0.458105	0.504576	0.459426	0.778422	0.875636	0.783303	1.01932	1.0601	1.04739	1.03356	1.14267	1.1506
40	0.201851	0.206935	0.192495	0.213138	0.210087	0.201139	0.210799	0.199003	0.201139	0.204088	0.195343	0.207647	0.205308	0.199817	0.202664	0.235713	0.236221	0.240899	0.470612	0.516677	0.470917	0.792048	0.892923	0.810962	1.04545	1.08349	1.07972	1.06955	1.17216	1.17795
41	0.209477	0.21446	0.197275	0.219138	0.218426	0.20785	0.219544	0.2048	0.210087	0.214053	0.202563	0.212935	0.213036	0.205206	0.208969	0.24578	0.245068	0.246492	0.484238	0.531422	0.483933	0.822351	0.920988	0.829571	1.07983	1.11664	1.10311	1.0961	1.21039	1.21436
42	0.208359	0.216392	0.1988	0.221985	0.217002	0.204596	0.217917	0.204088	0.210596	0.215884	0.201952	0.212935	0.215477	0.206223	0.210596	0.244966	0.24395	0.250661	0.493594	0.546065	0.494509	0.837503	0.947936	0.851637	1.11064	1.1388	1.13433	1.12965	1.23144	1.2407
43	0.202969	0.208257	0.193512	0.215579	0.211003	0.199512	0.211409	0.200529	0.20541	0.20602	0.198088	0.209172	0.207952	0.20002	0.204393	0.241306	0.241916	0.245678	0.49878	0.549624	0.496746	0.850925	0.958206	0.862823	1.12477	1.16768	1.16219	1.1443	1.2649	1.26591
44	0.210291	0.216392	0.197173	0.221782	0.215274	0.207545	0.217714	0.205105	0.209681	0.21202	0.203884	0.213036	0.212731	0.203579	0.208766	0.246797	0.250051	0.252796	0.514135	0.566097	0.512304	0.88072	0.986882	0.885194	1.1505	1.2046	1.18924	1.17562	1.29774	1.29866
45	0.205613	0.211003	0.193512	0.21629	0.210087	0.203071	0.209172	0.200834	0.206122	0.207037	0.200325	0.207444	0.211308	0.202563	0.205918	0.242628	0.244763	0.248627	0.51688	0.569758	0.514745	0.897905	1.00102	0.895668	1.18477	1.21761	1.20714	1.19524	1.31788	1.3191
46	0.208664	0.217002	0.20002	0.218222	0.218222	0.205206	0.217002	0.204901	0.208664	0.21446	0.203884	0.212426	0.212833	0.205511	0.21263	0.251271	0.250153	0.253915	0.533964	0.591214	0.530608	0.917124	1.03407	0.923632	1.21212	1.25107	1.24131	1.22849	1.35347	1.36069
47	0.203986	0.213952	0.195139	0.215477	0.210393	0.199919	0.212731	0.202969	0.206223	0.209986	0.197173	0.206732	0.211511	0.201647	0.2048	0.247	0.250966	0.249237	0.538641	0.592231	0.535794	0.93492	1.04769	0.939292	1.22941	1.2771	1.25869	1.25269	1.38357	1.38641
48	0.211206	0.220155	0.199105	0.221985	0.217816	0.208359	0.221883	0.207444	0.213545	0.21324	0.204698	0.217307	0.217206	0.209884	0.21324	0.255135	0.260728	0.261745	0.553285	0.607993	0.55481	0.958105	1.07566	0.965629	1.26703	1.30893	1.29581	1.28513	1.41468	1.41723
49	0.203986	0.208766	0.192495	0.215172	0.211613	0.201546	0.211511	0.202257	0.207342	0.207647	0.200936	0.209579	0.210087	0.202664	0.206325	0.250356	0.255847	0.252796	0.556844	0.616433	0.559182	0.975697	1.08898	0.97834	1.28371	1.3316	1.31594	1.30039	1.42811	1.43634
50	0.204495	0.212731	0.195749	0.216494	0.211714	0.205308	0.21385	0.200325	0.208969	0.206732	0.202868	0.211206	0.211714	0.203986	0.207138	0.252796	0.25544	0.25605	0.56925	0.628839	0.568538	0.994916	1.11826	1.00061	1.3195	1.35357	1.34055	1.32672	1.47651	1.46858
51	0.206833	0.214155	0.196868	0.217714	0.213036	0.203173	0.215172	0.201851	0.204088	0.208155	0.201647	0.210291	0.209884	0.202969	0.205715	0.252898	0.260626	0.258084	0.581452	0.639821	0.572504	1.0061	1.14023	1.01963	1.34686	1.38296	1.36435	1.35876	1.50122	1.49736
52	0.209376	0.215172	0.197173	0.218324	0.213341	0.201342	0.217002	0.204088	0.206325	0.208867	0.199512	0.211613	0.21324	0.204088	0.209782	0.255034	0.26205	0.260931	0.592536	0.654667	0.586333	1.0363	1.15945	1.03976	1.37197	1.41296	1.39628	1.37797	1.53417	1.52837
53	0.202461	0.213341	0.194936	0.218426	0.215274	0.202868	0.21507	0.204495	0.206122	0.208562	0.202257	0.210799	0.21202	0.207342	0.209782	0.257474	0.264491	0.259508	0.6024	0.666362	0.593146	1.05196	1.17745	1.05725	1.39577	1.44255	1.42739	1.40879	1.55654	1.55969
54	0.206325	0.212833	0.197071	0.218426	0.210393	0.203274	0.218731	0.202257	0.205715	0.209884	0.199614	0.210698	0.21202	0.206732	0.21202	0.257271	0.266829	0.26144	0.612569	0.679479	0.604637	1.07261	1.21497	1.08166	1.42851	1.46949	1.45302	1.43878	1.59081	1.57525
55	0.211714	0.217816	0.201546	0.223917	0.220053	0.209172	0.22168	0.207952	0.210087	0.21568	0.209274	0.217206	0.219138	0.209376	0.215172	0.264389	0.273439	0.267439	0.631279	0.694021	0.620805	1.09996	1.23642	1.10077	1.45963	1.49837	1.48454	1.47122	1.62711	1.62436
56	0.213443	0.218934	0.201546	0.223409	0.218629	0.210291	0.222493	0.207647	0.214155	0.21568	0.207342	0.216901	0.221273	0.211511	0.214765	0.268863	0.276795	0.271405	0.636567	0.708054	0.630466	1.12009	1.25941	1.12172	1.48709	1.54088	1.50824	1.50102	1.64735	1.65477
57	0.207444	0.211816	0.195546	0.217002	0.210494	0.201851	0.215884	0.201952	0.205105	0.209477	0.202156	0.208155	0.212833	0.203884	0.206427	0.261643	0.274253	0.267439	0.647956	0.714257	0.632805	1.13819	1.27191	1.13972	1.49797	1.554	1.53569	1.51505	1.68121	1.67114
58	0.206732	0.214765	0.195851	0.217511	0.21385	0.203173	0.218222	0.203579	0.205511	0.210799	0.202156	0.211714	0.215477	0.207647	0.210901	0.266016	0.276693	0.271202	0.653854	0.723307	0.644905	1.15589	1.2952	1.1569	1.53152	1.57881	1.5541	1.55491	1.7107	1.69443
59	0.211206	0.219951	0.200325	0.224425	0.221578	0.208257	0.223409	0.208969	0.213443	0.215375	0.209071	0.216189	0.223612	0.211816	0.212731	0.272727	0.28554	0.274964	0.672565	0.741204	0.661582	1.18273	1.32184	1.18548	1.56233	1.61176	1.59925	1.5781	1.75147	1.74171
60	0.205613	0.213036	0.198393	0.217917	0.215274	0.202359	0.215985	0.203783	0.208155	0.210901	0.200529	0.211003	0.214968	0.208155	0.211003	0.265406	0.280354	0.274151	0.677344	0.752695	0.666565	1.19931	1.33974	1.20673	1.58857	1.63647	1.61003	1.59986	1.76703	1.76693
61	0.208359	0.214257	0.196055	0.22046	0.214968	0.205511	0.217816	0.202461	0.208969	0.212426	0.204393	0.212121	0.217714	0.205105	0.211918	0.272117	0.28798	0.27649	0.689038	0.765507	0.680903	1.21649	1.37442	1.22626	1.6205	1.66097	1.64165	1.62945	1.80893	1.79774
62	0.209376	0.216189	0.199512	0.223205	0.217002	0.211308	0.21629	0.204596	0.21263	0.21202	0.206833	0.21568	0.220866	0.208257	0.214765	0.275778	0.287269	0.275981	0.703783	0.778523	0.690258	1.24171	1.39353	1.2472	1.65192	1.68782	1.66718	1.64287	1.82133	1.82032
63	0.208664	0.216799	0.199715	0.22168	0.214358	0.205206	0.218629	0.202969	0.209884	0.21202	0.20419	0.212528	0.217511	0.210494	0.213036	0.274964	0.291336	0.280049	0.710087	0.790014	0.70063	1.26866	1.41611	1.2651	1.66962	1.72463	1.69341	1.67734	1.86913	1.84676
64	0.207138	0.213036	0.198902	0.220765	0.213952	0.206427	0.219341	0.206325	0.212528	0.210291	0.204495	0.214663	0.217104	0.209071	0.211918	0.275066	0.291336	0.281981	0.725951	0.798658	0.713748	1.28503	1.4397	1.28218	1.70816	1.75097	1.72473	1.7049	1.8913	1.87808
65	0.214765	0.220663	0.20602	0.225849	0.223205	0.21324	0.224527	0.209071	0.214155	0.218324	0.208562	0.219138	0.224832	0.216595	0.217104	0.282998	0.300183	0.289506	0.743339	0.819504	0.726154	1.31269	1.47061	1.30893	1.735	1.77964	1.75605	1.73581	1.93024	1.9276
66	0.213952	0.22229	0.202563	0.225849	0.220256	0.210087	0.222697	0.211816	0.21324	0.217612	0.209782	0.218833	0.225747	0.212223	0.218426	0.283099	0.302522	0.288794	0.750864	0.83496	0.733984	1.32174	1.48719	1.32459	1.76174	1.80893	1.7892	1.75991	1.95668	1.95505
67	0.209376	0.216392	0.198597	0.219138	0.216697	0.206935	0.218019	0.202766	0.208257	0.210698	0.204698	0.213036	0.217816	0.208867	0.212325	0.279134	0.300793	0.28676	0.756356	0.843502	0.741712	1.35011	1.50885	1.34808	1.78585	1.83649	1.81198	1.78961	1.98058	1.97071
68	0.207037	0.216697	0.198393	0.221171	0.214968	0.204698	0.217511	0.204596	0.206732	0.212833	0.206122	0.21202	0.217714	0.210291	0.216392	0.280557	0.302013	0.285438	0.772117	0.857027	0.754728	1.37452	1.52735	1.36547	1.81401	1.85916	1.84513	1.81096	2.02085	2.00895
69	0.214053	0.218528	0.204291	0.227374	0.220663	0.213545	0.225442	0.213443	0.217104	0.219239	0.210393	0.219239	0.223815	0.215172	0.218426	0.287574	0.311775	0.297132	0.795607	0.874415	0.772727	1.4037	1.55878	1.39374	1.83872	1.89801	1.87014	1.84879	2.05847	2.04322
70	0.215782	0.224731	0.209071	0.230832	0.224324	0.214663	0.227985	0.212426	0.216799	0.221171	0.212223	0.21985	0.227781	0.217104	0.22229	0.294387	0.314114	0.302217	0.802827	0.884991	0.782794	1.42394	1.58725	1.41346	1.87686	1.92811	1.8974	1.8798	2.0786	2.07586
71	0.21507	0.224019	0.204596	0.2289	0.224425	0.21385	0.226866	0.212223	0.218121	0.221375	0.212528	0.220256	0.227171	0.216392	0.222493	0.293675	0.317775	0.300793	0.814623	0.901159	0.7952	1.43899	1.61318	1.43624	1.89801	1.94804	1.93787	1.89231	2.11298	2.10199
72	0.207952	0.217714	0.201851	0.222392	0.216087	0.208562	0.218426	0.209376	0.213647	0.21446	0.206122	0.214765	0.219646	0.21385	0.217104	0.290116	0.313911	0.300183	0.826215	0.910209	0.799878	1.45485	1.62762	1.4578	1.92211	1.97712	1.94305	1.91631	2.12508	2.12996
73	0.216494	0.223002	0.204698	0.22951	0.225747	0.214968	0.225239	0.210799	0.215884	0.217206	0.212223	0.223612	0.226154	0.219036	0.223307	0.298963	0.323876	0.304047	0.841468	0.930649	0.813708	1.4881	1.66097	1.47976	1.95892	2.00915	1.9819	1.94163	2.15965	2.16931
74	0.210291	0.218833	0.200224	0.223612	0.218222	0.207647	0.219341	0.20602	0.210698	0.215375	0.205918	0.216189	0.223714	0.213748	0.216494	0.292353	0.320724	0.297743	0.850112	0.94214	0.826012	1.50885	1.67328	1.49837	1.98271	2.03234	1.99512	1.95719	2.18304	2.18243
75	0.208054	0.216901	0.197987	0.222595	0.218324	0.20785	0.21985	0.20724	0.212223	0.215172	0.20602	0.214562	0.22107	0.211308	0.217104	0.292963	0.324181	0.304454	0.862619	0.952715	0.837909	1.53224	1.70185	1.52318	1.99949	2.05257	2.03254	1.98109	2.22473	2.21802
76	0.217816	0.227985	0.207037	0.230018	0.227476	0.217206	0.22829	0.212731	0.216189	0.222595	0.21568	0.226154	0.231035	0.222697	0.223104	0.305674	0.333435	0.310454	0.874619	0.970409	0.858145	1.55867	1.73276	1.54474	2.03671	2.09142	2.06833	2.00915	2.25768	2.24985
77	0.211409	0.219341	0.201851	0.222798	0.216595	0.207749	0.222595	0.207342	0.211918	0.216901	0.207749	0.219239	0.2229	0.215274	0.217917	0.302929	0.331605	0.307911	0.883567	0.981594	0.861908	1.57016	1.75554	1.56783	2.06498	2.12172	2.08155	2.01729	2.27903	2.27679
78	0.220053	0.224019	0.207545	0.231747	0.228086	0.216697	0.226052	0.21324	0.218426	0.22168	0.21385	0.22229	0.230018	0.222798	0.224324	0.304962	0.340858	0.316962	0.912548	1.00885	0.880415	1.59406	1.7952	1.59304	2.08613	2.15101	2.13382	2.04912	2.31086	2.31452
79	0.209274	0.21985	0.203173	0.22107	0.219036	0.207647	0.219138	0.207444	0.211816	0.21568	0.208054	0.216392	0.223104	0.213748	0.219036	0.304759	0.336791	0.312792	0.913463	1.00712	0.886313	1.61938	1.80273	1.60637	2.10942	2.18731	2.14765	2.05654	2.3074	2.31493
80	0.212121	0.218629	0.203376	0.223917	0.220561	0.208766	0.223307	0.208562	0.212528	0.215477	0.207952	0.217002	0.228595	0.215884	0.216901	0.310454	0.340553	0.313504	0.92953	1.02959	0.902481	1.63769	1.82255	1.63057	2.14328	2.20409	2.18833	2.06366	2.34777	2.35123
81	0.213748	0.22229	0.203274	0.225239	0.225137	0.211003	0.22229	0.210393	0.21507	0.218121	0.210393	0.217104	0.227883	0.218019	0.22168	0.310047	0.344722	0.317673	0.941936	1.03874	0.909193	1.67073	1.84493	1.64663	2.17368	2.22656	2.20805	2.06833	2.35926	2.38031
82	0.217307	0.229103	0.208766	0.232255	0.225849	0.214562	0.226968	0.21324	0.219341	0.22351	0.215985	0.225137	0.230018	0.22046	0.224527	0.318589	0.353976	0.325402	0.962986	1.06101	0.931971	1.69005	1.8675	1.68538	2.19646	2.26835	2.23907	2.09508	2.39496	2.41448
83	0.212223	0.218833	0.19941	0.226154	0.220256	0.211003	0.22168	0.20785	0.215172	0.216392	0.210291	0.217917	0.225239	0.211409	0.22046	0.313097	0.352654	0.319911	0.972748	1.06884	0.933496	1.70948	1.89526	1.69595	2.21446	2.28412	2.25991	2.07006	2.38997	2.42923
84	0.211409	0.222087	0.202156	0.224527	0.22046	0.213341	0.222697	0.207749	0.212121	0.215375	0.209274	0.216595	0.226154	0.215375	0.216494	0.317063	0.353671	0.321843	0.990645	1.08572	0.952207	1.7411	1.9216	1.72026	2.24364	2.32022	2.28096	2.09355	2.40675	2.43777
85	0.219544	0.226866	0.20846	0.232764	0.228391	0.215172	0.229713	0.21568	0.218934	0.224222	0.21568	0.225544	0.233171	0.221985	0.226663	0.326215	0.366992	0.332215	1.00539	1.10921	0.971121	1.7652	1.95627	1.75178	2.26327	2.3492	2.32184	2.08674	2.40553	2.46177
86	0.218222	0.228188	0.209579	0.233476	0.229001	0.216697	0.231442	0.214257	0.220256	0.223002	0.213545	0.22412	0.232866	0.224019	0.225951	0.331503	0.364348	0.338519	1.01597	1.12131	0.983628	1.78442	1.97519	1.7709	2.28676	2.38357	2.35194	2.08257	2.41794	2.46899
87	0.214663	0.222188	0.205918	0.227883	0.220663	0.213545	0.225646	0.208054	0.212325	0.218324	0.21202	0.221883	0.225849	0.216697	0.216392	0.324283	0.367297	0.333028	1.02522	1.13118	0.983933	1.80954	2.00681	1.79286	2.29978	2.40238	2.36669	2.08582	2.40513	2.47437
88	0.218934	0.230323	0.208867	0.232561	0.227578	0.215477	0.232357	0.218426	0.221477	0.22412	0.21446	0.225849	0.236526	0.224832	0.224629	0.330486	0.376754	0.340248	1.03895	1.15304	1.00864	1.84299	2.02746	1.81788	2.32174	2.4276	2.40238	2.10199	2.42251	2.47905
89	0.21446	0.225036	0.205817	0.226663	0.224731	0.212731	0.22829	0.211104	0.214765	0.217612	0.209274	0.221477	0.231442	0.220256	0.221578	0.331401	0.37411	0.337808	1.06111	1.16951	1.01627	1.86598	2.05573	1.83872	2.33232	2.45719	2.42017	2.0846	2.4099	2.50356
90	0.213545	0.22168	0.202461	0.225137	0.222493	0.210189	0.222697	0.209172	0.214765	0.219036	0.206935	0.218731	0.225544	0.216189	0.219951	0.332418	0.377974	0.338214	1.07271	1.18111	1.03325	1.87157	2.07616	1.86221	2.34218	2.47163	2.44773	2.09426	2.41184	2.48576
91	0.219544	0.228696	0.210189	0.232967	0.229815	0.216392	0.230018	0.212731	0.220561	0.223002	0.21629	0.225849	0.233476	0.224731	0.227476	0.338824	0.388245	0.349705	1.09182	1.19921	1.05186	1.91631	2.11033	1.88184	2.33821	2.50458	2.47468	2.09732	2.42567	2.49064
92	0.212935	0.223104	0.202563	0.224832	0.222697	0.208969	0.223815	0.210393	0.212325	0.219646	0.209986	0.222087	0.227883	0.218528	0.22107	0.336892	0.384381	0.346451	1.10545	1.211	1.06162	1.92343	2.12426	1.90085	2.32845	2.49634	2.49441	2.0903	2.41611	2.50285
93	0.221782	0.229612	0.207138	0.233476	0.229713	0.21507	0.231442	0.214257	0.221273	0.223714	0.21629	0.226866	0.235001	0.224527	0.230323	0.345739	0.395465	0.355298	1.12203	1.22981	1.08135	1.95505	2.14846	1.93299	2.34167	2.50885	2.52359	2.08989	2.42485	2.50275
94	0.221883	0.231442	0.210393	0.23134	0.227985	0.215884	0.23134	0.218121	0.22107	0.226256	0.216595	0.228696	0.235713	0.227171	0.228391	0.352959	0.401363	0.355908	1.13931	1.24415	1.1022	1.99054	2.17887	1.96034	2.33293	2.51485	2.54108	2.09538	2.41316	2.51129
95	0.222697	0.230933	0.213647	0.233577	0.230527	0.218833	0.232154	0.220663	0.220765	0.225951	0.218426	0.226561	0.233679	0.226154	0.228696	0.353061	0.399939	0.363331	1.15406	1.26713	1.10403	2.00366	2.20632	1.97468	2.35591	2.51729	2.56091	2.0965	2.42678	2.50102
96	0.218731	0.229205	0.212833	0.230222	0.229205	0.217511	0.230832	0.218324	0.22229	0.225849	0.220053	0.226866	0.236628	0.225137	0.2289	0.355501	0.406244	0.362213	1.1626	1.28279	1.12742	2.02918	2.2412	2.0062	2.34564	2.53376	2.57881	2.1025	2.42668	2.49553
97	0.219239	0.232967	0.211714	0.230222	0.229917	0.218324	0.231849	0.216595	0.223917	0.224832	0.217104	0.228493	0.239374	0.227273	0.228595	0.362314	0.409498	0.367907	1.181	1.29805	1.1323	2.05684	2.25951	2.04007	2.36282	2.53417	2.58338	2.09132	2.42353	2.49817
98	0.222493	0.230425	0.210901	0.232357	0.231645	0.21629	0.232662	0.214663	0.223104	0.224832	0.218934	0.229205	0.237035	0.224222	0.230323	0.361908	0.418243	0.370755	1.20226	1.307	1.14755	2.07921	2.29103	2.06152	2.35337	2.5361	2.59681	2.10362	2.43075	2.50407
99	0.221477	0.236526	0.211918	0.231645	0.232662	0.217917	0.232764	0.21985	0.2229	0.223815	0.21629	0.229103	0.236221	0.225849	0.227476	0.364043	0.420073	0.373297	1.22209	1.33211	1.16331	2.1027	2.31066	2.08908	2.35621	2.53956	2.5962	2.10494	2.4157	2.52257
100	0.223714	0.232967	0.213138	0.230933	0.233679	0.220358	0.232052	0.218731	0.22229	0.226052	0.218324	0.226358	0.234391	0.226459	0.231747	0.368111	0.430547	0.374924	1.22798	1.35032	1.1749	2.12619	2.34879	2.09803	2.36516	2.53864	2.59579	2.09782	2.42933	2.51078
101	0.223002	0.235509	0.211613	0.229917	0.234594	0.218222	0.233781	0.218731	0.222798	0.229001	0.220663	0.229917	0.237543	0.229713	0.231035	0.37228	0.427802	0.378788	1.25402	1.37157	1.18955	2.15884	2.35896	2.12345	2.35591	2.5421	2.60901	2.10515	2.42556	2.51505
102	0.215985	0.227578	0.2048	0.223205	0.223307	0.210799	0.227476	0.211511	0.218222	0.219544	0.214257	0.223205	0.236018	0.222595	0.223205	0.368517	0.431259	0.376652	1.25636	1.37665	1.20988	2.18639	2.38896	2.15335	2.35835	2.52796	2.60413	2.09315	2.42485	2.50163
103	0.22168	0.237848	0.213341	0.231544	0.232866	0.219138	0.234594	0.218833	0.221375	0.229408	0.220053	0.228696	0.23856	0.22951	0.23073	0.380822	0.442343	0.391092	1.28025	1.40472	1.22371	2.20968	2.4094	2.1569	2.36018	2.55369	2.61674	2.11318	2.43014	2.51993
104	0.224934	0.241204	0.212833	0.231442	0.232052	0.22168	0.236323	0.219748	0.229001	0.228696	0.21985	0.2289	0.238662	0.233069	0.231544	0.38255	0.441123	0.389363	1.29856	1.41906	1.2411	2.22656	2.45119	2.19433	2.37086	2.55888	2.61267	2.10799	2.43095	2.51485
105	0.224425	0.236425	0.211613	0.230018	0.232255	0.220155	0.234188	0.220256	0.224629	0.229306	0.220358	0.2289	0.239577	0.229713	0.2289	0.383872	0.450376	0.392211	1.31686	1.43055	1.25371	2.25524	2.46126	2.22931	2.35662	2.54403	2.6263	2.09121	2.44143	2.51261
106	0.214765	0.230628	0.207952	0.223002	0.225646	0.214358	0.228391	0.211714	0.218324	0.220358	0.213443	0.222392	0.230425	0.223917	0.225951	0.383262	0.446715	0.389567	1.32093	1.4521	1.26947	2.26663	2.49227	2.22992	2.35296	2.53803	2.60769	2.09599	2.41499	2.49746
107	0.223104	0.23734	0.21324	0.232459	0.234493	0.221578	0.233069	0.218934	0.224425	0.229713	0.224731	0.227578	0.241916	0.231137	0.233984	0.391702	0.459325	0.398922	1.34401	1.46868	1.28768	2.30191	2.51861	2.27161	2.36211	2.55288	2.60128	2.11328	2.44387	2.52064
108	0.223409	0.23673	0.217714	0.229103	0.235916	0.221477	0.238967	0.221883	0.223205	0.230832	0.223205	0.231849	0.240289	0.232561	0.233069	0.395668	0.459935	0.406142	1.37075	1.48159	1.29571	2.33252	2.53996	2.29245	2.36689	2.542	2.61298	2.09955	2.44285	2.51627
109	0.225137	0.238255	0.215477	0.231035	0.234086	0.22046	0.234493	0.219951	0.224731	0.23134	0.221782	0.230933	0.23978	0.232357	0.23195	0.397804	0.4699	0.408074	1.37696	1.50315	1.31503	2.34604	2.55857	2.30618	2.36648	2.54891	2.61531	2.10332	2.42638	2.52237
110	0.225544	0.23734	0.212426	0.233171	0.235306	0.22168	0.235611	0.219951	0.226866	0.231747	0.225849	0.232662	0.241306	0.231544	0.232357	0.403396	0.472341	0.408481	1.39262	1.52135	1.33191	2.38113	2.57616	2.33903	2.37075	2.55166	2.61877	2.11084	2.44448	2.50864
111	0.227069	0.238967	0.21385	0.233171	0.235815	0.221477	0.235815	0.220561	0.223205	0.230222	0.221883	0.228493	0.240492	0.236221	0.234289	0.403701	0.481493	0.415701	1.4099	1.54301	1.35133	2.40177	2.60199	2.36892	2.37116	2.56284	2.62538	2.10657	2.44061	2.51708
112	0.227679	0.241306	0.21446	0.232154	0.235103	0.22168	0.236425	0.222188	0.226256	0.231442	0.220968	0.232967	0.240492	0.234391	0.236221	0.410515	0.487594	0.417836	1.42465	1.55603	1.36384	2.44	2.61704	2.38682	2.37391	2.55237	2.63545	2.10565	2.44641	2.52817
113	0.226561	0.238865	0.215477	0.23134	0.237136	0.222087	0.236933	0.222392	0.22829	0.230832	0.223104	0.230323	0.243034	0.235103	0.235408	0.41143	0.48973	0.420582	1.44621	1.5786	1.38489	2.43929	2.64491	2.42414	2.3737	2.56803	2.60281	2.11328	2.44082	2.52329
114	0.226968	0.239475	0.213036	0.230425	0.231849	0.219239	0.235509	0.220561	0.2229	0.230832	0.221477	0.23134	0.242729	0.231849	0.234391	0.41326	0.496848	0.424547	1.46329	1.59874	1.3975	2.47488	2.65935	2.43451	2.36984	2.54678	2.60698	2.09721	2.43563	2.51841
115	0.225646	0.235713	0.215375	0.230222	0.232662	0.220765	0.234594	0.222188	0.222798	0.232154	0.220155	0.231035	0.242221	0.232154	0.232662	0.418345	0.499695	0.429225	1.47814	1.61511	1.40767	2.48698	2.66148	2.45993	2.35784	2.55522	2.61165	2.09772	2.43512	2.51424
116	0.219036	0.232561	0.209986	0.223714	0.230527	0.214155	0.228188	0.213443	0.218833	0.226052	0.217409	0.225849	0.235204	0.229815	0.22951	0.416412	0.502237	0.425158	1.50529	1.62996	1.42556	2.5122	2.67887	2.46919	2.35642	2.55745	2.61521	2.10057	2.42363	2.51617
117	0.224832	0.240797	0.21568	0.233272	0.235204	0.221578	0.235916	0.221578	0.226968	0.233374	0.223815	0.233577	0.241611	0.23612	0.23612	0.426276	0.511084	0.435835	1.51769	1.65223	1.44133	2.52583	2.68304	2.49237	2.36282	2.54851	2.62233	2.10087	2.43258	2.52979
118	0.219239	0.235204	0.209071	0.226256	0.230628	0.217307	0.230832	0.219544	0.220256	0.225239	0.215274	0.227273	0.237645	0.229917	0.232967	0.424954	0.511084	0.435733	1.53488	1.65823	1.4521	2.55511	2.69626	2.51871	2.36282	2.55267	2.62325	2.10281	2.42984	2.51312
119	0.223409	0.241306	0.218731	0.233476	0.234696	0.223409	0.234594	0.224019	0.226561	0.231849	0.224425	0.233476	0.244661	0.237136	0.23673	0.435021	0.520236	0.444478	1.55735	1.68965	1.47641	2.56996	2.69148	2.52471	2.36221	2.55054	2.61928	2.10454	2.45587	2.51993
120	0.225646	0.242119	0.215884	0.232154	0.236221	0.222798	0.238357	0.224222	0.226358	0.234696	0.226663	0.234798	0.243543	0.237848	0.238052	0.439191	0.527659	0.445394	1.57047	1.70439	1.49288	2.60484	2.70195	2.55542	2.37177	2.5603	2.62935	2.10576	2.45729	2.53101
	P-values against 0 µM			0.390559			0.548853			0.759728			0.31406			0.000367322			0.00247765			0.00176814			2.54305e-05			0.00129307
	Degrees of freedom			3.93581			3.89077			3.85545			2.83388			3.99743			2.09732			2.03434			2.36936			2.02303
