# Supplementary material for: Programming cell-free biosensors with DNA strand displacement circuits
Source: Nat Chem Biol. 2022 Feb 17;18(4):385–93. doi: 10.1038/s41589-021-00962-9 (PMC8964419; doi:10.1038/s41589-021-00962-9)
Supplement: Source Data Extended Data Fig. 4 — Calibrated plate reader source data for Extended Data Fig. 4. [file 41589_2021_962_MOESM19_ESM.xlsx]

## Sheet: ED4c
6'FAM Fluorescence (AU) = 9834*(MEF µM FITC). Values below in MEF (µM FITC).
	smtO-InvadeR			smtO-InvadeR-InvadeR
Time (min)	Replicate 1	Replicate 2	Replicate 3	Replicate 1	Replicate 2	Replicate 3
0	0.175615	0.161277	0.171548	0.198495	0.206223	0.193716
1	0.171954	0.160362	0.168497	0.211206	0.217816	0.209172
2	0.176022	0.16626	0.173785	0.238357	0.241001	0.231035
3	0.181615	0.169209	0.176632	0.26327	0.266626	0.260321
4	0.183445	0.17348	0.186394	0.288286	0.290929	0.293065
5	0.187919	0.183547	0.193411	0.320724	0.325402	0.321944
6	0.199003	0.190258	0.201241	0.35845	0.35784	0.360789
7	0.210901	0.198088	0.21202	0.394855	0.395058	0.40299
8	0.218222	0.205206	0.220053	0.435021	0.430649	0.448342
9	0.230933	0.219443	0.229815	0.4819	0.475188	0.489831
10	0.246085	0.230832	0.245373	0.524405	0.518202	0.535998
11	0.258796	0.243034	0.260728	0.57708	0.559081	0.585418
12	0.275066	0.255135	0.275473	0.62833	0.604332	0.633821
13	0.291946	0.273134	0.294489	0.675819	0.64999	0.679073
14	0.312589	0.290218	0.313199	0.729103	0.694529	0.724731
15	0.330588	0.314724	0.335977	0.782794	0.73795	0.778727
16	0.356518	0.332622	0.356823	0.837503	0.785642	0.827842
17	0.375941	0.354179	0.380618	0.893024	0.82652	0.874009
18	0.400041	0.376754	0.405023	0.944478	0.878178	0.916514
19	0.425564	0.399431	0.428107	1.00183	0.922107	0.974781
20	0.449664	0.423226	0.450275	1.06183	0.969697	1.02034
21	0.476408	0.448953	0.481391	1.11115	1.00447	1.06905
22	0.50783	0.475798	0.508338	1.17256	1.05166	1.12436
23	0.531625	0.505186	0.532845	1.22768	1.09782	1.1685
24	0.560199	0.52949	0.560199	1.28239	1.14135	1.21293
25	0.590604	0.560301	0.589791	1.3434	1.18284	1.26663
26	0.621822	0.58674	0.610535	1.39882	1.22859	1.31757
27	0.647244	0.617653	0.645617	1.46105	1.27496	1.37543
28	0.672158	0.645414	0.670226	1.51607	1.32255	1.41784
29	0.6988	0.673581	0.695444	1.57454	1.37716	1.47183
30	0.729917	0.702563	0.727679	1.62497	1.42079	1.5239
31	0.758694	0.726866	0.756254	1.68365	1.4637	1.57006
32	0.789099	0.759406	0.779032	1.73266	1.51891	1.62142
33	0.815741	0.785032	0.808623	1.79225	1.56854	1.67063
34	0.844316	0.80781	0.830486	1.84025	1.62752	1.72727
35	0.867704	0.83974	0.866077	1.88499	1.67582	1.77049
36	0.892007	0.869229	0.881737	1.93583	1.72707	1.81778
37	0.923226	0.891702	0.91143	1.95841	1.76825	1.84381
38	0.951902	0.92048	0.941326	2.00498	1.81839	1.88428
39	0.975493	0.950783	0.961155	2.01271	1.8674	1.90645
40	0.998576	0.973968	0.989221	2.01729	1.89587	1.92933
41	1.03376	0.998271	1.00437	2.02634	1.91184	1.95088
42	1.05084	1.02298	1.04291	2.02593	1.94163	1.9519
43	1.08206	1.04962	1.06569	2.02318	1.95109	1.95119
44	1.1024	1.07169	1.08877	2.02776	1.97356	1.95058
45	1.13301	1.09854	1.11277	2.03122	1.9881	1.95414
46	1.1567	1.11969	1.13972	2.0302	1.99451	1.95394
47	1.1746	1.14674	1.16046	2.02685	1.99258	1.94682
48	1.20531	1.16819	1.181	2.03122	2.00173	1.95749
49	1.2288	1.19107	1.20134	2.03335	1.98627	1.95546
50	1.24446	1.21619	1.21802	2.02573	1.99786	1.96177
51	1.27557	1.24873	1.2529	2.02949	2.00783	1.9579
52	1.29113	1.26002	1.26764	2.03254	1.994	1.95485
53	1.30964	1.28076	1.29012	2.02685	1.9942	1.94794
54	1.3314	1.30212	1.31422	2.01688	1.98546	1.94682
55	1.35133	1.32174	1.33374	2.02441	1.98912	1.94743
56	1.37452	1.34584	1.35184	2.01739	1.99095	1.95577
57	1.39201	1.36577	1.37726	2.01566	1.99593	1.94794
58	1.41519	1.38977	1.39313	2.01363	1.98668	1.94743
59	1.43563	1.42068	1.4217	2.01912	1.97356	1.95149
60	1.45729	1.4339	1.43472	2.0181	1.9817	1.93919
61	1.47895	1.45617	1.46278	2.0118	1.97488	1.95231
62	1.49034	1.4817	1.47519	2.02064	1.98241	1.94
63	1.51424	1.49085	1.49481	2.02451	1.98709	1.94255
64	1.53549	1.51566	1.50488	2.01688	1.9818	1.93553
65	1.54952	1.5304	1.5301	2.01617	1.98749	1.94
66	1.57301	1.54688	1.54301	2.01861	1.98261	1.94082
67	1.58176	1.5662	1.55471	2.01505	1.97366	1.94041
68	1.60362	1.59091	1.59304	2.02512	1.97417	1.94519
69	1.61664	1.60128	1.60057	2.01129	1.97163	1.93594
70	1.62467	1.62426	1.61816	2.01342	1.97651	1.94275
71	1.64867	1.63819	1.6326	1.99746	1.9822	1.93187
72	1.66158	1.65284	1.65009	2.01515	1.97173	1.94214
73	1.68314	1.67104	1.66565	2.00203	1.9638	1.93919
74	1.68934	1.69189	1.69168	2.01485	1.97478	1.93675
75	1.70185	1.6989	1.70256	2.01098	1.96766	1.93695
76	1.72331	1.71395	1.70927	2.01169	1.97021	1.9336
77	1.74303	1.73276	1.72046	1.99919	1.97437	1.93207
78	1.74568	1.7532	1.75147	2.0181	1.97407	1.93594
79	1.76703	1.7651	1.75747	2.01688	1.97682	1.93797
80	1.78422	1.77161	1.77232	2.01027	1.9757	1.93146
81	1.78462	1.78605	1.7774	2.00285	1.96441	1.91946
82	1.8013	1.80344	1.79754	2.0061	1.96136	1.93451
83	1.81045	1.81127	1.7953	2.01139	1.96319	1.93472
84	1.82611	1.8311	1.82723	2.01454	1.97061	1.93502
85	1.83801	1.83516	1.82489	2.01373	1.96878	1.93583
86	1.83344	1.83679	1.83506	2.00051	1.96909	1.92434
87	1.85509	1.85672	1.85265	2.01098	1.97214	1.92282
88	1.86628	1.86059	1.85957	1.99817	1.96573	1.92373
89	1.87889	1.87777	1.87665	1.99481	1.9638	1.93563
90	1.88489	1.88855	1.87889	2.00447	1.96675	1.91956
91	1.88347	1.90482	1.88896	1.99908	1.95038	1.92007
92	1.90716	1.91956	1.9155	1.99959	1.96634	1.92831
93	1.9156	1.92465	1.9154	2.00946	1.96838	1.92963
94	1.92373	1.93228	1.91641	2.00397	1.96197	1.92923
95	1.9336	1.94946	1.93289	2.00397	1.95871	1.93268
96	1.93431	1.96583	1.94733	2.00854	1.97387	1.93431
97	1.94621	1.97143	1.94722	1.99624	1.97132	1.92872
98	1.94489	1.97407	1.96451	1.99451	1.96593	1.92394
99	1.95129	1.96878	1.95261	1.98678	1.96177	1.91692
100	1.96095	1.99176	1.97153	1.99614	1.95729	1.91306
101	1.97041	1.97885	1.97915	1.98719	1.95577	1.9158
102	1.97407	1.99176	1.98414	1.99797	1.95831	1.92282
103	1.97814	2.00142	1.99563	2.00193	1.95129	1.92028
104	1.98637	1.99644	2.00864	1.98373	1.95678	1.90919
105	1.98841	2.01129	2.01251	1.98383	1.95455	1.90594
106	2.00102	2.01566	2.00427	1.98475	1.94356	1.90807
107	2.0063	2.02074	2.018	1.98831	1.95739	1.90248
108	2.00661	2.02837	2.03081	1.98078	1.95699	1.90543
109	2.01241	2.03417	2.03183	1.98932	1.94326	1.90655
110	2.01688	2.03986	2.03742	1.99044	1.95078	1.90868
111	2.02949	2.0479	2.04667	1.98566	1.94682	1.92201
112	2.03518	2.0604	2.05054	1.99064	1.95861	1.92017
113	2.03061	2.0545	2.05928	1.98851	1.94712	1.91824
114	2.03752	2.07118	2.07088	1.99553	1.96065	1.91143
115	2.03854	2.06711	2.06589	1.98119	1.94509	1.90482
116	2.04403	2.07474	2.08237	1.99248	1.95526	1.91682
117	2.06203	2.09589	2.06467	1.98353	1.95373	1.91418
118	2.05898	2.08735	2.0842	1.99766	1.95546	1.91601
119	2.06478	2.10667	2.09355	1.9879	1.94733	1.91885
120	2.05705	2.08318	2.08603	1.99207	1.95272	1.91102

## Sheet: ED4f
6'FAM Fluorescence (AU) = 9834*(MEF µM FITC). Values below in MEF (µM FITC).
	smtO-InvadeR			smtO-hairpin1-InvadeR			smtO-hairpin2-InvadeR
Time (min)	Replicate 1	Replicate 2	Replicate 3	Replicate 1	Replicate 2	Replicate 3	Replicate 1	Replicate 2	Replicate 3
0	0.175615	0.161277	0.171548	0.197173	0.189648	0.184767	0.191275	0.188936	0.18975
1	0.171954	0.160362	0.168497	0.201851	0.194427	0.189241	0.202563	0.198698	0.196563
2	0.176022	0.16626	0.173785	0.215884	0.205511	0.201241	0.214765	0.212426	0.212325
3	0.181615	0.169209	0.176632	0.23012	0.220155	0.215985	0.234289	0.226663	0.233679
4	0.183445	0.17348	0.186394	0.246899	0.233171	0.232255	0.255847	0.245577	0.254322
5	0.187919	0.183547	0.193411	0.261033	0.24761	0.244356	0.278218	0.267033	0.27171
6	0.199003	0.190258	0.201241	0.274964	0.264084	0.263067	0.308521	0.290014	0.295912
7	0.210901	0.198088	0.21202	0.296116	0.283913	0.279642	0.33496	0.314013	0.326419
8	0.218222	0.205206	0.220053	0.317368	0.301302	0.301708	0.367094	0.342892	0.351841
9	0.230933	0.219443	0.229815	0.336994	0.324283	0.322249	0.394244	0.367094	0.382144
10	0.246085	0.230832	0.245373	0.359976	0.345638	0.343909	0.426276	0.397905	0.412345
11	0.258796	0.243034	0.260728	0.383872	0.368721	0.36506	0.462986	0.430242	0.447427
12	0.275066	0.255135	0.275473	0.408277	0.390279	0.385296	0.496136	0.463901	0.478137
13	0.291946	0.273134	0.294489	0.433801	0.416921	0.411531	0.537625	0.494712	0.512914
14	0.312589	0.290218	0.313199	0.45902	0.437462	0.43492	0.572809	0.529998	0.541285
15	0.330588	0.314724	0.335977	0.485967	0.466138	0.456681	0.611959	0.565996	0.575554
16	0.356518	0.332622	0.356823	0.513931	0.486679	0.477527	0.652227	0.596095	0.609315
17	0.375941	0.354179	0.380618	0.541692	0.510881	0.504271	0.691275	0.630872	0.645617
18	0.400041	0.376754	0.405023	0.567826	0.533862	0.522575	0.730323	0.665345	0.6747
19	0.425564	0.399431	0.428107	0.591519	0.559793	0.548709	0.767439	0.699817	0.715172
20	0.449664	0.423226	0.450275	0.617958	0.583282	0.576571	0.815131	0.734493	0.752898
21	0.476408	0.448953	0.481391	0.645414	0.610128	0.595282	0.850417	0.763982	0.782998
22	0.50783	0.475798	0.508338	0.668802	0.631483	0.623958	0.894448	0.80059	0.817572
23	0.531625	0.505186	0.532845	0.696055	0.657515	0.647346	0.930344	0.83191	0.853468
24	0.560199	0.52949	0.560199	0.726358	0.682733	0.666463	0.973053	0.866585	0.884482
25	0.590604	0.560301	0.589791	0.749847	0.70846	0.690767	1.00539	0.901566	0.918751
26	0.621822	0.58674	0.610535	0.779337	0.729612	0.716799	1.05156	0.93075	0.954139
27	0.647244	0.617653	0.645617	0.800895	0.755542	0.742831	1.0902	0.972137	0.987594
28	0.672158	0.645414	0.670226	0.818995	0.776896	0.761847	1.13626	1.00468	1.02095
29	0.6988	0.673581	0.695444	0.847265	0.795404	0.77893	1.16545	1.04251	1.06223
30	0.729917	0.702563	0.727679	0.866382	0.822961	0.809132	1.20775	1.06884	1.08786
31	0.758694	0.726866	0.756254	0.899532	0.851129	0.831096	1.24903	1.10759	1.12457
32	0.789099	0.759406	0.779032	0.932886	0.867094	0.856315	1.30171	1.14938	1.16118
33	0.815741	0.785032	0.808623	0.961155	0.895058	0.879296	1.33872	1.1989	1.21131
34	0.844316	0.80781	0.830486	0.994204	0.920683	0.906955	1.37309	1.22992	1.24354
35	0.867704	0.83974	0.866077	1.03183	0.941834	0.937665	1.4275	1.27679	1.28605
36	0.892007	0.869229	0.881737	1.06315	0.969799	0.959426	1.47305	1.33801	1.32337
37	0.923226	0.891702	0.91143	1.09254	0.999085	0.984747	1.51403	1.37625	1.3676
38	0.951902	0.92048	0.941326	1.12243	1.03173	1.01281	1.56356	1.41275	1.40421
39	0.975493	0.950783	0.961155	1.14948	1.05766	1.036	1.61389	1.46105	1.45546
40	0.998576	0.973968	0.989221	1.17907	1.09121	1.06294	1.6684	1.4939	1.48465
41	1.03376	0.998271	1.00437	1.20836	1.12264	1.09447	1.699	1.5422	1.53468
42	1.05084	1.02298	1.04291	1.23826	1.14531	1.1204	1.76236	1.59182	1.57159
43	1.08206	1.04962	1.06569	1.27557	1.18039	1.14796	1.81737	1.62894	1.60657
44	1.1024	1.07169	1.08877	1.28768	1.21222	1.17389	1.85469	1.66585	1.64297
45	1.13301	1.09854	1.11277	1.32164	1.23978	1.20663	1.89994	1.70541	1.68233
46	1.1567	1.11969	1.13972	1.35113	1.26734	1.2289	1.96065	1.74547	1.72178
47	1.1746	1.14674	1.16046	1.37147	1.29205	1.23988	2.0059	1.78239	1.75259
48	1.20531	1.16819	1.181	1.39953	1.31869	1.26998	2.04952	1.84574	1.80689
49	1.2288	1.19107	1.20134	1.43695	1.34076	1.28991	2.10687	1.8854	1.82357
50	1.24446	1.21619	1.21802	1.46055	1.37208	1.31788	2.15274	1.92821	1.85998
51	1.27557	1.24873	1.2529	1.48983	1.40523	1.35021	2.21436	1.96634	1.91214
52	1.29113	1.26002	1.26764	1.51627	1.42048	1.35754	2.2533	2.02278	1.94631
53	1.30964	1.28076	1.29012	1.54057	1.45007	1.38143	2.29408	2.05511	1.98098
54	1.3314	1.30212	1.31422	1.57098	1.47804	1.41845	2.33394	2.11389	2.02715
55	1.35133	1.32174	1.33374	1.60148	1.51058	1.43797	2.38041	2.14674	2.06274
56	1.37452	1.34584	1.35184	1.62569	1.52796	1.45516	2.42434	2.18517	2.09793
57	1.39201	1.36577	1.37726	1.65843	1.56955	1.48017	2.47082	2.23764	2.1324
58	1.41519	1.38977	1.39313	1.68345	1.58969	1.49695	2.49461	2.27049	2.1749
59	1.43563	1.42068	1.4217	1.71649	1.61806	1.53305	2.53549	2.31594	2.21456
60	1.45729	1.4339	1.43472	1.73266	1.64287	1.554	2.55664	2.34655	2.24924
61	1.47895	1.45617	1.46278	1.75361	1.66341	1.57505	2.58572	2.3853	2.28432
62	1.49034	1.4817	1.47519	1.78035	1.69677	1.59671	2.58491	2.43695	2.32154
63	1.51424	1.49085	1.49481	1.79734	1.72676	1.61603	2.59711	2.44895	2.36455
64	1.53549	1.51566	1.50488	1.81066	1.74497	1.6504	2.60677	2.5	2.39597
65	1.54952	1.5304	1.5301	1.82398	1.77283	1.66829	2.60525	2.54728	2.44702
66	1.57301	1.54688	1.54301	1.83069	1.79012	1.687	2.60382	2.5664	2.46817
67	1.58176	1.5662	1.55471	1.84381	1.82662	1.71568	2.59945	2.5965	2.49807
68	1.60362	1.59091	1.59304	1.83638	1.84869	1.74303	2.61237	2.6203	2.52837
69	1.61664	1.60128	1.60057	1.84289	1.87818	1.76439	2.60199	2.64297	2.54169
70	1.62467	1.62426	1.61816	1.83466	1.88713	1.78646	2.60576	2.65457	2.55542
71	1.64867	1.63819	1.6326	1.83811	1.90757	1.80008	2.60637	2.6746	2.5545
72	1.66158	1.65284	1.65009	1.84716	1.92079	1.81137	2.60108	2.67328	2.55827
73	1.68314	1.67104	1.66565	1.84899	1.9217	1.82906	2.60698	2.6927	2.5661
74	1.68934	1.69189	1.69168	1.84909	1.94417	1.84198	2.61298	2.69504	2.57118
75	1.70185	1.6989	1.70256	1.85215	1.94305	1.85743	2.61704	2.6807	2.56244
76	1.72331	1.71395	1.70927	1.84238	1.94407	1.84004	2.61074	2.69839	2.57545
77	1.74303	1.73276	1.72046	1.84462	1.93583	1.85692	2.61836	2.68202	2.56905
78	1.74568	1.7532	1.75147	1.8495	1.9519	1.86364	2.62335	2.69626	2.57759
79	1.76703	1.7651	1.75747	1.85672	1.94783	1.85713	2.6145	2.69595	2.58023
80	1.78422	1.77161	1.77232	1.86659	1.95536	1.86801	2.62345	2.70236	2.57464
81	1.78462	1.78605	1.7774	1.84777	1.94397	1.86475	2.60525	2.70836	2.58827
82	1.8013	1.80344	1.79754	1.84625	1.94682	1.87136	2.61826	2.7047	2.5843
83	1.81045	1.81127	1.7953	1.84645	1.95333	1.85245	2.61318	2.68497	2.57281
84	1.82611	1.8311	1.82723	1.85764	1.95312	1.86638	2.61104	2.70378	2.57627
85	1.83801	1.83516	1.82489	1.8617	1.96644	1.87269	2.62264	2.68517	2.58643
86	1.83344	1.83679	1.83506	1.84645	1.95505	1.86252	2.60921	2.69646	2.57535
87	1.85509	1.85672	1.85265	1.85682	1.95749	1.86547	2.61023	2.70927	2.57952
88	1.86628	1.86059	1.85957	1.84889	1.94794	1.85469	2.60433	2.69677	2.57291
89	1.87889	1.87777	1.87665	1.85438	1.95912	1.87045	2.60525	2.69626	2.58074
90	1.88489	1.88855	1.87889	1.85662	1.95048	1.87828	2.61196	2.68975	2.58969
91	1.88347	1.90482	1.88896	1.84808	1.96705	1.86994	2.6144	2.68863	2.58318
92	1.90716	1.91956	1.9155	1.85265	1.96248	1.87086	2.63219	2.693	2.61115
93	1.9156	1.92465	1.9154	1.85489	1.96288	1.86679	2.61308	2.70846	2.58257
94	1.92373	1.93228	1.91641	1.86252	1.95688	1.87492	2.61491	2.70338	2.57789
95	1.9336	1.94946	1.93289	1.85642	1.96248	1.86892	2.62325	2.69717	2.58593
96	1.93431	1.96583	1.94733	1.85387	1.95729	1.87126	2.62467	2.70541	2.57769
97	1.94621	1.97143	1.94722	1.86394	1.96817	1.86903	2.62996	2.69951	2.57769
98	1.94489	1.97407	1.96451	1.86303	1.95556	1.87106	2.63382	2.70449	2.58593
99	1.95129	1.96878	1.95261	1.84564	1.94682	1.8616	2.62731	2.67297	2.56539
100	1.96095	1.99176	1.97153	1.85926	1.96848	1.87228	2.61389	2.72158	2.57667
101	1.97041	1.97885	1.97915	1.85245	1.96075	1.86475	2.60779	2.69616	2.56874
102	1.97407	1.99176	1.98414	1.85337	1.95302	1.86781	2.61999	2.68751	2.57077
103	1.97814	2.00142	1.99563	1.84889	1.95383	1.87136	2.62609	2.70714	2.57505
104	1.98637	1.99644	2.00864	1.84167	1.96461	1.86079	2.61186	2.70755	2.57444
105	1.98841	2.01129	2.01251	1.86008	1.95627	1.85733	2.61501	2.68965	2.58613
106	2.00102	2.01566	2.00427	1.84594	1.95577	1.87594	2.62182	2.69463	2.5904
107	2.0063	2.02074	2.018	1.84493	1.95963	1.87848	2.6204	2.69524	2.57393
108	2.00661	2.02837	2.03081	1.85133	1.95027	1.86974	2.62284	2.67917	2.57464
109	2.01241	2.03417	2.03183	1.84665	1.96593	1.85692	2.62497	2.71405	2.58511
110	2.01688	2.03986	2.03742	1.84401	1.96288	1.86445	2.61053	2.70043	2.5842
111	2.02949	2.0479	2.04667	1.84523	1.95719	1.86567	2.62853	2.69372	2.58938
112	2.03518	2.0604	2.05054	1.85642	1.96482	1.86547	2.63047	2.71202	2.57576
113	2.03061	2.0545	2.05928	1.85367	1.95577	1.86018	2.62162	2.69585	2.58471
114	2.03752	2.07118	2.07088	1.85123	1.95017	1.86628	2.62142	2.70134	2.58643
115	2.03854	2.06711	2.06589	1.85225	1.95322	1.86679	2.62477	2.6988	2.5782
116	2.04403	2.07474	2.08237	1.8615	1.96116	1.86923	2.6263	2.6986	2.59406
117	2.06203	2.09589	2.06467	1.86018	1.95058	1.86659	2.6263	2.69758	2.58369
118	2.05898	2.08735	2.0842	1.84665	1.96644	1.86933	2.62843	2.71273	2.5842
119	2.06478	2.10667	2.09355	1.85957	1.96838	1.88743	2.63443	2.7168	2.56722
120	2.05705	2.08318	2.08603	1.85174	1.95546	1.86252	2.61714	2.69575	2.58267

## Sheet: ED4h
6'FAM Fluorescence (AU) = 9834*(MEF µM FITC). Values below in MEF (µM FITC).
	12BP stem			13BP stem			14BP stem
Time (min)	Replicate 1	Replicate 2	Replicate 3	Replicate 1	Replicate 2	Replicate 3	Replicate 1	Replicate 2	Replicate 3
0	0.191275	0.188936	0.18975	0.197376	0.1928	0.188021	0.191682	0.177547	0.185886
1	0.202563	0.198698	0.196563	0.208155	0.200732	0.196055	0.194021	0.184259	0.187818
2	0.214765	0.212426	0.212325	0.217307	0.212121	0.207647	0.203376	0.189445	0.197376
3	0.234289	0.226663	0.233679	0.242119	0.227171	0.223714	0.213952	0.201342	0.208867
4	0.255847	0.245577	0.254322	0.256457	0.241306	0.241407	0.222087	0.209884	0.21507
5	0.278218	0.267033	0.27171	0.271914	0.259813	0.256966	0.23134	0.216697	0.225544
6	0.308521	0.290014	0.295912	0.296522	0.2771	0.278727	0.245983	0.232255	0.238458
7	0.33496	0.314013	0.326419	0.315843	0.298759	0.299471	0.259101	0.241306	0.255237
8	0.367094	0.342892	0.351841	0.341265	0.323775	0.323673	0.281269	0.256966	0.266728
9	0.394244	0.367094	0.382144	0.367094	0.345841	0.347671	0.294183	0.271914	0.279235
10	0.426276	0.397905	0.412345	0.393533	0.37411	0.374415	0.309843	0.288184	0.299878
11	0.462986	0.430242	0.447427	0.422209	0.399939	0.399329	0.329876	0.302115	0.312691
12	0.496136	0.463901	0.478137	0.453427	0.428818	0.425259	0.346248	0.31747	0.329164
13	0.537625	0.494712	0.512914	0.484442	0.451902	0.457698	0.365467	0.335774	0.342892
14	0.572809	0.529998	0.541285	0.511897	0.478951	0.480578	0.38194	0.353773	0.363433
15	0.611959	0.565996	0.575554	0.547183	0.508033	0.509355	0.405735	0.371975	0.382245
16	0.652227	0.596095	0.609315	0.578707	0.536709	0.538031	0.422819	0.382855	0.393431
17	0.691275	0.630872	0.645617	0.60901	0.562945	0.569046	0.442953	0.401973	0.411938
18	0.730323	0.665345	0.6747	0.641956	0.595587	0.592434	0.460138	0.41987	0.432174
19	0.767439	0.699817	0.715172	0.680293	0.621314	0.625686	0.48373	0.435631	0.448749
20	0.815131	0.734493	0.752898	0.710799	0.651515	0.64999	0.50122	0.456274	0.461664
21	0.850417	0.763982	0.782998	0.747509	0.679784	0.679988	0.519117	0.471527	0.481594
22	0.894448	0.80059	0.817572	0.77649	0.707647	0.716189	0.546065	0.48617	0.497559
23	0.930344	0.83191	0.853468	0.805471	0.734086	0.737136	0.563758	0.503864	0.513423
24	0.973053	0.866585	0.884482	0.846451	0.76022	0.76866	0.580435	0.523795	0.532337
25	1.00539	0.901566	0.918751	0.877364	0.791845	0.802217	0.604129	0.539557	0.546878
26	1.05156	0.93075	0.954139	0.908989	0.818792	0.827232	0.621314	0.559182	0.566707
27	1.0902	0.972137	0.987594	0.945394	0.845739	0.85906	0.639719	0.575351	0.581147
28	1.13626	1.00468	1.02095	0.974171	0.872992	0.886008	0.661277	0.590401	0.598536
29	1.16545	1.04251	1.06223	1.01424	0.901668	0.922514	0.682632	0.604637	0.61745
30	1.20775	1.06884	1.08786	1.04881	0.928107	0.955562	0.70419	0.625483	0.637381
31	1.24903	1.10759	1.12457	1.08166	0.958715	0.982611	0.722493	0.645617	0.660464
32	1.30171	1.14938	1.16118	1.12416	0.983221	1.01841	0.743644	0.662599	0.67653
33	1.33872	1.1989	1.21131	1.16402	1.01678	1.0421	0.770287	0.677649	0.697783
34	1.37309	1.22992	1.24354	1.19544	1.04718	1.07444	0.790116	0.703274	0.717307
35	1.4275	1.27679	1.28605	1.23287	1.09386	1.11237	0.808725	0.73012	0.730323
36	1.47305	1.33801	1.32337	1.27568	1.12304	1.14531	0.829774	0.74517	0.750458
37	1.51403	1.37625	1.3676	1.31706	1.16606	1.17368	0.857027	0.764999	0.766524
38	1.56356	1.41275	1.40421	1.3434	1.20236	1.21171	0.875636	0.785032	0.78737
39	1.61389	1.46105	1.45546	1.37889	1.2349	1.23876	0.899125	0.806488	0.805471
40	1.6684	1.4939	1.48465	1.41438	1.27191	1.26896	0.916107	0.825198	0.822046
41	1.699	1.5422	1.53468	1.45394	1.30984	1.30852	0.941529	0.84696	0.842587
42	1.76236	1.59182	1.57159	1.49756	1.33445	1.33913	0.969595	0.864857	0.860687
43	1.81737	1.62894	1.60657	1.53529	1.37757	1.37238	0.995322	0.874517	0.881432
44	1.85469	1.66585	1.64297	1.56315	1.4095	1.40929	1.00915	0.896583	0.905023
45	1.89994	1.70541	1.68233	1.60769	1.44529	1.42943	1.03142	0.915192	0.919158
46	1.96065	1.74547	1.72178	1.64653	1.48058	1.46756	1.06223	0.939597	0.941123
47	2.0059	1.78239	1.75259	1.69229	1.52217	1.49868	1.08257	0.959732	0.958206
48	2.04952	1.84574	1.80689	1.72971	1.55603	1.52695	1.10464	0.978849	0.980069
49	2.10687	1.8854	1.82357	1.77466	1.58908	1.56193	1.1327	0.996543	0.992272
50	2.15274	1.92821	1.85998	1.81127	1.63616	1.60026	1.15324	1.02634	1.02207
51	2.21436	1.96634	1.91214	1.85103	1.66941	1.63392	1.18161	1.05166	1.03823
52	2.2533	2.02278	1.94631	1.89018	1.70765	1.65802	1.20236	1.06071	1.054
53	2.29408	2.05511	1.98098	1.91865	1.74486	1.68965	1.23043	1.08521	1.07271
54	2.33394	2.11389	2.02715	1.95963	1.77588	1.71965	1.24802	1.10718	1.09274
55	2.38041	2.14674	2.06274	1.98902	1.82052	1.75585	1.27313	1.1265	1.10881
56	2.42434	2.18517	2.09793	2.04047	1.85926	1.78046	1.29551	1.14877	1.13036
57	2.47082	2.23764	2.1324	2.0785	1.89262	1.80872	1.31778	1.17033	1.14745
58	2.49461	2.27049	2.1749	2.10026	1.92485	1.84737	1.34015	1.19036	1.17267
59	2.53549	2.31594	2.21456	2.16209	1.97051	1.88306	1.36516	1.21599	1.19595
60	2.55664	2.34655	2.24924	2.18151	1.98983	1.9095	1.38204	1.22575	1.20277
61	2.58572	2.3853	2.28432	2.20805	2.02969	1.94702	1.41062	1.2471	1.22087
62	2.58491	2.43695	2.32154	2.24151	2.06447	1.97753	1.43502	1.27191	1.2529
63	2.59711	2.44895	2.36455	2.28442	2.0781	2.01373	1.45475	1.29764	1.25646
64	2.60677	2.5	2.39597	2.29022	2.1268	2.03895	1.47682	1.3132	1.28503
65	2.60525	2.54728	2.44702	2.31422	2.15263	2.07505	1.5062	1.33598	1.30293
66	2.60382	2.5664	2.46817	2.31605	2.17897	2.09528	1.5242	1.34971	1.32408
67	2.59945	2.5965	2.49807	2.31462	2.21426	2.14124	1.55023	1.37442	1.34462
68	2.61237	2.6203	2.52837	2.33232	2.24161	2.17724	1.57647	1.40075	1.36862
69	2.60199	2.64297	2.54169	2.31859	2.25941	2.17745	1.59671	1.41234	1.37381
70	2.60576	2.65457	2.55542	2.32499	2.27893	2.20704	1.61674	1.43695	1.40513
71	2.60637	2.6746	2.5545	2.30811	2.29469	2.2168	1.64399	1.45282	1.42353
72	2.60108	2.67328	2.55827	2.32286	2.30456	2.2226	1.66555	1.47376	1.43807
73	2.60698	2.6927	2.5661	2.32703	2.3193	2.22158	1.68212	1.50071	1.45353
74	2.61298	2.69504	2.57118	2.32184	2.34157	2.25076	1.71304	1.52451	1.482
75	2.61704	2.6807	2.56244	2.32184	2.32957	2.2411	1.73195	1.54464	1.49512
76	2.61074	2.69839	2.57545	2.32306	2.33099	2.2468	1.76093	1.55562	1.51902
77	2.61836	2.68202	2.56905	2.31788	2.31961	2.25269	1.77995	1.57962	1.53732
78	2.62335	2.69626	2.57759	2.33069	2.33598	2.26113	1.80923	1.60047	1.55644
79	2.6145	2.69595	2.58023	2.33272	2.34381	2.25595	1.83293	1.63189	1.58552
80	2.62345	2.70236	2.57464	2.33679	2.33588	2.25636	1.85642	1.6507	1.60647
81	2.60525	2.70836	2.58827	2.32774	2.34137	2.24253	1.87075	1.66402	1.61074
82	2.61826	2.7047	2.5843	2.33028	2.3432	2.24344	1.90329	1.68273	1.6385
83	2.61318	2.68497	2.57281	2.32632	2.34167	2.24395	1.9217	1.7047	1.65121
84	2.61104	2.70378	2.57627	2.3374	2.34686	2.26225	1.93838	1.72331	1.68009
85	2.62264	2.68517	2.58643	2.33608	2.33171	2.25859	1.9579	1.75798	1.70053
86	2.60921	2.69646	2.57535	2.3255	2.33506	2.25656	1.98739	1.75961	1.72453
87	2.61023	2.70927	2.57952	2.3374	2.3496	2.25605	2.01922	1.7953	1.73795
88	2.60433	2.69677	2.57291	2.32733	2.33598	2.24975	2.03132	1.80923	1.75636
89	2.60525	2.69626	2.58074	2.34655	2.35316	2.26205	2.05776	1.83293	1.77913
90	2.61196	2.68975	2.58969	2.33364	2.34137	2.2411	2.07464	1.84686	1.80049
91	2.6144	2.68863	2.58318	2.32205	2.34269	2.23622	2.08664	1.8796	1.8132
92	2.63219	2.693	2.61115	2.34279	2.35001	2.26998	2.11755	1.88987	1.84025
93	2.61308	2.70846	2.58257	2.33821	2.34869	2.26174	2.12508	1.92546	1.85723
94	2.61491	2.70338	2.57789	2.33201	2.35428	2.25534	2.13758	1.94102	1.88103
95	2.62325	2.69717	2.58593	2.33903	2.34848	2.26012	2.15385	1.96248	1.90126
96	2.62467	2.70541	2.57769	2.33445	2.33954	2.25717	2.15853	1.9821	1.9099
97	2.62996	2.69951	2.57769	2.34147	2.3315	2.24578	2.16301	2.00498	1.92973
98	2.63382	2.70449	2.58593	2.34452	2.33516	2.24639	2.17104	2.02349	1.95383
99	2.62731	2.67297	2.56539	2.32815	2.34015	2.25046	2.15985	2.03915	1.95871
100	2.61389	2.72158	2.57667	2.33333	2.34991	2.2528	2.18019	2.05257	1.99146
101	2.60779	2.69616	2.56874	2.32388	2.34228	2.24771	2.16016	2.06915	1.99634
102	2.61999	2.68751	2.57077	2.33486	2.34584	2.24883	2.16463	2.08094	2.00691
103	2.62609	2.70714	2.57505	2.32672	2.34045	2.25524	2.16829	2.09976	2.03895
104	2.61186	2.70755	2.57444	2.33598	2.34513	2.25534	2.16748	2.10586	2.03844
105	2.61501	2.68965	2.58613	2.33933	2.35337	2.24792	2.16738	2.11796	2.05308
106	2.62182	2.69463	2.5904	2.33608	2.34218	2.2467	2.16402	2.12609	2.06701
107	2.6204	2.69524	2.57393	2.32906	2.3373	2.24883	2.17175	2.12142	2.06935
108	2.62284	2.67917	2.57464	2.34259	2.34198	2.24283	2.15111	2.14033	2.07779
109	2.62497	2.71405	2.58511	2.3375	2.33659	2.25391	2.15904	2.11928	2.08399
110	2.61053	2.70043	2.5842	2.33364	2.34543	2.24934	2.17053	2.14287	2.07942
111	2.62853	2.69372	2.58938	2.33384	2.33811	2.27049	2.17317	2.14735	2.08338
112	2.63047	2.71202	2.57576	2.35072	2.34055	2.26124	2.16311	2.13535	2.08715
113	2.62162	2.69585	2.58471	2.33415	2.33821	2.27517	2.17643	2.14735	2.09081
114	2.62142	2.70134	2.58643	2.33801	2.33903	2.26398	2.17419	2.14094	2.08176
115	2.62477	2.6988	2.5782	2.34371	2.33943	2.2529	2.16901	2.13209	2.09233
116	2.6263	2.6986	2.59406	2.33771	2.34238	2.25859	2.17846	2.14002	2.10484
117	2.6263	2.69758	2.58369	2.33547	2.34574	2.259	2.16941	2.14592	2.08582
118	2.62843	2.71273	2.5842	2.34157	2.35357	2.26174	2.18233	2.15355	2.10708
119	2.63443	2.7168	2.56722	2.33862	2.34533	2.26652	2.18009	2.15518	2.09976
120	2.61714	2.69575	2.58267	2.34543	2.34238	2.24914	2.17236	2.13311	2.10332

## Sheet: ED4i
6'FAM Fluorescence (AU) = 9834*(MEF µM FITC). Values below in MEF (µM FITC).
	1BP spacer			2BP spacer			3BP spacer
Time (min)	Replicate 1	Replicate 2	Replicate 3	Replicate 1	Replicate 2	Replicate 3	Replicate 1	Replicate 2	Replicate 3
0	0.193004	0.184869	0.19219	0.20002	0.188835	0.195241	0.207444	0.195749	0.202868
1	0.198902	0.191479	0.197682	0.211511	0.198393	0.204393	0.217816	0.210189	0.211613
2	0.218426	0.206528	0.216595	0.226358	0.213443	0.224019	0.235001	0.2229	0.2289
3	0.235001	0.224527	0.233679	0.243136	0.22951	0.23917	0.257271	0.247915	0.246492
4	0.254525	0.242119	0.251068	0.263372	0.246492	0.258898	0.284015	0.269473	0.267948
5	0.271304	0.261033	0.272931	0.28493	0.268863	0.284015	0.308318	0.297336	0.294895
6	0.300285	0.284828	0.299573	0.304149	0.293675	0.30781	0.339333	0.327842	0.325503
7	0.321131	0.310352	0.320419	0.33252	0.316148	0.335774	0.37533	0.360179	0.357738
8	0.347366	0.338824	0.347468	0.363433	0.347265	0.369636	0.406854	0.396075	0.38855
9	0.376957	0.365263	0.377669	0.392617	0.377364	0.401668	0.44458	0.434208	0.428615
10	0.411531	0.394651	0.410108	0.419158	0.407057	0.432276	0.483933	0.474883	0.463799
11	0.442851	0.428412	0.438885	0.45902	0.439597	0.468883	0.528676	0.518304	0.503966
12	0.474883	0.459426	0.4699	0.490746	0.475798	0.498881	0.564267	0.556539	0.542506
13	0.50905	0.495221	0.504169	0.525829	0.508949	0.534371	0.61145	0.599858	0.579012
14	0.543828	0.523592	0.534371	0.557149	0.541794	0.572198	0.654057	0.64399	0.61989
15	0.576571	0.560098	0.567419	0.600163	0.575758	0.609518	0.702257	0.686903	0.658837
16	0.61684	0.594163	0.599959	0.639313	0.61267	0.644295	0.749237	0.735204	0.701037
17	0.653854	0.627517	0.63616	0.669921	0.648058	0.683038	0.796014	0.778218	0.746187
18	0.69158	0.665345	0.666362	0.707952	0.682835	0.717612	0.845231	0.824385	0.788082
19	0.726764	0.700732	0.703783	0.751068	0.719138	0.75422	0.892109	0.874314	0.825605
20	0.762355	0.732255	0.732561	0.784726	0.753813	0.796929	0.942648	0.916616	0.877364
21	0.796319	0.766524	0.76805	0.817978	0.781167	0.831808	0.992678	0.96685	0.915802
22	0.837503	0.803945	0.803234	0.85723	0.819504	0.866179	1.04098	1.01597	0.959732
23	0.875941	0.838824	0.832316	0.89455	0.856925	0.907871	1.08776	1.06254	1.00031
24	0.910616	0.870653	0.86567	0.932479	0.897092	0.951902	1.14104	1.11196	1.04688
25	0.957596	0.909091	0.907159	0.965324	0.92709	0.979662	1.19077	1.16423	1.08745
26	0.985357	0.941021	0.944173	1.00661	0.963087	1.02461	1.24242	1.21588	1.13545
27	1.02461	0.974375	0.970714	1.04708	0.999695	1.0661	1.29184	1.26683	1.17806
28	1.06559	1.01485	1.0058	1.08491	1.03793	1.10108	1.33547	1.313	1.21985
29	1.09955	1.04769	1.04108	1.12538	1.0844	1.14155	1.37696	1.35855	1.26388
30	1.14989	1.08216	1.0841	1.16158	1.12782	1.1746	1.44	1.4158	1.30761
31	1.18161	1.11867	1.11735	1.20775	1.17033	1.21954	1.48648	1.46034	1.35509
32	1.22036	1.16046	1.15538	1.24985	1.20877	1.25168	1.54271	1.51159	1.40218
33	1.25758	1.19128	1.18934	1.29713	1.24649	1.29815	1.59976	1.56559	1.44783
34	1.30791	1.23368	1.2228	1.34401	1.29154	1.33405	1.65629	1.62223	1.49451
35	1.34452	1.27242	1.26337	1.38235	1.3251	1.37828	1.71822	1.66606	1.54078
36	1.38641	1.30954	1.29886	1.43787	1.3734	1.41692	1.7712	1.7289	1.58023
37	1.43411	1.35021	1.32927	1.48709	1.43014	1.4576	1.82906	1.77476	1.63474
38	1.476	1.39333	1.37238	1.53701	1.46522	1.49949	1.8796	1.81808	1.68894
39	1.51993	1.43787	1.40197	1.59355	1.51739	1.53234	1.93838	1.88977	1.71588
40	1.56579	1.47722	1.43807	1.63687	1.55928	1.57505	1.99034	1.93075	1.75981
41	1.60382	1.5179	1.46848	1.6865	1.6024	1.6206	2.04434	1.98353	1.80273
42	1.65741	1.55847	1.50691	1.7347	1.64948	1.6567	2.08715	2.02796	1.84899
43	1.70114	1.60931	1.53986	1.78239	1.70094	1.6985	2.13321	2.07118	1.90645
44	1.73388	1.64938	1.58054	1.8314	1.74324	1.72758	2.19565	2.13006	1.93665
45	1.77873	1.68741	1.61979	1.8974	1.78564	1.77242	2.23327	2.16392	1.97407
46	1.82998	1.73459	1.65019	1.93106	1.83008	1.81035	2.28778	2.21568	2.03213
47	1.85733	1.77273	1.69626	1.99492	1.8675	1.85642	2.31533	2.26408	2.07606
48	1.91173	1.81747	1.72768	2.03396	1.91794	1.89323	2.34157	2.29652	2.1143
49	1.92404	1.85113	1.76002	2.07728	1.95221	1.9399	2.36872	2.34106	2.16148
50	1.97804	1.89679	1.79388	2.13199	2.01098	1.97854	2.39923	2.36923	2.19382
51	2.02217	1.94061	1.83476	2.18467	2.04332	2.02318	2.4157	2.39648	2.23856
52	2.05206	1.98587	1.86964	2.23246	2.0841	2.0421	2.40574	2.41184	2.271
53	2.08796	2.01719	1.90777	2.26978	2.1203	2.09843	2.41387	2.42079	2.31564
54	2.13514	2.05532	1.94366	2.32001	2.14653	2.12487	2.41306	2.4156	2.35072
55	2.18538	2.08918	1.97082	2.3492	2.20063	2.17368	2.41112	2.42668	2.3856
56	2.22148	2.15131	2.02013	2.39099	2.22432	2.21771	2.42445	2.42811	2.4217
57	2.26408	2.17745	2.04515	2.42638	2.26927	2.25869	2.41214	2.43777	2.43604
58	2.29337	2.22636	2.08928	2.45221	2.30801	2.30161	2.42272	2.4399	2.44489
59	2.33649	2.25595	2.12955	2.46726	2.33618	2.3375	2.43889	2.43777	2.44163
60	2.37767	2.29296	2.16077	2.50275	2.36567	2.3555	2.42495	2.44041	2.45302
61	2.41316	2.32805	2.20317	2.49593	2.3915	2.39018	2.42231	2.43309	2.45526
62	2.44356	2.36506	2.23134	2.50397	2.41662	2.41977	2.4335	2.44122	2.46492
63	2.47793	2.39923	2.26358	2.51495	2.44011	2.43899	2.43421	2.43807	2.458
64	2.50915	2.43675	2.29256	2.52379	2.44	2.45912	2.43085	2.4457	2.4576
65	2.5419	2.47315	2.32784	2.52135	2.46034	2.48098	2.41265	2.43797	2.46909
66	2.56203	2.48688	2.36933	2.51658	2.45048	2.48597	2.42699	2.44275	2.46675
67	2.5785	2.51993	2.40004	2.52695	2.46177	2.5058	2.4218	2.44489	2.46766
68	2.60108	2.53834	2.42739	2.54434	2.46522	2.51047	2.43441	2.43899	2.47163
69	2.61043	2.548	2.46573	2.52003	2.45831	2.49919	2.43248	2.45058	2.46238
70	2.59986	2.55522	2.47163	2.5304	2.44865	2.51708	2.43431	2.43797	2.46848
71	2.59182	2.5545	2.49807	2.53864	2.46421	2.50478	2.43624	2.43207	2.46014
72	2.60464	2.55715	2.5119	2.52583	2.45394	2.50905	2.42709	2.43187	2.47865
73	2.60667	2.55939	2.51383	2.52217	2.46482	2.52288	2.42811	2.43726	2.47
74	2.61043	2.55776	2.54007	2.53244	2.47549	2.524	2.44102	2.44651	2.48658
75	2.60433	2.56376	2.5304	2.53498	2.45902	2.49563	2.43858	2.45404	2.47519
76	2.60901	2.57027	2.54342	2.53874	2.46187	2.51261	2.43014	2.44031	2.46644
77	2.60454	2.57138	2.53305	2.53498	2.47071	2.51658	2.43543	2.45261	2.46593
78	2.60769	2.58237	2.55013	2.54027	2.47102	2.52207	2.43258	2.44255	2.48098
79	2.61918	2.5781	2.54749	2.54973	2.46614	2.52878	2.44489	2.46309	2.47773
80	2.61796	2.57688	2.53671	2.54484	2.47427	2.51352	2.43411	2.44855	2.47498
81	2.61165	2.56691	2.5424	2.54007	2.46044	2.50763	2.43706	2.44977	2.46868
82	2.61501	2.58521	2.54627	2.54474	2.46949	2.51627	2.44702	2.4576	2.47519
83	2.6204	2.56315	2.5422	2.53884	2.47041	2.5061	2.42475	2.45668	2.46695
84	2.62294	2.57881	2.554	2.55095	2.46736	2.52227	2.45577	2.44783	2.48942
85	2.60982	2.57667	2.55034	2.5541	2.47437	2.52217	2.45017	2.44519	2.4819
86	2.60677	2.58298	2.54535	2.5421	2.46949	2.5179	2.43807	2.45221	2.47295
87	2.61745	2.57871	2.54973	2.54352	2.47478	2.50773	2.43848	2.45149	2.48729
88	2.61745	2.58196	2.53854	2.54942	2.4696	2.52451	2.43939	2.45272	2.47834
89	2.61643	2.58481	2.54251	2.55898	2.47448	2.52644	2.44611	2.45119	2.47692
90	2.61653	2.58267	2.54301	2.53224	2.46787	2.52461	2.44102	2.46431	2.48302
91	2.61115	2.5723	2.54129	2.53823	2.47122	2.51546	2.43665	2.45241	2.4639
92	2.62742	2.58664	2.55745	2.55491	2.4817	2.53061	2.45261	2.45495	2.48678
93	2.6325	2.59101	2.5483	2.55227	2.47865	2.52685	2.45627	2.45932	2.48739
94	2.63931	2.58216	2.55471	2.55766	2.46278	2.52644	2.44763	2.46929	2.4942
95	2.61745	2.5786	2.53925	2.548	2.47905	2.52247	2.44397	2.45088	2.47732
96	2.62752	2.59508	2.54698	2.55837	2.45953	2.51912	2.45638	2.46634	2.47183
97	2.62396	2.57525	2.55095	2.5603	2.47163	2.52349	2.44112	2.4636	2.49156
98	2.62274	2.58115	2.55003	2.55918	2.482	2.52125	2.45607	2.45414	2.48953
99	2.62335	2.56589	2.55837	2.53173	2.4757	2.51881	2.44275	2.4519	2.48261
100	2.63433	2.58908	2.55522	2.55288	2.47732	2.52166	2.45993	2.46482	2.48597
101	2.61775	2.57515	2.54942	2.54861	2.48607	2.53051	2.44783	2.45129	2.48403
102	2.60748	2.58135	2.54596	2.54627	2.46797	2.51627	2.44814	2.45648	2.48027
103	2.62833	2.58033	2.55664	2.55817	2.4759	2.50569	2.43909	2.45861	2.476
104	2.61287	2.58216	2.54434	2.56315	2.47031	2.53274	2.458	2.45363	2.48841
105	2.62172	2.57728	2.54352	2.55623	2.48668	2.52288	2.45078	2.45485	2.48088
106	2.62579	2.57281	2.55501	2.5422	2.46787	2.52461	2.45973	2.45577	2.48129
107	2.62803	2.57667	2.55867	2.54403	2.4696	2.52471	2.44163	2.45821	2.47092
108	2.61491	2.58094	2.55145	2.54078	2.47214	2.512	2.45953	2.46909	2.48973
109	2.62101	2.58267	2.5362	2.5484	2.47844	2.5179	2.44031	2.46888	2.48353
110	2.62813	2.58237	2.54891	2.554	2.48271	2.53366	2.4337	2.46197	2.48373
111	2.62223	2.58125	2.54728	2.53691	2.46715	2.52786	2.44051	2.46319	2.47915
112	2.62711	2.5784	2.55166	2.55206	2.47895	2.51444	2.45302	2.45709	2.48292
113	2.6388	2.58776	2.55623	2.5544	2.48078	2.5181	2.4577	2.45526	2.47936
114	2.62365	2.58989	2.55206	2.56661	2.4761	2.53335	2.44722	2.46593	2.4877
115	2.61796	2.5901	2.54606	2.55339	2.46949	2.52074	2.4577	2.45668	2.49705
116	2.63484	2.58481	2.57047	2.55847	2.4759	2.52583	2.46126	2.46034	2.48261
117	2.6203	2.58145	2.55542	2.5604	2.48668	2.52827	2.45892	2.47458	2.49258
118	2.63667	2.58176	2.55806	2.55288	2.4818	2.53803	2.47366	2.46807	2.48983
119	2.62965	2.58735	2.56488	2.55298	2.48241	2.53376	2.46461	2.46441	2.48892
120	2.63057	2.59325	2.54779	2.55135	2.47976	2.52979	2.45251	2.45932	2.48454
