# Supplementary material for: Programming cell-free biosensors with DNA strand displacement circuits
Source: Nat Chem Biol. 2022 Feb 17;18(4):385–93. doi: 10.1038/s41589-021-00962-9 (PMC8964419; doi:10.1038/s41589-021-00962-9)
Supplement: Source Data Extended Data Fig. 5 — Calibrated plate reader source data for Extended Data Fig. 5. [file 41589_2021_962_MOESM20_ESM.xlsx]

## Sheet: ED5a
ODE Simulation Result. Values below in [6'FAM-InvadeR heteroduplex]
Time (min)	No Input	Tetracycline	ZnSO4	Both
0	0	0	0	0
2	0.0661849	0.464252	0.2664	0.614987
4	0.12586	0.965253	0.542887	1.27422
6	0.185535	1.47136	0.819266	1.93413
8	0.245209	1.98139	1.09552	2.59254
10	0.304882	2.49392	1.37161	3.24513
12	0.364554	3.00688	1.64751	3.88103
14	0.424225	3.51663	1.92316	4.46547
16	0.483895	4.01492	2.19851	4.88215
18	0.543564	4.47882	2.47346	4.99643
20	0.603231	4.83947	2.74788	4.99999
22	0.662898	4.98688	3.02156	5
24	0.722563	4.99989	3.29419	5
26	0.782228	5	3.56524	5
28	0.841891	5	3.83379	5
30	0.901552	5	4.09808	5
32	0.961213	5	4.35452	5
34	1.02087	5	4.59506	5
36	1.08053	5	4.80136	5
38	1.14018	5	4.94004	5
40	1.19984	5	4.99245	5
42	1.25949	5	4.99972	5
44	1.31914	5	5	5
46	1.37879	5	5	5
48	1.43844	5	5	5
50	1.49808	5	5	5
52	1.55772	5	5	5
54	1.61736	5	5	5
56	1.677	5	5	5
58	1.73664	5	5	5
60	1.79627	5	5	5
62	1.8559	5	5	5
64	1.91553	5	5	5
66	1.97515	5	5	5
68	2.03477	5	5	5
70	2.09439	5	5	5
72	2.154	5	5	5
74	2.21361	5	5	5
76	2.27321	5	5	5
78	2.33281	5	5	5
80	2.39241	5	5	5
82	2.452	5	5	5
84	2.51159	5	5	5
86	2.57116	5	5	5
88	2.63074	5	5	5
90	2.6903	5	5	5
92	2.74986	5	5	5
94	2.80941	5	5	5
96	2.86896	5	5	5
98	2.92849	5	5	5
100	2.98801	5	5	5
102	3.04753	5	5	5
104	3.10703	5	5	5
106	3.16651	5	5	5
108	3.22599	5	5	5
110	3.28545	5	5	5
112	3.34489	5	5	5
114	3.40431	5	5	5
116	3.46371	5	5	5
118	3.52309	5	5	5
120	3.58244	5	5	5

## Sheet: ED5b
ODE Simulation Result. Values below in [6'FAM-InvadeR heteroduplex]
Time (min)	No Input	Tetracycline	ZnSO4	Both
1	0.00179292	0.0134257	0.00449956	0.068174
2	0.00533632	0.0354012	0.00643871	0.208683
3	0.00758846	0.0549997	0.00675165	0.342881
4	0.00856294	0.0741267	0.00703283	0.4727
5	0.00912589	0.0930515	0.00731041	0.600493
6	0.00961738	0.111852	0.00758637	0.727193
7	0.0100949	0.130563	0.00786143	0.853223
8	0.0105666	0.149201	0.00813595	0.978797
9	0.0110346	0.167777	0.00841012	1.10404
10	0.0115003	0.186299	0.00868404	1.22902
11	0.0119644	0.204772	0.00895778	1.35379
12	0.0124273	0.223201	0.00923139	1.47838
13	0.0128893	0.24159	0.00950491	1.60281
14	0.0133506	0.259942	0.00977834	1.72709
15	0.0138113	0.278258	0.0100517	1.85123
16	0.0142716	0.296543	0.010325	1.97525
17	0.0147316	0.314798	0.0105983	2.09913
18	0.0151912	0.333025	0.0108715	2.22288
19	0.0156506	0.351226	0.0111448	2.3465
20	0.0161098	0.369403	0.0114179	2.46998
21	0.0165688	0.387557	0.0116911	2.59331
22	0.0170276	0.40569	0.0119643	2.71648
23	0.0174864	0.423803	0.0122374	2.83948
24	0.017945	0.441898	0.0125105	2.96228
25	0.0184035	0.459975	0.0127836	3.08485
26	0.0188619	0.478035	0.0130567	3.20717
27	0.0193202	0.496081	0.0133298	3.32918
28	0.0197785	0.514111	0.0136029	3.45083
29	0.0202367	0.532129	0.013876	3.57206
30	0.0206948	0.550134	0.014149	3.69275
31	0.0211529	0.568127	0.0144221	3.81277
32	0.0216109	0.586108	0.0146951	3.93195
33	0.0220689	0.60408	0.0149682	4.05004
34	0.0225269	0.622041	0.0152412	4.16667
35	0.0229848	0.639993	0.0155143	4.28135
36	0.0234427	0.657937	0.0157873	4.39332
37	0.0239006	0.675873	0.0160603	4.50144
38	0.0243584	0.693801	0.0163334	4.60401
39	0.0248162	0.711722	0.0166064	4.69837
40	0.025274	0.729636	0.0168794	4.78036
41	0.0257318	0.747544	0.0171524	4.844
42	0.0261895	0.765445	0.0174254	4.88532
43	0.0266473	0.783342	0.0176984	4.91005
44	0.027105	0.801233	0.0179715	4.92602
45	0.0275627	0.819119	0.0182445	4.93718
46	0.0280204	0.837001	0.0185175	4.94541
47	0.028478	0.854878	0.0187905	4.95173
48	0.0289357	0.872751	0.0190635	4.95674
49	0.0293933	0.890621	0.0193365	4.96081
50	0.029851	0.908487	0.0196095	4.96418
51	0.0303086	0.926349	0.0198825	4.96702
52	0.0307662	0.944208	0.0201555	4.96944
53	0.0312238	0.962065	0.0204285	4.97152
54	0.0316814	0.979918	0.0207015	4.97335
55	0.032139	0.997769	0.0209745	4.97495
56	0.0325965	1.01562	0.0212475	4.97637
57	0.0330541	1.03346	0.0215205	4.97764
58	0.0335117	1.05131	0.0217935	4.97878
59	0.0339692	1.06915	0.0220665	4.97981
60	0.0344268	1.08699	0.0223395	4.98074
61	0.0348843	1.10483	0.0226124	4.98159
62	0.0353418	1.12266	0.0228854	4.98237
63	0.0357994	1.1405	0.0231584	4.98308
64	0.0362569	1.15833	0.0234314	4.98374
65	0.0367144	1.17616	0.0237044	4.98435
66	0.0371719	1.19399	0.0239774	4.98492
67	0.0376294	1.21182	0.0242504	4.98545
68	0.0380869	1.22965	0.0245234	4.98594
69	0.0385444	1.24748	0.0247963	4.9864
70	0.0390019	1.2653	0.0250693	4.98683
71	0.0394594	1.28312	0.0253423	4.98723
72	0.0399169	1.30095	0.0256153	4.98761
73	0.0403744	1.31877	0.0258883	4.98797
74	0.0408318	1.33659	0.0261613	4.98831
75	0.0412893	1.35441	0.0264342	4.98863
76	0.0417468	1.37223	0.0267072	4.98893
77	0.0422043	1.39005	0.0269802	4.98921
78	0.0426617	1.40787	0.0272532	4.98949
79	0.0431192	1.42569	0.0275262	4.98975
80	0.0435767	1.44351	0.0277992	4.98999
81	0.0440341	1.46132	0.0280721	4.99023
82	0.0444916	1.47914	0.0283451	4.99045
83	0.044949	1.49695	0.0286181	4.99066
84	0.0454065	1.51477	0.0288911	4.99087
85	0.0458639	1.53258	0.0291641	4.99106
86	0.0463214	1.5504	0.029437	4.99125
87	0.0467788	1.56821	0.02971	4.99143
88	0.0472363	1.58603	0.029983	4.9916
89	0.0476937	1.60384	0.030256	4.99177
90	0.0481512	1.62165	0.030529	4.99193
91	0.0486086	1.63946	0.0308019	4.99208
92	0.049066	1.65727	0.0310749	4.99223
93	0.0495235	1.67509	0.0313479	4.99237
94	0.0499809	1.6929	0.0316209	4.99251
95	0.0504383	1.71071	0.0318938	4.99264
96	0.0508957	1.72852	0.0321668	4.99277
97	0.0513532	1.74633	0.0324398	4.99289
98	0.0518106	1.76414	0.0327128	4.99301
99	0.052268	1.78195	0.0329858	4.99313
100	0.0527254	1.79975	0.0332587	4.99324
101	0.0531829	1.81756	0.0335317	4.99335
102	0.0536403	1.83537	0.0338047	4.99345
103	0.0540977	1.85318	0.0340777	4.99355
104	0.0545551	1.87099	0.0343506	4.99365
105	0.0550125	1.88879	0.0346236	4.99375
106	0.05547	1.9066	0.0348966	4.99384
107	0.0559274	1.92441	0.0351696	4.99393
108	0.0563848	1.94222	0.0354425	4.99402
109	0.0568422	1.96002	0.0357155	4.9941
110	0.0572996	1.97783	0.0359885	4.99418
111	0.057757	1.99563	0.0362615	4.99426
112	0.0582144	2.01344	0.0365344	4.99434
113	0.0586718	2.03125	0.0368074	4.99442
114	0.0591292	2.04905	0.0370804	4.99449
115	0.0595867	2.06686	0.0373534	4.99456
116	0.0600441	2.08466	0.0376263	4.99463
117	0.0605015	2.10247	0.0378993	4.9947
118	0.0609589	2.12027	0.0381723	4.99477
119	0.0614163	2.13807	0.0384453	4.99483
120	0.0618737	2.15588	0.0387182	4.9949

## Sheet: ED5c
ODE Simulation Result. Values below in [6'FAM-InvadeR heteroduplex]
Time (min)	No Input	Tetracycline
0	0	0
2	0.0686129	0.0334539
4	0.174297	0.0533791
6	0.28365	0.0657218
8	0.393765	0.0747272
10	0.50423	0.08182
12	0.61489	0.0876685
14	0.725653	0.0926419
16	0.836454	0.0969664
18	0.947249	0.10079
20	1.05801	0.104217
22	1.16871	0.107321
24	1.27933	0.110156
26	1.38987	0.112766
28	1.5003	0.115184
30	1.61062	0.117435
32	1.72081	0.119541
34	1.83086	0.12152
36	1.94076	0.123386
38	2.05049	0.125151
40	2.16003	0.126825
42	2.26937	0.128418
44	2.37848	0.129936
46	2.48733	0.131387
48	2.5959	0.132776
50	2.70416	0.134109
52	2.81207	0.135389
54	2.91958	0.136621
56	3.02664	0.137808
58	3.13319	0.138953
60	3.23917	0.140059
62	3.34449	0.141129
64	3.44906	0.142165
66	3.55276	0.143169
68	3.65547	0.144143
70	3.75701	0.145089
72	3.85722	0.146008
74	3.95585	0.146902
76	4.05266	0.147772
78	4.14733	0.148619
80	4.23949	0.149445
82	4.3287	0.15025
84	4.41448	0.151036
86	4.49626	0.151804
88	4.5734	0.152553
90	4.64524	0.153286
92	4.71108	0.154003
94	4.77026	0.154704
96	4.82223	0.155391
98	4.86662	0.156063
100	4.90332	0.156721
102	4.93255	0.157367
104	4.95486	0.158
106	4.97111	0.158621
108	4.98237	0.15923
110	4.98976	0.159828
112	4.99435	0.160415
114	4.99704	0.160992
116	4.99853	0.161559
118	4.99931	0.162116
120	4.99969	0.162663

## Sheet: ED5d
ODE Simulation Result. Values below in [6'FAM-InvadeR heteroduplex]
Time (min)	No Input	ZnSO4
0	0	0
2	0.0674528	0.0518485
4	0.164264	0.100754
6	0.257512	0.135815
8	0.346769	0.163462
10	0.433109	0.186422
12	0.517306	0.20611
14	0.599888	0.223372
16	0.681233	0.238755
18	0.761615	0.252638
20	0.841243	0.265292
22	0.920274	0.276922
24	0.998831	0.287683
26	1.07701	0.297698
28	1.15488	0.307064
30	1.2325	0.315862
32	1.30991	0.324156
34	1.38716	0.332003
36	1.46427	0.339447
38	1.54126	0.346529
40	1.61814	0.353283
42	1.69493	0.359737
44	1.77164	0.365917
46	1.84826	0.371845
48	1.92482	0.377542
50	2.0013	0.383024
52	2.07771	0.388307
54	2.15404	0.393405
56	2.2303	0.398331
58	2.30647	0.403096
60	2.38256	0.407709
62	2.45857	0.412181
64	2.53447	0.41652
66	2.61027	0.420733
68	2.68596	0.424828
70	2.76153	0.42881
72	2.83696	0.432686
74	2.91225	0.436462
76	2.98739	0.440142
78	3.06235	0.443731
80	3.13712	0.447233
82	3.21167	0.450654
84	3.286	0.453995
86	3.36007	0.457261
88	3.43386	0.460455
90	3.50733	0.463581
92	3.58045	0.46664
94	3.65317	0.469637
96	3.72544	0.472572
98	3.79722	0.47545
100	3.86843	0.478271
102	3.939	0.481038
104	4.00885	0.483754
106	4.07787	0.486419
108	4.14596	0.489036
110	4.21297	0.491607
112	4.27877	0.494133
114	4.34316	0.496615
116	4.40595	0.499055
118	4.46692	0.501455
120	4.52581	0.503816

## Sheet: ED5e
ODE Simulation Result. Values below in [6'FAM-InvadeR heteroduplex]
Time (min)	No Input	Tetracycline	ZnSO4	Both
0	0	0	0	0
2	0.0661715	0.0330713	0.0509855	0.026094
4	0.160649	0.0528064	0.0992221	0.0416479
6	0.251912	0.0650336	0.133944	0.0513189
8	0.339533	0.0739567	0.161378	0.0584056
10	0.424458	0.0809861	0.184185	0.0640105
12	0.507375	0.0867835	0.203758	0.0686499
14	0.588764	0.0917143	0.220926	0.0726088
16	0.668971	0.0960024	0.236232	0.0760619
18	0.748252	0.099795	0.250049	0.0791241
20	0.826802	0.103194	0.262647	0.081875
22	0.90477	0.106272	0.274227	0.0843721
24	0.982271	0.109086	0.284943	0.0866582
26	1.0594	0.111675	0.294918	0.0887663
28	1.13622	0.114074	0.304248	0.0907221
30	1.21279	0.116308	0.313012	0.0925461
32	1.28916	0.118398	0.321276	0.0942549
34	1.36535	0.120362	0.329095	0.0958622
36	1.44141	0.122214	0.336513	0.0973793
38	1.51735	0.123966	0.34357	0.098816
40	1.59318	0.125628	0.350301	0.10018
42	1.66891	0.127209	0.356733	0.101479
44	1.74457	0.128716	0.362892	0.102718
46	1.82015	0.130157	0.368801	0.103903
48	1.89565	0.131536	0.374479	0.105038
50	1.97108	0.132859	0.379944	0.106127
52	2.04645	0.13413	0.38521	0.107175
54	2.12174	0.135353	0.390293	0.108183
56	2.19696	0.136531	0.395203	0.109155
58	2.2721	0.137669	0.399953	0.110093
60	2.34717	0.138767	0.404553	0.110999
62	2.42215	0.13983	0.409011	0.111877
64	2.49704	0.140858	0.413337	0.112726
66	2.57184	0.141855	0.417537	0.11355
68	2.64653	0.142823	0.42162	0.114349
70	2.72111	0.143762	0.42559	0.115126
72	2.79557	0.144674	0.429455	0.11588
74	2.86989	0.145562	0.43322	0.116614
76	2.94407	0.146426	0.436889	0.117329
78	3.0181	0.147267	0.440468	0.118025
80	3.09195	0.148087	0.44396	0.118704
82	3.16561	0.148887	0.44737	0.119366
84	3.23907	0.149668	0.450702	0.120012
86	3.31229	0.15043	0.453959	0.120643
88	3.38526	0.151174	0.457144	0.12126
90	3.45794	0.151902	0.460261	0.121863
92	3.53031	0.152614	0.463312	0.122453
94	3.60232	0.15331	0.4663	0.12303
96	3.67394	0.153992	0.469227	0.123595
98	3.74512	0.15466	0.472097	0.124148
100	3.8158	0.155314	0.47491	0.124691
102	3.88592	0.155955	0.47767	0.125222
104	3.9554	0.156584	0.480378	0.125743
106	4.02416	0.1572	0.483036	0.126255
108	4.09211	0.157805	0.485646	0.126757
110	4.15912	0.158399	0.48821	0.127249
112	4.22507	0.158983	0.490729	0.127733
114	4.28981	0.159556	0.493204	0.128209
116	4.35317	0.160118	0.495638	0.128676
118	4.41494	0.160672	0.498032	0.129135
120	4.47491	0.161216	0.500386	0.129586

## Sheet: ED5f
ODE Simulation Result. Values below in [6'FAM-InvadeR heteroduplex]
Time (min)	No Input	Tetracycline	ZnSO4	Both
0	0	0	0	0
2	0.0764763	0.724092	0.0601715	0.545983
4	0.170351	1.53534	0.109587	1.13662
6	0.258615	2.33833	0.145139	1.71311
8	0.341676	3.12102	0.173271	2.2785
10	0.420957	3.85949	0.196715	2.83268
12	0.497409	4.49	0.216887	3.37209
14	0.571677	4.87546	0.234633	3.88679
16	0.644218	4.98334	0.250502	4.35145
18	0.71537	4.99797	0.26487	4.70931
20	0.785389	4.99976	0.278011	4.89832
22	0.854477	4.99997	0.290128	4.96223
24	0.922791	5	0.301376	4.98375
26	0.99046	5	0.311879	4.99253
28	1.05759	5	0.321734	4.99646
30	1.12426	5	0.331021	4.9983
32	1.19054	5	0.339806	4.99918
34	1.25649	5	0.348142	4.9996
36	1.32217	5	0.356078	4.99981
38	1.38761	5	0.363651	4.99991
40	1.45284	5	0.370895	4.99995
42	1.51789	5	0.377841	4.99998
44	1.5828	5	0.384513	4.99999
46	1.64757	5	0.390933	4.99999
48	1.71222	5	0.397122	5
50	1.77677	5	0.403097	5
52	1.84123	5	0.408873	5
54	1.9056	5	0.414464	5
56	1.9699	5	0.419883	5
58	2.03414	5	0.425141	5
60	2.0983	5	0.430248	5
62	2.1624	5	0.435214	5
64	2.22645	5	0.440046	5
66	2.29043	5	0.444754	5
68	2.35436	5	0.449342	5
70	2.41822	5	0.453819	5
72	2.48202	5	0.458189	5
74	2.54576	5	0.46246	5
76	2.60944	5	0.466634	5
78	2.67305	5	0.470718	5
80	2.73658	5	0.474715	5
82	2.80003	5	0.47863	5
84	2.86341	5	0.482467	5
86	2.92669	5	0.486228	5
88	2.98988	5	0.489918	5
90	3.05297	5	0.493538	5
92	3.11594	5	0.497093	5
94	3.17879	5	0.500585	5
96	3.24151	5	0.504016	5
98	3.30409	5	0.507389	5
100	3.36651	5	0.510706	5
102	3.42876	5	0.513969	5
104	3.49082	5	0.51718	5
106	3.55267	5	0.520342	5
108	3.61429	5	0.523455	5
110	3.67565	5	0.526521	5
112	3.73674	5	0.529543	5
114	3.79751	5	0.532522	5
116	3.85793	5	0.535458	5
118	3.91796	5	0.538354	5
120	3.97755	5	0.541211	5

## Sheet: ED5g
ODE Simulation Result. Values below in [6'FAM-InvadeR heteroduplex]
Time (min)	No Input	Tetracycline	ZnSO4	Both
0	0	0	0	0
1	0.0603888	0.0440007	0.0982531	0.0677063
2	0.135398	0.0886134	0.256462	0.173543
3	0.213269	0.129288	0.430484	0.28766
4	0.291986	0.166537	0.608937	0.402517
5	0.370947	0.200887	0.788482	0.516104
6	0.449967	0.232787	0.968083	0.627981
7	0.528988	0.262597	1.14738	0.738151
8	0.607991	0.290608	1.32623	0.846729
9	0.68697	0.317056	1.50453	0.953844
10	0.765921	0.342133	1.6822	1.05962
11	0.844843	0.365998	1.85915	1.16416
12	0.923735	0.388786	2.03529	1.26757
13	1.0026	0.410609	2.2105	1.36991
14	1.08142	0.431564	2.38464	1.47127
15	1.16022	0.451732	2.55758	1.57169
16	1.23897	0.471187	2.72911	1.67124
17	1.31769	0.48999	2.89903	1.76996
18	1.39638	0.508195	3.06706	1.86787
19	1.47502	0.525852	3.23291	1.96502
20	1.55362	0.543004	3.3962	2.06144
21	1.63217	0.559687	3.55648	2.15713
22	1.71068	0.575936	3.71322	2.25212
23	1.78914	0.591781	3.86577	2.34642
24	1.86754	0.607251	4.01338	2.44004
25	1.9459	0.622369	4.15514	2.53298
26	2.02419	0.637158	4.29	2.62525
27	2.10243	0.651639	4.41671	2.71683
28	2.1806	0.66583	4.5339	2.80771
29	2.2587	0.679749	4.64003	2.89789
30	2.33673	0.69341	4.73354	2.98735
31	2.41468	0.706829	4.81293	3.07606
32	2.49254	0.720018	4.87709	3.16399
33	2.57032	0.732989	4.92561	3.25111
34	2.64801	0.745754	4.95926	3.33737
35	2.72559	0.758324	4.98017	3.42274
36	2.80306	0.770707	4.99156	3.50715
37	2.88042	0.782913	4.99689	3.59054
38	2.95764	0.79495	4.99902	3.67283
39	3.03472	0.806826	4.99973	3.75395
40	3.11166	0.818548	4.99994	3.83379
41	3.18842	0.830123	4.99999	3.91226
42	3.26501	0.841557	5	3.98923
43	3.3414	0.852856	5	4.06457
44	3.41756	0.864027	5	4.13813
45	3.49349	0.875073	5	4.20975
46	3.56914	0.886001	5	4.27926
47	3.6445	0.896814	5	4.34645
48	3.71953	0.907517	5	4.41114
49	3.79417	0.918115	5	4.4731
50	3.8684	0.928611	5	4.53212
51	3.94215	0.939008	5	4.58797
52	4.01536	0.949311	5	4.64043
53	4.08796	0.959523	5	4.68931
54	4.15984	0.969647	5	4.73441
55	4.2309	0.979685	5	4.77561
56	4.30102	0.989641	5	4.81278
57	4.37002	0.999518	5	4.84591
58	4.43771	1.00932	5	4.875
59	4.50386	1.01904	5	4.90016
60	4.56817	1.0287	5	4.92155
61	4.63025	1.03828	5	4.93941
62	4.68966	1.04779	5	4.95404
63	4.74582	1.05724	5	4.96579
64	4.79802	1.06663	5	4.97502
65	4.84545	1.07595	5	4.98213
66	4.88719	1.08522	5	4.98747
67	4.92237	1.09442	5	4.99139
68	4.95031	1.10357	5	4.99421
69	4.97086	1.11266	5	4.99619
70	4.98458	1.1217	5	4.99755
71	4.99273	1.13069	5	4.99845
72	4.99698	1.13962	5	4.99905
73	4.9989	1.14851	5	4.99942
74	4.99965	1.15734	5	4.99966
75	4.9999	1.16614	5	4.9998
76	4.99998	1.17488	5	4.99989
77	5	1.18358	5	4.99994
78	5	1.19224	5	4.99997
79	5	1.20085	5	4.99998
80	5	1.20942	5	4.99999
81	5	1.21795	5	5
82	5	1.22644	5	5
83	5	1.2349	5	5
84	5	1.24331	5	5
85	5	1.25169	5	5
86	5	1.26003	5	5
87	5	1.26834	5	5
88	5	1.27661	5	5
89	5	1.28484	5	5
90	5	1.29305	5	5
91	5	1.30122	5	5
92	5	1.30936	5	5
93	5	1.31747	5	5
94	5	1.32555	5	5
95	5	1.3336	5	5
96	5	1.34162	5	5
97	5	1.34961	5	5
98	5	1.35757	5	5
99	5	1.36551	5	5
100	5	1.37342	5	5
101	5	1.3813	5	5
102	5	1.38915	5	5
103	5	1.39698	5	5
104	5	1.40479	5	5
105	5	1.41257	5	5
106	5	1.42033	5	5
107	5	1.42806	5	5
108	5	1.43577	5	5
109	5	1.44346	5	5
110	5	1.45112	5	5
111	5	1.45876	5	5
112	5	1.46639	5	5
113	5	1.47399	5	5
114	5	1.48156	5	5
115	5	1.48912	5	5
116	5	1.49666	5	5
117	5	1.50418	5	5
118	5	1.51168	5	5
119	5	1.51916	5	5
120	5	1.52662	5	5
121

## Sheet: ED5h
ODE Simulation Result. Values below in [6'FAM-InvadeR heteroduplex]
Time (min)	No Input	Tetracycline	ZnSO4	Both
0	0	0	0	0
2	0.0765196	0.759182	0.0601925	0.571597
4	0.170394	1.57728	0.109608	1.16564
6	0.258658	2.39013	0.14516	1.74658
8	0.341719	3.18771	0.173292	2.31802
10	0.421	3.94903	0.196735	2.88076
12	0.497452	4.60495	0.216908	3.43289
14	0.57172	4.95858	0.234654	3.96722
16	0.644261	4.99976	0.250522	4.46065
18	0.715412	5	0.26489	4.83986
20	0.785432	5	0.278031	4.98836
22	0.854519	5	0.290148	4.99992
24	0.922833	5	0.301397	5
26	0.990502	5	0.3119	5
28	1.05763	5	0.321755	5
30	1.1243	5	0.331042	5
32	1.19058	5	0.339826	5
34	1.25654	5	0.348163	5
36	1.32221	5	0.356098	5
38	1.38765	5	0.363671	5
40	1.45288	5	0.370916	5
42	1.51794	5	0.377861	5
44	1.58284	5	0.384533	5
46	1.64761	5	0.390953	5
48	1.71226	5	0.397142	5
50	1.77681	5	0.403117	5
52	1.84127	5	0.408893	5
54	1.90565	5	0.414484	5
56	1.96995	5	0.419903	5
58	2.03418	5	0.425161	5
60	2.09834	5	0.430268	5
62	2.16245	5	0.435234	5
64	2.22649	5	0.440067	5
66	2.29047	5	0.444774	5
68	2.3544	5	0.449362	5
70	2.41826	5	0.453839	5
72	2.48207	5	0.458209	5
74	2.54581	5	0.46248	5
76	2.60948	5	0.466654	5
78	2.67309	5	0.470738	5
80	2.73662	5	0.474735	5
82	2.80008	5	0.47865	5
84	2.86345	5	0.482487	5
86	2.92673	5	0.486248	5
88	2.98992	5	0.489937	5
90	3.05301	5	0.493558	5
92	3.11598	5	0.497113	5
94	3.17883	5	0.500605	5
96	3.24156	5	0.504036	5
98	3.30413	5	0.507409	5
100	3.36655	5	0.510726	5
102	3.4288	5	0.513989	5
104	3.49086	5	0.5172	5
106	3.55271	5	0.520361	5
108	3.61433	5	0.523474	5
110	3.67569	5	0.526541	5
112	3.73678	5	0.529563	5
114	3.79755	5	0.532541	5
116	3.85797	5	0.535478	5
118	3.918	5	0.538374	5
120	3.97759	5	0.541231	5

## Sheet: ED5i
ODE Simulation Result. Values below in [6'FAM-InvadeR heteroduplex]
Time (min)	No Input	Tetracycline	ZnSO4	Both
0	0	0	0	0
2	0.136274	0.088856	0.26145	0.17703
4	0.292949	0.16679	0.614542	0.40645
6	0.450942	0.233037	0.973899	0.632074
8	0.608971	0.290854	1.33222	0.850956
10	0.766905	0.342376	1.68835	1.06398
12	0.924723	0.389026	2.04159	1.27206
14	1.08242	0.431802	2.39109	1.47589
16	1.23997	0.471423	2.73567	1.676
18	1.39738	0.508429	3.0737	1.87277
20	1.55462	0.543236	3.40285	2.06646
22	1.71169	0.576166	3.71979	2.25728
24	1.86856	0.60748	4.01974	2.44533
26	2.02521	0.637386	4.29592	2.63066
28	2.18161	0.666058	4.5391	2.81325
30	2.33775	0.693637	4.73767	2.993
32	2.49357	0.720243	4.87983	3.16974
34	2.64903	0.745979	4.96058	3.34322
36	2.80409	0.770931	4.99195	3.51306
38	2.95867	0.795173	4.99908	3.67879
40	3.11269	0.818771	4.99994	3.83976
42	3.26604	0.84178	5	3.99515
44	3.41859	0.864249	5	4.14396
46	3.57017	0.886223	5	4.28491
48	3.72055	0.907739	5	4.41654
50	3.86942	0.928832	5	4.53716
52	4.01637	0.949532	5	4.64501
54	4.16083	0.969867	5	4.73842
56	4.30198	0.989862	5	4.81613
58	4.43865	1.00954	5	4.87764
60	4.56905	1.02892	5	4.9235
62	4.69048	1.04801	5	4.95538
64	4.79872	1.06685	5	4.97587
66	4.88774	1.08544	5	4.98796
68	4.95065	1.10379	5	4.99447
70	4.98473	1.12192	5	4.99767
72	4.99702	1.13984	5	4.9991
74	4.99966	1.15756	5	4.99968
76	4.99998	1.1751	5	4.9999
78	5	1.19245	5	4.99997
80	5	1.20964	5	4.99999
82	5	1.22666	5	5
84	5	1.24353	5	5
86	5	1.26025	5	5
88	5	1.27683	5	5
90	5	1.29327	5	5
92	5	1.30958	5	5
94	5	1.32577	5	5
96	5	1.34184	5	5
98	5	1.35779	5	5
100	5	1.37364	5	5
102	5	1.38937	5	5
104	5	1.40501	5	5
106	5	1.42055	5	5
108	5	1.43599	5	5
110	5	1.45134	5	5
112	5	1.4666	5	5
114	5	1.48178	5	5
116	5	1.49688	5	5
118	5	1.5119	5	5
120	5	1.52684	5	5

## Sheet: ED5j
ODE Simulation Result. Values below in [6'FAM-InvadeR heteroduplex]
Time (min)	No Input	Tetracycline	ZnSO4	Both
0	0	0	0	0
1	0.0859138	0.0657966	0.0593685	0.041737
2	0.184795	0.139751	0.127055	0.0882925
3	0.283424	0.211551	0.19359	0.133504
4	0.381804	0.281425	0.259051	0.177449
5	0.479935	0.349565	0.323508	0.220198
6	0.577821	0.416135	0.387022	0.261817
7	0.675462	0.481278	0.449652	0.302364
8	0.77286	0.545118	0.51145	0.341895
9	0.870018	0.607761	0.572463	0.380458
10	0.966936	0.669302	0.632734	0.418102
11	1.06362	0.729826	0.692304	0.454868
12	1.16006	0.789406	0.751209	0.490797
13	1.25627	0.848109	0.809484	0.525927
14	1.35224	0.905994	0.867159	0.56029
15	1.44798	0.963115	0.924264	0.593921
16	1.54349	1.01952	0.980825	0.62685
17	1.63877	1.07525	1.03687	0.659104
18	1.73381	1.13035	1.09242	0.690711
19	1.82863	1.18485	1.14749	0.721696
20	1.92321	1.23879	1.20211	0.752083
21	2.01757	1.29219	1.2563	0.781893
22	2.11169	1.34509	1.31008	0.811148
23	2.20559	1.3975	1.36345	0.839869
24	2.29925	1.44946	1.41644	0.868073
25	2.39268	1.50098	1.46906	0.895778
26	2.48587	1.55209	1.52133	0.923003
27	2.57883	1.60279	1.57326	0.949762
28	2.67155	1.65312	1.62486	0.976071
29	2.76403	1.70309	1.67614	1.00195
30	2.85626	1.7527	1.72711	1.0274
31	2.94824	1.80198	1.77779	1.05244
32	3.03996	1.85093	1.82819	1.07709
33	3.13142	1.89958	1.8783	1.10136
34	3.2226	1.94793	1.92815	1.12525
35	3.3135	1.99599	1.97775	1.14878
36	3.4041	2.04377	2.02709	1.17196
37	3.49438	2.09128	2.07619	1.1948
38	3.58432	2.13853	2.12505	1.21731
39	3.6739	2.18554	2.17369	1.2395
40	3.76308	2.2323	2.2221	1.26138
41	3.85182	2.27882	2.2703	1.28295
42	3.94006	2.32511	2.31829	1.30422
43	4.02774	2.37118	2.36607	1.32521
44	4.11475	2.41704	2.41366	1.34592
45	4.20099	2.46268	2.46106	1.36635
46	4.28627	2.50812	2.50826	1.38651
47	4.37037	2.55337	2.55529	1.40642
48	4.45299	2.59841	2.60213	1.42607
49	4.53368	2.64327	2.6488	1.44548
50	4.61184	2.68795	2.69531	1.46464
51	4.6866	2.73244	2.74164	1.48357
52	4.75679	2.77676	2.78781	1.50227
53	4.82082	2.8209	2.83383	1.52074
54	4.87676	2.86488	2.87969	1.539
55	4.92254	2.90869	2.9254	1.55704
56	4.95666	2.95234	2.97096	1.57487
57	4.979	2.99583	3.01637	1.59249
58	4.99142	3.03916	3.06164	1.60992
59	4.9971	3.08234	3.10677	1.62715
60	4.9992	3.12537	3.15177	1.64419
61	4.99982	3.16825	3.19662	1.66104
62	4.99997	3.21099	3.24135	1.67771
63	5	3.25358	3.28594	1.69419
64	5	3.29603	3.3304	1.7105
65	5	3.33835	3.37473	1.72664
66	5	3.38052	3.41894	1.74261
67	5	3.42256	3.46302	1.75842
68	5	3.46446	3.50698	1.77406
69	5	3.50622	3.55082	1.78954
70	5	3.54786	3.59453	1.80487
71	5	3.58936	3.63812	1.82005
72	5	3.63073	3.68158	1.83507
73	5	3.67197	3.72493	1.84995
74	5	3.71307	3.76815	1.86468
75	5	3.75405	3.81124	1.87928
76	5	3.79489	3.85422	1.89373
77	5	3.8356	3.89706	1.90805
78	5	3.87618	3.93978	1.92223
79	5	3.91662	3.98236	1.93628
80	5	3.95693	4.0248	1.9502
81	5	3.99709	4.06711	1.964
82	5	4.03712	4.10926	1.97767
83	5	4.07699	4.15127	1.99122
84	5	4.11672	4.19311	2.00464
85	5	4.15629	4.23478	2.01795
86	5	4.1957	4.27626	2.03115
87	5	4.23493	4.31754	2.04423
88	5	4.27399	4.35861	2.05719
89	5	4.31285	4.39943	2.07005
90	5	4.3515	4.43998	2.0828
91	5	4.38993	4.48022	2.09544
92	5	4.42812	4.52012	2.10797
93	5	4.46603	4.55961	2.1204
94	5	4.50364	4.59864	2.13273
95	5	4.54091	4.63711	2.14496
96	5	4.57779	4.67492	2.15709
97	5	4.61423	4.71194	2.16912
98	5	4.65014	4.74799	2.18106
99	5	4.68543	4.78286	2.1929
100	5	4.72	4.81629	2.20465
101	5	4.75369	4.84794	2.21631
102	5	4.78632	4.87743	2.22788
103	5	4.81767	4.90432	2.23936
104	5	4.84746	4.92815	2.25075
105	5	4.87537	4.94849	2.26206
106	5	4.90103	4.96506	2.27328
107	5	4.92405	4.97777	2.28442
108	5	4.94404	4.98685	2.29548
109	5	4.96071	4.99283	2.30645
110	5	4.97393	4.99642	2.31734
111	5	4.98377	4.99837	2.32816
112	5	4.9906	4.99932	2.3389
113	5	4.99497	4.99975	2.34956
114	5	4.99752	4.99991	2.36014
115	5	4.99888	4.99997	2.37065
116	5	4.99954	4.99999	2.38109
117	5	4.99982	5	2.39145
118	5	4.99994	5	2.40174
119	5	4.99998	5	2.41196
120	5	4.99999	5	2.42211

[truncated: 2 more sheets: ED5k, ED5l]
