# Supplementary material for: Programming cell-free biosensors with DNA strand displacement circuits
Source: Nat Chem Biol. 2022 Feb 17;18(4):385–93. doi: 10.1038/s41589-021-00962-9 (PMC8964419; doi:10.1038/s41589-021-00962-9)
Supplement: Source Data Extended Data Fig. 6 — Calibrated plate reader source data for Extended Data Fig. 6. [file 41589_2021_962_MOESM21_ESM.xlsx]

## Sheet: ED6b
6'FAM Fluorescence (AU) = 5529.2*(MEF µM FITC). Values below in MEF (µM FITC).
	No Driver
	No Input			Input 1			Input 2			Both
Time (min)	Replicate 1	Replicate 2	Replicate 3	Replicate 1	Replicate 2	Replicate 3	Replicate 1	Replicate 2	Replicate 3	Replicate 1	Replicate 2	Replicate 3
0	0.0670983	0.0663749	0.0663749	0.0685452	0.0616726	0.0663749	0.0667366	0.0698112	0.0669175	0.0705346	0.068726	0.0670983
1	0.0698112	0.0701729	0.0707155	0.0721623	0.0640237	0.0701729	0.0703538	0.0727049	0.0705346	0.0748752	0.0727049	0.0698112
2	0.0730666	0.0736092	0.0708963	0.0723432	0.0651089	0.0701729	0.0721623	0.0736092	0.0690878	0.0757795	0.0741518	0.071258
3	0.0708963	0.0698112	0.0714389	0.0727049	0.0658323	0.0692686	0.0689069	0.0739709	0.069992	0.0755986	0.0741518	0.0698112
4	0.0743326	0.0721623	0.0736092	0.0739709	0.068726	0.0710772	0.0723432	0.0763221	0.0710772	0.0783115	0.0759604	0.0721623
5	0.0748752	0.0728858	0.0728858	0.0770455	0.069992	0.0743326	0.0737901	0.0781307	0.0723432	0.0806627	0.0783115	0.0746943
6	0.0770455	0.0737901	0.0739709	0.0761412	0.069992	0.0745135	0.0736092	0.0774072	0.0721623	0.0812052	0.0781307	0.0739709
7	0.0763221	0.0755986	0.0745135	0.0783115	0.0714389	0.0746943	0.0743326	0.0784924	0.0737901	0.081567	0.0793967	0.0745135
8	0.0784924	0.0772264	0.0774072	0.0803009	0.0728858	0.0755986	0.0761412	0.0804818	0.0737901	0.0831947	0.0784924	0.0774072
9	0.0775881	0.0779498	0.0781307	0.0813861	0.0730666	0.0781307	0.0755986	0.0804818	0.0757795	0.085365	0.0810244	0.0763221
10	0.0774072	0.0784924	0.0779498	0.0806627	0.0723432	0.0765029	0.0750561	0.0806627	0.0739709	0.0844607	0.0781307	0.0774072
11	0.0784924	0.0775881	0.0768646	0.0797584	0.0736092	0.0761412	0.0743326	0.0797584	0.0743326	0.0846415	0.0793967	0.0757795
12	0.0784924	0.0783115	0.0775881	0.082833	0.0748752	0.0792158	0.0755986	0.0819287	0.0759604	0.0877161	0.0817478	0.0777689
13	0.0808435	0.0821095	0.0793967	0.0837372	0.0750561	0.0806627	0.0775881	0.0824712	0.0772264	0.087897	0.0821095	0.0803009
14	0.0797584	0.0810244	0.0801201	0.0848224	0.0746943	0.0808435	0.0766838	0.0833755	0.0781307	0.0873544	0.0819287	0.0788541
15	0.0808435	0.0797584	0.0777689	0.0831947	0.0754178	0.0790349	0.0763221	0.0821095	0.0763221	0.0884396	0.0821095	0.0788541
16	0.0826521	0.0839181	0.0803009	0.0859075	0.0766838	0.0831947	0.0786732	0.0844607	0.0786732	0.0898864	0.0842798	0.0804818
17	0.0835564	0.0833755	0.0813861	0.0846415	0.0763221	0.081567	0.0784924	0.085365	0.0774072	0.0898864	0.0831947	0.0804818
18	0.0824712	0.0839181	0.0810244	0.0869927	0.0783115	0.0831947	0.0799392	0.0862693	0.0799392	0.0933227	0.0851841	0.0824712
19	0.0835564	0.0831947	0.0806627	0.0871736	0.0795775	0.0839181	0.0783115	0.0846415	0.0779498	0.0925993	0.0857267	0.0831947
20	0.0824712	0.0857267	0.0824712	0.0873544	0.0786732	0.0835564	0.0801201	0.0869927	0.0795775	0.0925993	0.0851841	0.0822904
21	0.0831947	0.0846415	0.0826521	0.0897056	0.0803009	0.0844607	0.0797584	0.0860884	0.0792158	0.094227	0.0868118	0.0842798
22	0.0831947	0.0855458	0.0812052	0.0889821	0.0808435	0.085365	0.0793967	0.0868118	0.0804818	0.0945887	0.0875353	0.0850033
23	0.0850033	0.0859075	0.0837372	0.0907907	0.0826521	0.0882587	0.0819287	0.089163	0.0810244	0.098025	0.0893438	0.0864501
24	0.0862693	0.0851841	0.0837372	0.0911524	0.0822904	0.0869927	0.0801201	0.0877161	0.0812052	0.0974825	0.0877161	0.0850033
25	0.0848224	0.0882587	0.0837372	0.0935036	0.0833755	0.0884396	0.0812052	0.0888013	0.0813861	0.0960356	0.0886204	0.0855458
26	0.086631	0.0882587	0.084099	0.0909716	0.0844607	0.0871736	0.0830138	0.089163	0.0813861	0.096759	0.0895247	0.0871736
27	0.085365	0.0884396	0.0833755	0.0925993	0.0835564	0.0889821	0.0817478	0.0893438	0.0819287	0.0989293	0.0898864	0.0857267
28	0.0855458	0.0886204	0.0851841	0.094227	0.0846415	0.0893438	0.0831947	0.089163	0.081567	0.0998336	0.0924184	0.0864501
29	0.0864501	0.0889821	0.085365	0.0953122	0.0855458	0.0895247	0.0835564	0.0902481	0.0819287	0.0985676	0.090429	0.0880778
30	0.0848224	0.0898864	0.0855458	0.0953122	0.0857267	0.0900673	0.081567	0.0889821	0.0821095	0.100014	0.0924184	0.0897056
31	0.0855458	0.0895247	0.0846415	0.094227	0.0855458	0.0909716	0.0830138	0.0895247	0.0819287	0.100557	0.0924184	0.087897
32	0.0864501	0.0900673	0.0848224	0.0971207	0.0860884	0.091695	0.0831947	0.0920567	0.0835564	0.100919	0.0922376	0.0886204
33	0.0864501	0.0902481	0.0860884	0.0965782	0.086631	0.0920567	0.0848224	0.0920567	0.0826521	0.102366	0.0936844	0.089163
34	0.0877161	0.0898864	0.0855458	0.095493	0.0875353	0.091695	0.084099	0.0922376	0.0810244	0.100376	0.0940462	0.0906099
35	0.0875353	0.0909716	0.0842798	0.0971207	0.0868118	0.0922376	0.0842798	0.0906099	0.0808435	0.100738	0.0924184	0.0895247
36	0.0886204	0.0913333	0.0873544	0.0985676	0.0889821	0.0938653	0.0842798	0.0918759	0.0833755	0.10544	0.0947696	0.0907907
37	0.0880778	0.0915141	0.0868118	0.0987485	0.0882587	0.0945887	0.0851841	0.0931419	0.0844607	0.105078	0.095493	0.0913333
38	0.089163	0.092961	0.0864501	0.099291	0.0902481	0.0944079	0.085365	0.0936844	0.0835564	0.105802	0.0965782	0.0920567
39	0.0884396	0.0927801	0.0875353	0.0983867	0.0897056	0.0935036	0.0848224	0.0924184	0.0835564	0.106164	0.0969399	0.0924184
40	0.0893438	0.0938653	0.0871736	0.10128	0.0900673	0.0951313	0.0864501	0.0949504	0.0846415	0.10544	0.0973016	0.0940462
41	0.0897056	0.0925993	0.086631	0.100014	0.0906099	0.0960356	0.0855458	0.092961	0.0835564	0.105078	0.098025	0.0933227
42	0.0884396	0.0918759	0.0846415	0.0996528	0.089163	0.0947696	0.0835564	0.0915141	0.0831947	0.103451	0.095493	0.0922376
43	0.0895247	0.0951313	0.087897	0.101461	0.0933227	0.0973016	0.0860884	0.0953122	0.0859075	0.107249	0.099291	0.0960356
44	0.0888013	0.0933227	0.0862693	0.100919	0.0915141	0.0953122	0.085365	0.0933227	0.084099	0.107068	0.0973016	0.0944079
45	0.0889821	0.0936844	0.0888013	0.100014	0.0922376	0.0969399	0.0868118	0.0918759	0.0833755	0.106706	0.0991102	0.0940462
46	0.0893438	0.0938653	0.0869927	0.10128	0.0918759	0.0965782	0.0860884	0.092961	0.0848224	0.109057	0.0983867	0.0945887
47	0.0897056	0.0935036	0.089163	0.102366	0.0927801	0.0985676	0.0862693	0.0938653	0.0855458	0.108515	0.0998336	0.0971207
48	0.0924184	0.0963973	0.0873544	0.105259	0.0945887	0.0976633	0.0869927	0.0956739	0.0871736	0.110504	0.0994719	0.0971207
49	0.0897056	0.0949504	0.0871736	0.103089	0.0935036	0.0976633	0.0862693	0.0951313	0.085365	0.109057	0.100557	0.0963973
50	0.091695	0.094227	0.0880778	0.105259	0.0947696	0.0991102	0.086631	0.0947696	0.0864501	0.109419	0.10128	0.0958547
51	0.0909716	0.0933227	0.0888013	0.105983	0.0945887	0.0991102	0.0868118	0.0951313	0.0850033	0.109419	0.100738	0.0974825
52	0.0906099	0.0936844	0.0869927	0.104174	0.0944079	0.0982059	0.0868118	0.0949504	0.0859075	0.110143	0.101461	0.0973016
53	0.0900673	0.0938653	0.0871736	0.103993	0.094227	0.0983867	0.0860884	0.095493	0.0848224	0.111228	0.102366	0.0974825
54	0.0920567	0.0965782	0.0895247	0.106887	0.0973016	0.10128	0.0889821	0.0982059	0.087897	0.113036	0.103632	0.0994719
55	0.0895247	0.0951313	0.0882587	0.104355	0.095493	0.0989293	0.0875353	0.0945887	0.0844607	0.109419	0.103632	0.0971207
56	0.0909716	0.0949504	0.090429	0.106887	0.0953122	0.0998336	0.0882587	0.0953122	0.0860884	0.113036	0.103632	0.0991102
57	0.0909716	0.0958547	0.0882587	0.106525	0.0971207	0.100195	0.089163	0.0965782	0.0864501	0.112313	0.103812	0.100557
58	0.0911524	0.0960356	0.090429	0.107611	0.0963973	0.102004	0.0875353	0.0962165	0.0859075	0.111951	0.104717	0.0991102
59	0.0911524	0.0958547	0.0889821	0.106344	0.0971207	0.100919	0.0880778	0.0965782	0.0868118	0.115026	0.105259	0.100919
60	0.0924184	0.0953122	0.0895247	0.10743	0.0974825	0.100376	0.0888013	0.0956739	0.0860884	0.11376	0.105802	0.100738
61	0.091695	0.0958547	0.0897056	0.10743	0.0978442	0.101461	0.0875353	0.0971207	0.0859075	0.112494	0.105621	0.102004
62	0.0911524	0.0938653	0.0871736	0.106525	0.0962165	0.101823	0.0869927	0.0962165	0.0855458	0.111951	0.103632	0.0989293
63	0.0925993	0.0971207	0.0906099	0.107791	0.0991102	0.102546	0.0873544	0.0971207	0.0871736	0.114121	0.106164	0.100919
64	0.0922376	0.0953122	0.0898864	0.108515	0.0982059	0.101642	0.0886204	0.098025	0.0862693	0.114664	0.105983	0.102185
65	0.0936844	0.0971207	0.0900673	0.109057	0.0976633	0.102185	0.0888013	0.0971207	0.0868118	0.115387	0.107972	0.102366
66	0.0933227	0.0973016	0.0909716	0.109419	0.0985676	0.102546	0.0897056	0.0991102	0.0868118	0.115568	0.107972	0.10128
67	0.0922376	0.0978442	0.0900673	0.1096	0.0985676	0.103812	0.0888013	0.0974825	0.0880778	0.115568	0.107791	0.102004
68	0.092961	0.0978442	0.0913333	0.1096	0.0996528	0.102366	0.0897056	0.0958547	0.0877161	0.116111	0.107611	0.104174
69	0.0935036	0.099291	0.0922376	0.110866	0.100738	0.105802	0.0918759	0.0987485	0.0897056	0.118281	0.109057	0.104717
70	0.0935036	0.0989293	0.0915141	0.110866	0.100919	0.10544	0.0898864	0.100195	0.087897	0.118643	0.110685	0.103089
71	0.0902481	0.0958547	0.0886204	0.108334	0.0971207	0.102546	0.0864501	0.0956739	0.0862693	0.114664	0.107611	0.102185
72	0.0936844	0.0983867	0.091695	0.109419	0.0998336	0.104174	0.0897056	0.099291	0.0880778	0.115749	0.110866	0.104174
73	0.0956739	0.0987485	0.0906099	0.113941	0.102185	0.104717	0.090429	0.099291	0.089163	0.118281	0.110866	0.105621
74	0.094227	0.0985676	0.0924184	0.113579	0.101461	0.105621	0.0895247	0.0985676	0.0889821	0.118462	0.111228	0.106887
75	0.094227	0.098025	0.0907907	0.110504	0.100919	0.104898	0.0893438	0.0976633	0.0884396	0.118824	0.111228	0.103812
76	0.0927801	0.0971207	0.091695	0.111228	0.100919	0.105802	0.0889821	0.0971207	0.0880778	0.117015	0.111409	0.104898
77	0.0938653	0.0994719	0.0922376	0.112675	0.102546	0.106344	0.0902481	0.1011	0.089163	0.119728	0.112494	0.106344
78	0.0944079	0.0982059	0.0907907	0.111228	0.1011	0.104355	0.0886204	0.0985676	0.0882587	0.118281	0.110685	0.106164
79	0.0933227	0.0976633	0.0913333	0.110866	0.102185	0.105802	0.0897056	0.100557	0.0893438	0.118643	0.11177	0.106706
80	0.0935036	0.0958547	0.0898864	0.110323	0.100195	0.104536	0.0888013	0.0965782	0.0875353	0.113941	0.109781	0.104898
81	0.0938653	0.0982059	0.0931419	0.113941	0.102004	0.106164	0.0911524	0.099291	0.0882587	0.114664	0.112494	0.107068
82	0.092961	0.0991102	0.0920567	0.112675	0.10327	0.106525	0.090429	0.100195	0.0888013	0.116111	0.112494	0.107068
83	0.0958547	0.0985676	0.0931419	0.113579	0.103812	0.107791	0.0907907	0.102004	0.089163	0.115387	0.114121	0.108696
84	0.0951313	0.0971207	0.0920567	0.113941	0.103632	0.106706	0.0897056	0.100738	0.0895247	0.115568	0.113036	0.106706
85	0.0965782	0.0989293	0.091695	0.114845	0.104536	0.107611	0.090429	0.10128	0.0898864	0.116834	0.114121	0.108334
86	0.0940462	0.0987485	0.0925993	0.114483	0.102908	0.106525	0.0902481	0.0994719	0.0880778	0.115387	0.11376	0.10743
87	0.0940462	0.0982059	0.0913333	0.112675	0.103089	0.106887	0.0902481	0.100195	0.0877161	0.116111	0.112675	0.106887
88	0.0958547	0.0989293	0.0935036	0.115207	0.10327	0.108696	0.0909716	0.101461	0.0900673	0.116292	0.115026	0.108696
89	0.094227	0.0985676	0.0922376	0.115568	0.103812	0.10743	0.0907907	0.101823	0.0900673	0.115387	0.114845	0.109238
90	0.0940462	0.0976633	0.0906099	0.113036	0.103451	0.10743	0.089163	0.100195	0.0886204	0.11593	0.113579	0.107611
91	0.0958547	0.0982059	0.0906099	0.115749	0.103632	0.107972	0.0898864	0.0998336	0.0900673	0.117015	0.113579	0.108515
92	0.0963973	0.100738	0.0940462	0.116111	0.105983	0.108696	0.0931419	0.102366	0.0897056	0.119005	0.116834	0.110323
93	0.0951313	0.100195	0.0922376	0.116653	0.10544	0.1096	0.0915141	0.10128	0.0915141	0.12009	0.115749	0.111409
94	0.0971207	0.101642	0.0945887	0.115749	0.106525	0.110685	0.090429	0.103632	0.0920567	0.118643	0.117558	0.111409
95	0.0956739	0.0994719	0.0911524	0.116653	0.104174	0.106525	0.091695	0.100919	0.0898864	0.118281	0.116473	0.110685
96	0.0974825	0.0998336	0.0938653	0.117015	0.106344	0.109781	0.0944079	0.102004	0.0906099	0.120813	0.117196	0.112313
97	0.0940462	0.0985676	0.092961	0.115568	0.104174	0.108696	0.0915141	0.10128	0.0898864	0.119005	0.115387	0.110685
98	0.0973016	0.101642	0.094227	0.115749	0.106887	0.110504	0.091695	0.10128	0.0915141	0.120451	0.116292	0.112313
99	0.0969399	0.100557	0.0933227	0.117015	0.10743	0.111047	0.0925993	0.105259	0.0918759	0.120271	0.119366	0.112855
100	0.0973016	0.102185	0.0945887	0.116834	0.107068	0.110504	0.0925993	0.102366	0.0931419	0.120271	0.118824	0.113398
101	0.0978442	0.1011	0.0947696	0.117558	0.105983	0.1096	0.0924184	0.104536	0.0909716	0.120271	0.118643	0.11177
102	0.0989293	0.102004	0.0953122	0.119547	0.107791	0.110143	0.0936844	0.102908	0.091695	0.121898	0.117919	0.113036
103	0.0985676	0.103089	0.0974825	0.119366	0.109781	0.112494	0.0953122	0.105983	0.0936844	0.123888	0.121898	0.114121
104	0.099291	0.102727	0.0951313	0.120813	0.109238	0.113398	0.0956739	0.106706	0.0931419	0.123164	0.121898	0.115026
105	0.098025	0.101642	0.0947696	0.118462	0.10743	0.111409	0.0931419	0.104717	0.0920567	0.12226	0.12009	0.114483
106	0.0982059	0.10327	0.0944079	0.119185	0.108877	0.111951	0.0945887	0.103812	0.0922376	0.123707	0.119366	0.114483
107	0.0983867	0.100919	0.0944079	0.118643	0.107611	0.112855	0.0940462	0.102185	0.092961	0.122983	0.120271	0.114664
108	0.0985676	0.102366	0.0956739	0.120271	0.108877	0.112855	0.0940462	0.103089	0.0931419	0.122441	0.120271	0.115026
109	0.100195	0.103089	0.0958547	0.119185	0.111047	0.112855	0.094227	0.106706	0.0940462	0.123526	0.121537	0.11593
110	0.0989293	0.103451	0.0960356	0.121717	0.109419	0.114121	0.0953122	0.10544	0.094227	0.125515	0.122441	0.116834
111	0.0987485	0.100557	0.0940462	0.118281	0.109057	0.11177	0.0933227	0.102546	0.0920567	0.123345	0.119547	0.114845
112	0.0973016	0.0994719	0.0960356	0.118824	0.108334	0.113217	0.0927801	0.103812	0.0920567	0.12226	0.121175	0.115026
113	0.0985676	0.10128	0.0949504	0.121175	0.108334	0.112494	0.0938653	0.105078	0.0925993	0.123345	0.122441	0.115568
114	0.098025	0.101461	0.094227	0.119005	0.109057	0.113579	0.0936844	0.102546	0.0927801	0.123345	0.121356	0.115026
115	0.0996528	0.102185	0.096759	0.122441	0.109238	0.113579	0.0958547	0.105621	0.0927801	0.124249	0.122803	0.116653
116	0.0973016	0.1011	0.0945887	0.119366	0.108877	0.112313	0.094227	0.103451	0.0935036	0.124249	0.120994	0.115749
117	0.0985676	0.102185	0.0956739	0.120632	0.109962	0.112313	0.0949504	0.104536	0.0925993	0.125335	0.120813	0.115026
118	0.099291	0.103451	0.0978442	0.121175	0.11177	0.116834	0.0956739	0.10743	0.094227	0.127686	0.124792	0.117739
119	0.100195	0.103451	0.0969399	0.124792	0.112313	0.115026	0.0973016	0.106706	0.0962165	0.128047	0.123526	0.119185
120	0.0982059	0.1011	0.0960356	0.120994	0.109962	0.114483	0.0960356	0.103451	0.0935036	0.125696	0.122622	0.116473

## Sheet: ED6c
6'FAM Fluorescence (AU) = 5529.2*(MEF µM FITC). Values below in MEF (µM FITC).
	3BP Clamp
	No Input			Input 1			Input 2			Both
Time (min)	Replicate 1	Replicate 2	Replicate 3	Replicate 1	Replicate 2	Replicate 3	Replicate 1	Replicate 2	Replicate 3	Replicate 1	Replicate 2	Replicate 3
0	0.0562468	0.052268	0.0576937	0.0528105	0.0544383	0.0551617	0.0551617	0.0537148	0.0571511	0.0544383	0.0540765	0.0567894
1	0.0566086	0.0533531	0.0582363	0.056066	0.0571511	0.0566086	0.0567894	0.0553425	0.0576937	0.0555234	0.0582363	0.0576937
2	0.0582363	0.0537148	0.0589597	0.057332	0.0578746	0.0582363	0.0566086	0.0562468	0.0593214	0.0555234	0.058598	0.0593214
3	0.0596831	0.0557043	0.0604066	0.0584171	0.0589597	0.0589597	0.0562468	0.0562468	0.0587788	0.0578746	0.0593214	0.0591406
4	0.0609491	0.0548	0.059864	0.0582363	0.0607683	0.0600449	0.0575128	0.0576937	0.058598	0.058598	0.0591406	0.0602257
5	0.0620343	0.0562468	0.0607683	0.0596831	0.0618534	0.0600449	0.057332	0.0582363	0.06113	0.0595023	0.0618534	0.0613109
6	0.0605874	0.0569703	0.0613109	0.0605874	0.0614917	0.0593214	0.0575128	0.0591406	0.0620343	0.0604066	0.0614917	0.0622151
7	0.0620343	0.0593214	0.0622151	0.0607683	0.0618534	0.06113	0.0591406	0.0595023	0.0613109	0.0593214	0.0620343	0.0631194
8	0.063662	0.0593214	0.0618534	0.0642046	0.0658323	0.0627577	0.0584171	0.0596831	0.0627577	0.0620343	0.0652897	0.063662
9	0.0631194	0.0618534	0.0640237	0.0638429	0.0643854	0.0633003	0.0605874	0.0620343	0.0633003	0.0616726	0.0652897	0.0651089
10	0.0642046	0.0618534	0.0645663	0.06746	0.0672792	0.0656515	0.0614917	0.0634812	0.0654706	0.064928	0.0667366	0.0665557
11	0.0665557	0.0629386	0.0645663	0.0685452	0.0698112	0.0680026	0.0613109	0.0620343	0.0640237	0.0656515	0.0690878	0.0678217
12	0.0689069	0.0652897	0.0683643	0.0719815	0.071258	0.0685452	0.0643854	0.0647472	0.0669175	0.066194	0.0707155	0.0708963
13	0.0678217	0.0663749	0.0672792	0.0757795	0.0739709	0.0728858	0.0647472	0.0634812	0.06746	0.0685452	0.0739709	0.0716198
14	0.0719815	0.0685452	0.0696303	0.0793967	0.0755986	0.0757795	0.0656515	0.0670983	0.069992	0.0714389	0.0770455	0.0741518
15	0.0721623	0.0689069	0.0701729	0.0813861	0.0808435	0.0793967	0.0676409	0.06746	0.0707155	0.0736092	0.0783115	0.0777689
16	0.0748752	0.071258	0.0725241	0.0886204	0.0835564	0.0830138	0.0692686	0.0707155	0.0727049	0.0765029	0.0819287	0.0837372
17	0.0772264	0.0725241	0.0730666	0.091695	0.0893438	0.0864501	0.0698112	0.0705346	0.0734283	0.0804818	0.0862693	0.0873544
18	0.0781307	0.0739709	0.0736092	0.0974825	0.0931419	0.0931419	0.0732475	0.0725241	0.0741518	0.0837372	0.0909716	0.0907907
19	0.0797584	0.0765029	0.0757795	0.10544	0.099291	0.0973016	0.0743326	0.0746943	0.0775881	0.0886204	0.0947696	0.0973016
20	0.082833	0.0777689	0.0768646	0.112855	0.10743	0.105983	0.0761412	0.0774072	0.0786732	0.0924184	0.0994719	0.106706
21	0.085365	0.0799392	0.0803009	0.118281	0.113941	0.112675	0.0792158	0.0788541	0.0804818	0.100195	0.106706	0.111228
22	0.0868118	0.0821095	0.0810244	0.127143	0.120451	0.119547	0.0812052	0.0799392	0.0830138	0.107068	0.112132	0.119728
23	0.0893438	0.0848224	0.0848224	0.136909	0.130399	0.127686	0.084099	0.0837372	0.0862693	0.113036	0.119728	0.125877
24	0.0911524	0.0886204	0.0869927	0.145952	0.139803	0.138176	0.0882587	0.0855458	0.087897	0.119366	0.128047	0.135643
25	0.0935036	0.0889821	0.0889821	0.154272	0.148484	0.145772	0.0877161	0.0871736	0.0898864	0.128771	0.134558	0.143601
26	0.0947696	0.0924184	0.0900673	0.163857	0.157708	0.156804	0.0893438	0.090429	0.0924184	0.136729	0.142697	0.15174
27	0.0987485	0.0938653	0.0909716	0.176156	0.169102	0.166751	0.0938653	0.0924184	0.092961	0.144506	0.154091	0.161144
28	0.099291	0.0982059	0.0951313	0.187007	0.177783	0.17706	0.0956739	0.0965782	0.0960356	0.15391	0.161144	0.170911
29	0.103812	0.098025	0.0951313	0.194965	0.188454	0.185379	0.0978442	0.0982059	0.0989293	0.162772	0.170187	0.181039
30	0.104536	0.100738	0.0983867	0.207444	0.198039	0.197678	0.0982059	0.100195	0.0994719	0.171634	0.180858	0.18972
31	0.108153	0.104898	0.102004	0.219381	0.212146	0.207263	0.101642	0.10327	0.10327	0.183028	0.191167	0.199667
32	0.109962	0.106525	0.101823	0.228243	0.221913	0.217934	0.102185	0.103993	0.104717	0.191167	0.199486	0.208529
33	0.110685	0.108334	0.102546	0.236924	0.229871	0.228062	0.103632	0.105983	0.10544	0.199125	0.206359	0.215764
34	0.11376	0.112675	0.105983	0.250669	0.241084	0.240179	0.10743	0.106706	0.106887	0.207082	0.217753	0.225349
35	0.116653	0.114483	0.109419	0.260978	0.251031	0.248137	0.108153	0.109419	0.109057	0.216668	0.226977	0.234754
36	0.117919	0.116473	0.109962	0.26767	0.262968	0.258808	0.110504	0.111409	0.110685	0.227519	0.236201	0.240541
37	0.118281	0.117558	0.112313	0.27834	0.270202	0.267489	0.112313	0.11376	0.110866	0.233126	0.244339	0.250307
38	0.119005	0.119366	0.110685	0.286479	0.281777	0.279787	0.112313	0.113217	0.112132	0.241445	0.254105	0.256637
39	0.123345	0.12226	0.114664	0.299863	0.295341	0.288468	0.117015	0.116653	0.116473	0.252659	0.264053	0.266404
40	0.126058	0.125877	0.118643	0.307459	0.30149	0.300586	0.118462	0.118462	0.1181	0.259893	0.272372	0.274
41	0.127686	0.125515	0.119005	0.315597	0.311437	0.308182	0.118462	0.120451	0.117015	0.267127	0.28033	0.281596
42	0.131484	0.129675	0.119909	0.326449	0.321385	0.31614	0.120451	0.121175	0.119728	0.276532	0.287564	0.288288
43	0.132931	0.130037	0.124973	0.331332	0.330789	0.326449	0.121537	0.122983	0.120994	0.282681	0.294979	0.294437
44	0.135101	0.130941	0.122622	0.342002	0.341641	0.333502	0.123345	0.123345	0.122803	0.290639	0.304203	0.299863
45	0.136548	0.136186	0.126058	0.349056	0.347971	0.34146	0.124069	0.126058	0.124069	0.297511	0.309991	0.306916
46	0.137271	0.135643	0.127686	0.359003	0.360269	0.349418	0.125877	0.126962	0.124249	0.305288	0.319395	0.313789
47	0.139261	0.137633	0.12859	0.364971	0.366599	0.357556	0.128771	0.128952	0.126601	0.308001	0.325364	0.32048
48	0.140165	0.140708	0.130579	0.371482	0.375642	0.363886	0.129675	0.131845	0.128047	0.319576	0.332779	0.325906
49	0.142516	0.14125	0.131665	0.377451	0.382334	0.369131	0.130579	0.13076	0.129313	0.32048	0.338566	0.332417
50	0.144506	0.144506	0.134739	0.385589	0.388121	0.37727	0.131845	0.133292	0.130941	0.326991	0.34363	0.335672
51	0.145591	0.144867	0.135101	0.389206	0.397164	0.383781	0.133111	0.134197	0.131122	0.332598	0.349056	0.340194
52	0.147942	0.147761	0.137633	0.393728	0.404218	0.38993	0.135824	0.135101	0.131122	0.340013	0.355929	0.344715
53	0.14957	0.148846	0.13709	0.402228	0.409101	0.395717	0.136186	0.135463	0.133111	0.347066	0.359003	0.350684
54	0.151378	0.15174	0.139442	0.404941	0.414707	0.399154	0.136729	0.138176	0.13492	0.351769	0.365514	0.355567
55	0.154272	0.154272	0.142697	0.409101	0.421942	0.408196	0.140346	0.140888	0.137452	0.355748	0.371844	0.357737
56	0.154091	0.154453	0.142697	0.413803	0.429176	0.412537	0.139803	0.14125	0.138899	0.360993	0.37727	0.364791
57	0.159155	0.157346	0.147218	0.419591	0.436229	0.415793	0.143601	0.144506	0.140888	0.363525	0.386313	0.369131
58	0.157889	0.160421	0.147218	0.422665	0.438038	0.420676	0.143059	0.144325	0.140527	0.370035	0.387398	0.371482
59	0.159155	0.158793	0.147942	0.423569	0.443102	0.423208	0.143963	0.145591	0.141069	0.37311	0.390834	0.372929
60	0.161144	0.164038	0.150293	0.430261	0.448166	0.429899	0.145229	0.146133	0.143601	0.374919	0.396079	0.376546
61	0.163496	0.16241	0.151559	0.430985	0.452145	0.428995	0.147942	0.146133	0.144686	0.379621	0.398068	0.380887
62	0.164762	0.165304	0.150836	0.434963	0.455581	0.432793	0.148123	0.146495	0.144867	0.382153	0.400962	0.38161
63	0.166389	0.167113	0.153368	0.434602	0.459922	0.4384	0.14957	0.149208	0.145591	0.389749	0.405122	0.386313
64	0.16856	0.169283	0.156804	0.440389	0.466071	0.440389	0.151016	0.151016	0.147399	0.389206	0.407473	0.389206
65	0.171092	0.171815	0.157889	0.442198	0.469326	0.44274	0.152282	0.152644	0.14758	0.391558	0.410728	0.393366
66	0.169645	0.171453	0.159155	0.443102	0.469326	0.447081	0.151921	0.152825	0.14758	0.393909	0.416878	0.393909
67	0.173081	0.175071	0.160964	0.44256	0.475295	0.444911	0.154091	0.154453	0.151378	0.397888	0.416154	0.396802
68	0.173985	0.176337	0.162049	0.445634	0.476561	0.44907	0.154814	0.15391	0.152102	0.402047	0.421399	0.402047
69	0.173081	0.173624	0.159698	0.447443	0.479635	0.450336	0.15391	0.152282	0.14975	0.399334	0.418686	0.396079
70	0.178869	0.178507	0.163857	0.450517	0.481263	0.451422	0.156442	0.15608	0.152102	0.405664	0.427367	0.400781
71	0.177241	0.179049	0.165304	0.44907	0.486508	0.453773	0.15807	0.157346	0.151921	0.405303	0.428814	0.400962
72	0.180496	0.180858	0.167655	0.453773	0.484157	0.454134	0.158612	0.158432	0.155719	0.409824	0.430623	0.402952
73	0.183752	0.182847	0.168017	0.456124	0.488136	0.456124	0.16024	0.160059	0.155719	0.409824	0.433517	0.40693
74	0.186103	0.184656	0.170911	0.454677	0.489583	0.459379	0.162591	0.16223	0.15807	0.413441	0.43641	0.408196
75	0.185741	0.186465	0.171453	0.458837	0.492657	0.455762	0.16241	0.163315	0.157708	0.414165	0.437495	0.407292
76	0.186465	0.187369	0.1729	0.462996	0.495913	0.460103	0.165485	0.163134	0.159517	0.412537	0.439304	0.408016
77	0.188092	0.188816	0.173081	0.462816	0.493742	0.457571	0.166028	0.162953	0.158793	0.412175	0.441474	0.409462
78	0.190082	0.191529	0.173624	0.468422	0.49953	0.461911	0.168017	0.164942	0.160421	0.417239	0.44274	0.410728
79	0.191709	0.192071	0.176879	0.46589	0.500072	0.460284	0.167655	0.166208	0.160964	0.417059	0.442198	0.412537
80	0.194422	0.195327	0.177422	0.468603	0.502966	0.460464	0.169826	0.168379	0.162772	0.422484	0.444187	0.415793
81	0.194061	0.196954	0.181581	0.467337	0.502423	0.464805	0.170549	0.16856	0.164581	0.421942	0.445634	0.416878
82	0.195507	0.196412	0.179592	0.466433	0.504232	0.462816	0.17073	0.168921	0.1644	0.422303	0.44907	0.414165
83	0.196954	0.196593	0.177783	0.467156	0.501519	0.46155	0.170549	0.16856	0.162772	0.422484	0.445092	0.41308
84	0.200029	0.20021	0.181762	0.471497	0.503328	0.465348	0.173262	0.170368	0.16657	0.424474	0.446358	0.419229
85	0.202018	0.201657	0.186465	0.472039	0.505498	0.464082	0.177422	0.174528	0.16856	0.425378	0.453049	0.419591
86	0.202199	0.200933	0.183933	0.47005	0.50369	0.461911	0.175432	0.171815	0.166389	0.423931	0.446719	0.417059
87	0.20238	0.204912	0.185741	0.472401	0.505136	0.463177	0.177783	0.174347	0.167655	0.425921	0.449794	0.417239
88	0.203827	0.204912	0.188454	0.471497	0.506222	0.463358	0.178145	0.174347	0.169645	0.426282	0.450698	0.415973
89	0.205455	0.205636	0.18972	0.475295	0.505136	0.464082	0.179954	0.176517	0.17073	0.425378	0.452688	0.419591
90	0.20455	0.207625	0.189539	0.467337	0.505317	0.462996	0.17923	0.176337	0.169283	0.428091	0.451964	0.420133
91	0.209253	0.211242	0.193156	0.472039	0.507668	0.46589	0.183028	0.179954	0.173624	0.430985	0.45323	0.418686
92	0.2107	0.212689	0.194061	0.470592	0.509296	0.466071	0.18339	0.180315	0.172177	0.43008	0.4554	0.41941
93	0.212146	0.211604	0.194061	0.471678	0.510743	0.46589	0.184113	0.180858	0.174709	0.425016	0.454677	0.420857
94	0.213232	0.214317	0.196412	0.472401	0.50803	0.463177	0.184294	0.182305	0.175251	0.429899	0.455581	0.422484
95	0.214317	0.215583	0.195327	0.471316	0.506583	0.462816	0.186284	0.181581	0.176337	0.429719	0.455943	0.421399
96	0.214136	0.216668	0.199125	0.473125	0.511466	0.462635	0.189177	0.184837	0.178145	0.428995	0.45739	0.421761
97	0.217572	0.219019	0.199125	0.47222	0.508211	0.466071	0.187188	0.183933	0.179411	0.430804	0.456847	0.422665
98	0.218838	0.218838	0.199306	0.471316	0.509477	0.464986	0.188454	0.18556	0.177603	0.432974	0.45522	0.419771
99	0.217934	0.218838	0.200752	0.472944	0.508573	0.464624	0.191529	0.187911	0.180858	0.43207	0.458294	0.420314
100	0.221551	0.222817	0.203284	0.472401	0.509658	0.463539	0.192795	0.18972	0.181039	0.432612	0.456666	0.422846
101	0.221551	0.221913	0.20437	0.469507	0.510562	0.463177	0.191709	0.189901	0.180677	0.430623	0.459379	0.422303
102	0.224445	0.224445	0.205455	0.473667	0.507488	0.462816	0.194965	0.191348	0.182667	0.43207	0.4554	0.42158
103	0.226253	0.228243	0.208891	0.474391	0.509658	0.464082	0.197678	0.194422	0.186284	0.432612	0.459379	0.422846
104	0.225892	0.227881	0.208168	0.471858	0.508934	0.464443	0.197678	0.194061	0.182847	0.431165	0.458475	0.421761
105	0.228785	0.228604	0.209614	0.470231	0.51002	0.466252	0.19822	0.197316	0.188816	0.432612	0.460826	0.425921
106	0.226253	0.227881	0.209253	0.469869	0.50586	0.462273	0.199667	0.194422	0.186645	0.430623	0.459741	0.423569
107	0.228243	0.231679	0.210157	0.469146	0.507488	0.459018	0.201838	0.197859	0.188273	0.431527	0.456305	0.420314
108	0.230413	0.231498	0.21088	0.470592	0.508754	0.463901	0.203827	0.199306	0.18972	0.433878	0.457028	0.424112
109	0.230775	0.233126	0.212146	0.469146	0.504413	0.462454	0.202742	0.202199	0.189177	0.430261	0.456486	0.421037
110	0.231317	0.23602	0.213774	0.469146	0.506583	0.46589	0.205997	0.202018	0.192252	0.429176	0.458656	0.423208
111	0.23403	0.236381	0.217753	0.468784	0.506402	0.462635	0.207987	0.205816	0.193518	0.432974	0.458113	0.425378
112	0.238009	0.242169	0.218476	0.470954	0.509477	0.462454	0.210519	0.206902	0.194784	0.434963	0.459198	0.423208
113	0.236743	0.24036	0.218838	0.468241	0.511105	0.464624	0.213593	0.210157	0.197497	0.433878	0.459741	0.426282
114	0.237467	0.239637	0.218296	0.466794	0.506041	0.460645	0.212508	0.208529	0.195688	0.432251	0.456486	0.421218
115	0.239275	0.242169	0.219562	0.469688	0.50586	0.463358	0.214317	0.212327	0.198039	0.431346	0.460464	0.422123
116	0.238913	0.241084	0.222455	0.468241	0.506222	0.462092	0.216306	0.213232	0.199848	0.43207	0.457932	0.422303
117	0.239456	0.244158	0.221732	0.46806	0.506764	0.462092	0.218115	0.213955	0.202199	0.430985	0.458837	0.422846
118	0.243435	0.245243	0.221913	0.471316	0.505679	0.460284	0.220104	0.218657	0.20238	0.430442	0.459018	0.422846
119	0.243073	0.244339	0.225711	0.466614	0.504232	0.460645	0.222817	0.219923	0.204189	0.43424	0.459379	0.421399
120	0.244701	0.247595	0.228062	0.470954	0.507668	0.463358	0.226072	0.221008	0.205636	0.432793	0.458294	0.421942

## Sheet: ED6d
6'FAM Fluorescence (AU) = 5529.2*(MEF µM FITC). Values below in MEF (µM FITC).
	5BP Clamp
	No Input			Input 1			Input 2			Both
Time (min)	Replicate 1	Replicate 2	Replicate 3	Replicate 1	Replicate 2	Replicate 3	Replicate 1	Replicate 2	Replicate 3	Replicate 1	Replicate 2	Replicate 3
0	0.0520871	0.0528105	0.0528105	0.0526297	0.052268	0.0511828	0.053534	0.0555234	0.0558851	0.0542574	0.0548	0.0517254
1	0.0528105	0.0544383	0.053534	0.0538957	0.0531722	0.0524488	0.0546191	0.0557043	0.0564277	0.0548	0.0555234	0.0549808
2	0.0528105	0.0562468	0.0531722	0.0564277	0.0549808	0.0524488	0.0551617	0.056066	0.0567894	0.0558851	0.0562468	0.0549808
3	0.0567894	0.0562468	0.0549808	0.0580554	0.0544383	0.0548	0.0564277	0.0571511	0.0587788	0.0576937	0.0566086	0.0558851
4	0.0575128	0.0553425	0.0537148	0.0591406	0.0540765	0.0533531	0.0555234	0.058598	0.0584171	0.0562468	0.057332	0.0576937
5	0.0591406	0.056066	0.0542574	0.0596831	0.0557043	0.0555234	0.0555234	0.0595023	0.0582363	0.0571511	0.0567894	0.0569703
6	0.0609491	0.0566086	0.0546191	0.0600449	0.056066	0.0553425	0.0557043	0.0591406	0.0584171	0.0564277	0.0569703	0.0564277
7	0.0616726	0.0571511	0.0558851	0.059864	0.0558851	0.056066	0.0557043	0.0576937	0.0580554	0.0555234	0.0562468	0.0575128
8	0.0622151	0.0589597	0.0558851	0.0622151	0.0548	0.0557043	0.0558851	0.0600449	0.0584171	0.0582363	0.0582363	0.0595023
9	0.0634812	0.058598	0.0571511	0.0627577	0.0571511	0.0575128	0.0567894	0.0582363	0.058598	0.0571511	0.057332	0.0584171
10	0.066194	0.0595023	0.0571511	0.063662	0.0567894	0.0569703	0.0582363	0.0595023	0.0589597	0.0582363	0.0595023	0.0605874
11	0.0670983	0.0596831	0.0589597	0.0647472	0.0576937	0.0571511	0.0582363	0.0593214	0.0593214	0.0582363	0.0582363	0.059864
12	0.0681835	0.0602257	0.0591406	0.0665557	0.0591406	0.0596831	0.0576937	0.0620343	0.0593214	0.0605874	0.0591406	0.0609491
13	0.0689069	0.0614917	0.0600449	0.0680026	0.0607683	0.0584171	0.0584171	0.06113	0.0604066	0.0609491	0.059864	0.0629386
14	0.0701729	0.0645663	0.059864	0.0694495	0.0607683	0.0596831	0.059864	0.0609491	0.0614917	0.0609491	0.0625769	0.063662
15	0.0708963	0.063662	0.0604066	0.0710772	0.062396	0.0607683	0.0602257	0.0618534	0.0627577	0.0634812	0.0629386	0.0643854
16	0.0728858	0.0663749	0.0616726	0.0721623	0.0631194	0.0633003	0.0631194	0.0643854	0.0627577	0.0642046	0.063662	0.0645663
17	0.0739709	0.0663749	0.0609491	0.0739709	0.0652897	0.0645663	0.0633003	0.0633003	0.0654706	0.064928	0.0654706	0.0670983
18	0.0757795	0.0670983	0.0627577	0.0755986	0.0652897	0.0643854	0.0631194	0.0654706	0.0638429	0.0672792	0.0670983	0.0689069
19	0.0761412	0.0690878	0.0631194	0.0781307	0.068726	0.0670983	0.064928	0.0667366	0.064928	0.0683643	0.06746	0.0719815
20	0.0795775	0.0701729	0.0647472	0.0808435	0.0701729	0.0681835	0.0651089	0.0665557	0.0669175	0.0723432	0.069992	0.0727049
21	0.0793967	0.0705346	0.0652897	0.0837372	0.071258	0.069992	0.0665557	0.0669175	0.0670983	0.0750561	0.0730666	0.0766838
22	0.0795775	0.0714389	0.0654706	0.0855458	0.0730666	0.0714389	0.0680026	0.0672792	0.0676409	0.0774072	0.0759604	0.0784924
23	0.0830138	0.0734283	0.0689069	0.0893438	0.0750561	0.0736092	0.0701729	0.0705346	0.0696303	0.0826521	0.0788541	0.0835564
24	0.0848224	0.0743326	0.0681835	0.0920567	0.0790349	0.0761412	0.0701729	0.0714389	0.0710772	0.0871736	0.084099	0.0893438
25	0.0873544	0.0768646	0.0690878	0.0945887	0.0803009	0.0784924	0.0723432	0.071258	0.0719815	0.0906099	0.0886204	0.0935036
26	0.0868118	0.0761412	0.0701729	0.0969399	0.082833	0.0795775	0.0732475	0.0734283	0.0719815	0.0963973	0.0918759	0.0978442
27	0.0913333	0.0786732	0.0723432	0.0998336	0.0859075	0.0804818	0.0752369	0.0736092	0.0736092	0.100919	0.0991102	0.103632
28	0.0909716	0.0792158	0.0728858	0.104174	0.0873544	0.0833755	0.0765029	0.0765029	0.0739709	0.108153	0.103812	0.111047
29	0.0938653	0.0810244	0.0734283	0.106164	0.0900673	0.086631	0.0783115	0.0783115	0.0748752	0.114845	0.111047	0.118824
30	0.0933227	0.0833755	0.0763221	0.107972	0.0927801	0.0882587	0.0775881	0.0774072	0.0763221	0.123164	0.117015	0.126239
31	0.0963973	0.0855458	0.0786732	0.115207	0.0974825	0.092961	0.081567	0.0801201	0.0790349	0.131665	0.123707	0.133654
32	0.0985676	0.0848224	0.0768646	0.115207	0.0985676	0.0949504	0.0819287	0.0812052	0.0784924	0.140888	0.132026	0.139442
33	0.099291	0.0859075	0.0779498	0.119185	0.1011	0.0956739	0.0833755	0.0810244	0.0793967	0.146495	0.139261	0.148665
34	0.102366	0.087897	0.0792158	0.122622	0.106164	0.0998336	0.0837372	0.0817478	0.0793967	0.155538	0.148123	0.1559
35	0.103632	0.0906099	0.0806627	0.127143	0.10743	0.102366	0.0857267	0.0835564	0.0810244	0.164942	0.15608	0.164581
36	0.105078	0.0889821	0.0806627	0.129494	0.109962	0.103812	0.0855458	0.0848224	0.0830138	0.173624	0.164762	0.173624
37	0.10544	0.091695	0.0831947	0.132388	0.114121	0.106887	0.086631	0.0868118	0.0821095	0.182486	0.1729	0.180677
38	0.106706	0.0920567	0.0842798	0.136005	0.115207	0.109781	0.0868118	0.0869927	0.0833755	0.191529	0.180135	0.188092
39	0.110866	0.0945887	0.085365	0.140165	0.120632	0.113579	0.0907907	0.0875353	0.0860884	0.203284	0.18972	0.196231
40	0.105983	0.0965782	0.0880778	0.142516	0.121717	0.115568	0.0927801	0.0913333	0.0859075	0.212508	0.197497	0.206721
41	0.105983	0.096759	0.0860884	0.144325	0.126058	0.118281	0.0936844	0.0913333	0.0873544	0.219381	0.205636	0.214136
42	0.107791	0.0996528	0.0900673	0.149027	0.130218	0.122079	0.0933227	0.0918759	0.0889821	0.230775	0.216668	0.22336
43	0.109238	0.100195	0.090429	0.153006	0.131665	0.124792	0.094227	0.0940462	0.0884396	0.24036	0.225349	0.230956
44	0.109238	0.1011	0.0902481	0.156985	0.134377	0.126239	0.0974825	0.0940462	0.0902481	0.247233	0.234392	0.239818
45	0.112313	0.102546	0.0933227	0.158974	0.137814	0.129856	0.0960356	0.0965782	0.0927801	0.256276	0.241626	0.245424
46	0.113941	0.105078	0.0931419	0.163315	0.13908	0.131484	0.0987485	0.095493	0.0913333	0.266766	0.247595	0.252116
47	0.115207	0.105078	0.0953122	0.165304	0.143059	0.134739	0.099291	0.0969399	0.0931419	0.273819	0.255191	0.260074
48	0.1181	0.107611	0.0974825	0.170368	0.146495	0.137633	0.100014	0.0985676	0.0949504	0.283585	0.263691	0.268393
49	0.119185	0.108334	0.0985676	0.171453	0.14957	0.139984	0.102727	0.0987485	0.0947696	0.291362	0.270564	0.274542
50	0.120994	0.110866	0.0978442	0.176337	0.152463	0.143059	0.102185	0.100738	0.0956739	0.297873	0.280692	0.281777
51	0.123164	0.112132	0.0994719	0.179954	0.154634	0.144144	0.104174	0.1011	0.096759	0.304927	0.283585	0.287564
52	0.125515	0.114483	0.101642	0.182667	0.158251	0.149389	0.104717	0.102908	0.0985676	0.310714	0.292809	0.297331
53	0.127143	0.116473	0.103993	0.186284	0.159878	0.149027	0.105983	0.10327	0.0994719	0.319757	0.298597	0.302756
54	0.127505	0.117739	0.105259	0.189539	0.163676	0.151921	0.105802	0.103451	0.100014	0.327534	0.306916	0.305831
55	0.130941	0.120271	0.105802	0.193337	0.166208	0.154634	0.109419	0.105983	0.100919	0.33296	0.313065	0.312523
56	0.132207	0.12009	0.107791	0.195688	0.168198	0.157708	0.109962	0.10544	0.102185	0.338385	0.318491	0.318672
57	0.134739	0.123164	0.109238	0.199848	0.172177	0.161325	0.112313	0.109419	0.103451	0.348513	0.324459	0.327172
58	0.135463	0.123164	0.109781	0.200933	0.174709	0.162591	0.111589	0.1096	0.103993	0.353577	0.330428	0.333321
59	0.136729	0.122983	0.110866	0.202199	0.17489	0.1644	0.112675	0.108877	0.105078	0.35629	0.33296	0.33513
60	0.139984	0.126601	0.113941	0.208168	0.179773	0.167655	0.113941	0.111409	0.107611	0.364429	0.340917	0.342183
61	0.141793	0.126601	0.113579	0.208891	0.18122	0.170187	0.115207	0.112855	0.106525	0.367684	0.347609	0.3458
62	0.143601	0.129133	0.117196	0.210338	0.182667	0.172177	0.11376	0.113398	0.10743	0.372567	0.351045	0.349418
63	0.145591	0.130218	0.116111	0.213774	0.185741	0.174709	0.116292	0.113036	0.109238	0.376908	0.355024	0.358099
64	0.147942	0.13275	0.117558	0.21721	0.187911	0.175975	0.1181	0.113579	0.1096	0.38161	0.360631	0.358461
65	0.150112	0.134377	0.119366	0.219742	0.190082	0.177241	0.118824	0.11593	0.110143	0.387398	0.366961	0.364791
66	0.150474	0.135101	0.119366	0.220466	0.190986	0.17923	0.118824	0.116834	0.110143	0.390653	0.368227	0.364971
67	0.153548	0.136367	0.123164	0.222817	0.194603	0.182667	0.12009	0.117377	0.111951	0.394813	0.371121	0.368408
68	0.154634	0.137814	0.12443	0.223902	0.196593	0.185199	0.120271	0.118824	0.112855	0.395175	0.376365	0.374919
69	0.154091	0.136548	0.122441	0.223721	0.19605	0.183752	0.118462	0.117015	0.111047	0.4006	0.377451	0.374557
70	0.156985	0.140888	0.126962	0.227519	0.200391	0.186826	0.12226	0.120632	0.113398	0.408377	0.383419	0.381972
71	0.15807	0.142154	0.128228	0.232403	0.202742	0.189177	0.12443	0.120994	0.114121	0.407654	0.38577	0.382515
72	0.160783	0.14342	0.128952	0.233849	0.205636	0.192071	0.124249	0.122079	0.116292	0.412175	0.391919	0.389387
73	0.162049	0.14541	0.130579	0.237286	0.206178	0.194784	0.124973	0.123345	0.115749	0.414527	0.390653	0.388664
74	0.167474	0.148123	0.132569	0.238371	0.208529	0.19605	0.127686	0.122983	0.118643	0.417782	0.395536	0.392824
75	0.169283	0.148665	0.133835	0.240541	0.211242	0.196954	0.127143	0.123526	0.116834	0.419771	0.398068	0.393909
76	0.170549	0.151378	0.135282	0.241084	0.213774	0.199667	0.128047	0.124973	0.118643	0.422484	0.402047	0.398068
77	0.172177	0.150836	0.135643	0.240179	0.21504	0.20021	0.127686	0.126781	0.118281	0.424293	0.404579	0.399154
78	0.173443	0.154995	0.135463	0.243073	0.215402	0.201114	0.130579	0.126962	0.119728	0.430442	0.404037	0.404579
79	0.176337	0.154995	0.138176	0.243977	0.217391	0.20238	0.129675	0.127143	0.121175	0.428633	0.407292	0.405664
80	0.177241	0.15608	0.141069	0.247956	0.219562	0.205455	0.132931	0.128228	0.121175	0.433517	0.410005	0.406569
81	0.181762	0.158793	0.141974	0.250488	0.221551	0.206902	0.133111	0.130399	0.123707	0.434783	0.411814	0.409643
82	0.182305	0.159698	0.142697	0.250307	0.223721	0.208348	0.133292	0.130037	0.124249	0.43641	0.415069	0.411271
83	0.180496	0.158251	0.141793	0.249403	0.220466	0.205997	0.132026	0.128771	0.121356	0.436229	0.412175	0.410005
84	0.184294	0.161687	0.145772	0.253201	0.224987	0.210519	0.135101	0.131484	0.123888	0.440389	0.418325	0.411995
85	0.189177	0.165847	0.148665	0.257361	0.228604	0.213412	0.137814	0.132388	0.126781	0.443464	0.420314	0.417782
86	0.186645	0.165666	0.148484	0.255733	0.228604	0.213774	0.137814	0.132931	0.125515	0.44274	0.420495	0.418867
87	0.188454	0.166932	0.150474	0.257903	0.229147	0.215583	0.137452	0.133111	0.126781	0.446719	0.421037	0.41742
88	0.191348	0.167836	0.150655	0.260797	0.232041	0.218115	0.139622	0.134739	0.126058	0.444911	0.423569	0.419952
89	0.19388	0.171815	0.153006	0.261882	0.233669	0.217934	0.140527	0.135282	0.128228	0.447985	0.426101	0.422665
90	0.195327	0.168017	0.152102	0.262425	0.233488	0.219562	0.140165	0.135463	0.127324	0.449794	0.425016	0.421761
91	0.197678	0.173805	0.1559	0.268032	0.237467	0.222636	0.142516	0.13908	0.131122	0.453773	0.428453	0.425559
92	0.199125	0.175613	0.157166	0.265319	0.237647	0.222274	0.140888	0.138176	0.130941	0.454134	0.430261	0.423208
93	0.201476	0.175975	0.160783	0.268393	0.239818	0.224806	0.144867	0.139261	0.13076	0.453773	0.432612	0.426825
94	0.202018	0.177603	0.162049	0.269298	0.240541	0.226253	0.143963	0.13908	0.132388	0.454496	0.431708	0.427187
95	0.204189	0.180315	0.160421	0.270744	0.240541	0.228424	0.144144	0.139803	0.132569	0.454858	0.430442	0.427006
96	0.207263	0.18122	0.164219	0.272734	0.24452	0.230232	0.145591	0.140888	0.134377	0.457752	0.432793	0.429538
97	0.206721	0.183209	0.1644	0.271649	0.247775	0.230232	0.14541	0.142154	0.133473	0.45956	0.432793	0.428272
98	0.20871	0.181401	0.166208	0.272372	0.245967	0.231498	0.147761	0.142878	0.134197	0.457752	0.434421	0.430623
99	0.209976	0.183933	0.166932	0.277074	0.246329	0.231498	0.149208	0.142516	0.135824	0.456305	0.433517	0.431165
100	0.211966	0.186103	0.170911	0.275628	0.24669	0.232583	0.148846	0.144867	0.136186	0.460826	0.43641	0.431889
101	0.212146	0.187731	0.171634	0.275808	0.248499	0.234935	0.15174	0.14541	0.136548	0.461188	0.435868	0.43207
102	0.213051	0.190082	0.170911	0.279426	0.251935	0.235115	0.152463	0.144867	0.136548	0.464262	0.438942	0.43424
103	0.218657	0.192071	0.174709	0.281596	0.25302	0.238913	0.15391	0.147942	0.13908	0.464262	0.439123	0.435687
104	0.217572	0.192614	0.175794	0.279787	0.252478	0.238009	0.154272	0.146314	0.137995	0.462273	0.437857	0.433878
105	0.221008	0.195688	0.176879	0.283404	0.255552	0.239275	0.156261	0.148665	0.139261	0.462092	0.439847	0.435325
106	0.218657	0.192433	0.176698	0.282319	0.25302	0.239456	0.156261	0.146857	0.138899	0.463539	0.439485	0.434963
107	0.222636	0.196231	0.178326	0.285213	0.255552	0.240903	0.158251	0.148665	0.139261	0.462635	0.440932	0.435325
108	0.222094	0.197135	0.17923	0.284128	0.254829	0.241626	0.159336	0.149389	0.140888	0.461007	0.439123	0.434783
109	0.223179	0.198763	0.180315	0.285936	0.258265	0.241445	0.160421	0.149931	0.139622	0.46589	0.439485	0.435325
110	0.226253	0.202742	0.18339	0.290096	0.260616	0.243073	0.164038	0.153006	0.142335	0.464262	0.44256	0.439123
111	0.230413	0.203104	0.183571	0.289735	0.260255	0.244158	0.165666	0.152825	0.143059	0.464805	0.443102	0.438761
112	0.232583	0.20455	0.188454	0.291181	0.261882	0.247233	0.166932	0.157527	0.144325	0.46788	0.446719	0.439123
113	0.234754	0.207625	0.188273	0.292267	0.264053	0.248318	0.16856	0.15807	0.145048	0.47005	0.446358	0.438942
114	0.232945	0.205274	0.187188	0.293171	0.261702	0.244158	0.167655	0.155357	0.14342	0.468241	0.44274	0.438761
115	0.234392	0.206178	0.190624	0.293894	0.264053	0.248861	0.171815	0.157527	0.145952	0.466433	0.443464	0.439485
116	0.236562	0.209253	0.19189	0.29516	0.264414	0.250307	0.173624	0.159155	0.145952	0.469507	0.446538	0.439304
117	0.236924	0.209614	0.192071	0.294979	0.267489	0.251031	0.175432	0.161144	0.146314	0.468784	0.447262	0.440751
118	0.238733	0.211423	0.191529	0.29715	0.266585	0.251393	0.176337	0.161687	0.146857	0.466071	0.44256	0.441293
119	0.239818	0.213232	0.196773	0.297331	0.268936	0.251393	0.17923	0.1644	0.147038	0.46788	0.445996	0.438219
120	0.243797	0.215221	0.197316	0.299863	0.269117	0.253925	0.18122	0.163496	0.149027	0.468422	0.446719	0.441474

## Sheet: ED6e
6'FAM Fluorescence (AU) = 5529.2*(MEF µM FITC). Values below in MEF (µM FITC).
	7BP Clamp
	No Input			Input 1			Input 2			Both
Time (min)	Replicate 1	Replicate 2	Replicate 3	Replicate 1	Replicate 2	Replicate 3	Replicate 1	Replicate 2	Replicate 3	Replicate 1	Replicate 2	Replicate 3
0	0.056066	0.0542574	0.0567894	0.0566086	0.0557043	0.0584171	0.0576937	0.0555234	0.0553425	0.052268	0.0540765	0.0538957
1	0.0571511	0.0557043	0.0589597	0.0600449	0.0569703	0.0593214	0.0587788	0.0582363	0.0580554	0.0528105	0.0566086	0.0557043
2	0.0589597	0.0557043	0.0584171	0.0593214	0.0578746	0.0604066	0.0602257	0.0582363	0.0569703	0.0549808	0.0562468	0.0557043
3	0.0580554	0.0587788	0.0607683	0.0618534	0.0605874	0.06113	0.0602257	0.0593214	0.0582363	0.0558851	0.0567894	0.0571511
4	0.058598	0.0587788	0.0607683	0.062396	0.0607683	0.06113	0.0602257	0.0616726	0.0584171	0.056066	0.0587788	0.0576937
5	0.0614917	0.0609491	0.0629386	0.0629386	0.0642046	0.0642046	0.0638429	0.0620343	0.058598	0.0562468	0.0589597	0.0580554
6	0.0609491	0.0609491	0.0622151	0.0633003	0.0638429	0.0640237	0.0640237	0.0631194	0.0600449	0.0580554	0.0602257	0.0595023
7	0.0620343	0.0629386	0.0620343	0.064928	0.0643854	0.0642046	0.0651089	0.0627577	0.0593214	0.0571511	0.0616726	0.0596831
8	0.0645663	0.0642046	0.0658323	0.066194	0.0681835	0.0672792	0.0665557	0.0634812	0.0613109	0.0589597	0.0622151	0.0622151
9	0.0643854	0.0652897	0.066194	0.0665557	0.0685452	0.0672792	0.0680026	0.0643854	0.0620343	0.059864	0.0638429	0.0618534
10	0.0651089	0.0651089	0.0672792	0.069992	0.0719815	0.0696303	0.0669175	0.0667366	0.063662	0.0613109	0.0642046	0.0652897
11	0.0663749	0.066194	0.0669175	0.0705346	0.0718006	0.0716198	0.0694495	0.06746	0.0631194	0.0620343	0.0663749	0.0654706
12	0.0685452	0.0705346	0.0689069	0.0723432	0.0741518	0.0730666	0.0716198	0.0681835	0.0642046	0.0627577	0.0681835	0.0692686
13	0.0694495	0.0714389	0.069992	0.0734283	0.0765029	0.0754178	0.0719815	0.069992	0.0663749	0.0645663	0.0705346	0.0694495
14	0.0714389	0.0739709	0.0730666	0.0766838	0.0784924	0.0775881	0.0734283	0.0716198	0.0681835	0.0672792	0.0727049	0.0732475
15	0.0739709	0.0743326	0.0741518	0.0772264	0.0810244	0.0784924	0.0746943	0.0710772	0.0676409	0.0689069	0.0739709	0.0763221
16	0.0746943	0.0748752	0.0761412	0.0806627	0.0822904	0.0810244	0.0752369	0.0736092	0.0696303	0.0728858	0.0788541	0.0808435
17	0.0757795	0.0786732	0.0779498	0.0822904	0.0846415	0.0833755	0.0777689	0.0745135	0.0718006	0.0743326	0.0819287	0.0859075
18	0.0763221	0.0783115	0.0775881	0.086631	0.0888013	0.0862693	0.0757795	0.0746943	0.0723432	0.0786732	0.0857267	0.0909716
19	0.0783115	0.0810244	0.0793967	0.0869927	0.0889821	0.0882587	0.0797584	0.0765029	0.0734283	0.0822904	0.0906099	0.0962165
20	0.0786732	0.0826521	0.0812052	0.090429	0.0909716	0.090429	0.0808435	0.0772264	0.0748752	0.0882587	0.0956739	0.103993
21	0.0819287	0.0835564	0.0833755	0.0906099	0.092961	0.0935036	0.0833755	0.0801201	0.0774072	0.092961	0.100557	0.112675
22	0.0821095	0.0873544	0.084099	0.0940462	0.0965782	0.0960356	0.0846415	0.0799392	0.0779498	0.0973016	0.106706	0.121175
23	0.0846415	0.0873544	0.0862693	0.0985676	0.100557	0.099291	0.0844607	0.082833	0.0808435	0.107249	0.115207	0.129494
24	0.0851841	0.0906099	0.0897056	0.100557	0.104355	0.1011	0.0873544	0.0850033	0.0830138	0.114845	0.122079	0.140708
25	0.0875353	0.092961	0.0902481	0.102727	0.105802	0.104355	0.0888013	0.0855458	0.0844607	0.122441	0.129313	0.150655
26	0.0886204	0.0931419	0.0927801	0.105621	0.106706	0.107791	0.0889821	0.0868118	0.0842798	0.130399	0.139622	0.161325
27	0.0902481	0.0973016	0.0935036	0.108877	0.1096	0.110143	0.0936844	0.0913333	0.0868118	0.139442	0.149389	0.175251
28	0.0920567	0.0983867	0.0962165	0.110866	0.113579	0.112313	0.0931419	0.0907907	0.0886204	0.149208	0.160964	0.185199
29	0.0920567	0.100195	0.0971207	0.114302	0.116653	0.11593	0.0958547	0.0933227	0.0906099	0.159517	0.169826	0.196593
30	0.0944079	0.0998336	0.0974825	0.114845	0.120632	0.119728	0.0974825	0.0933227	0.0911524	0.169102	0.179049	0.211242
31	0.0958547	0.104717	0.100919	0.119185	0.123526	0.12226	0.099291	0.096759	0.0944079	0.18122	0.193699	0.222817
32	0.0965782	0.10327	0.1011	0.119909	0.125696	0.123345	0.099291	0.0982059	0.0944079	0.191709	0.20238	0.235296
33	0.0960356	0.103812	0.102185	0.120813	0.128409	0.126781	0.100738	0.0978442	0.0953122	0.203827	0.211061	0.246329
34	0.0985676	0.106344	0.102366	0.12642	0.130399	0.128228	0.100557	0.0978442	0.0965782	0.213774	0.223179	0.25935
35	0.1011	0.108696	0.106525	0.126239	0.131665	0.132569	0.103089	0.100919	0.0973016	0.22553	0.235477	0.271649
36	0.101823	0.109962	0.108334	0.130579	0.134558	0.133654	0.103812	0.102727	0.0983867	0.236381	0.244701	0.2825
37	0.1011	0.109962	0.109781	0.131484	0.136548	0.134739	0.104898	0.103812	0.100919	0.247414	0.253925	0.294256
38	0.10128	0.110685	0.108153	0.133473	0.139442	0.138537	0.106164	0.104898	0.100014	0.256457	0.266946	0.302214
39	0.105078	0.115387	0.110866	0.136729	0.144325	0.142335	0.107791	0.105983	0.10327	0.268393	0.276532	0.314512
40	0.105078	0.116111	0.112132	0.139442	0.145952	0.143782	0.110685	0.10743	0.104174	0.279606	0.285213	0.325364
41	0.105802	0.117919	0.115026	0.141431	0.146314	0.145229	0.108334	0.107068	0.103993	0.285032	0.294256	0.334045
42	0.108696	0.118281	0.116473	0.145229	0.151197	0.149389	0.111228	0.109057	0.106344	0.294799	0.30149	0.345258
43	0.109419	0.119728	0.1181	0.145048	0.15391	0.150474	0.112494	0.111047	0.107611	0.307459	0.312523	0.351045
44	0.110323	0.120451	0.117558	0.147942	0.15391	0.154091	0.114121	0.109781	0.107972	0.313789	0.321927	0.36045
45	0.111589	0.122441	0.118462	0.149208	0.155176	0.1559	0.114121	0.11376	0.1096	0.323193	0.329704	0.370397
46	0.112494	0.122983	0.12009	0.152463	0.157166	0.157708	0.114302	0.113036	0.111228	0.33296	0.336758	0.374195
47	0.114121	0.125154	0.122622	0.154634	0.160964	0.159336	0.117377	0.11593	0.11177	0.338385	0.340917	0.384866
48	0.115568	0.125154	0.123707	0.154995	0.163676	0.16241	0.1181	0.115568	0.112494	0.347066	0.352854	0.3921
49	0.11593	0.127143	0.123164	0.157527	0.163676	0.163315	0.1181	0.115207	0.113579	0.35195	0.355386	0.397526
50	0.115749	0.126601	0.123526	0.158432	0.165666	0.164581	0.118281	0.117377	0.114302	0.358822	0.360631	0.407654
51	0.117558	0.127686	0.124973	0.16024	0.167474	0.167294	0.118824	0.118824	0.11593	0.365876	0.369493	0.409462
52	0.119728	0.131122	0.127324	0.163496	0.171996	0.168921	0.123164	0.120994	0.117015	0.376004	0.374195	0.416878
53	0.118824	0.130579	0.12859	0.163496	0.173624	0.171092	0.122622	0.119728	0.117015	0.379802	0.380887	0.422123
54	0.119909	0.132388	0.128952	0.16657	0.174709	0.173262	0.122803	0.121175	0.118643	0.38577	0.383057	0.424655
55	0.121717	0.135101	0.131122	0.167836	0.177783	0.176698	0.124792	0.122803	0.120813	0.391196	0.389026	0.433517
56	0.123164	0.135643	0.131845	0.171273	0.179592	0.177422	0.127505	0.124249	0.121175	0.397888	0.38993	0.44057
57	0.124611	0.137814	0.134739	0.173262	0.182667	0.179411	0.128228	0.125335	0.122803	0.402228	0.398973	0.445092
58	0.124792	0.137452	0.133292	0.173443	0.182124	0.181039	0.127324	0.128047	0.12226	0.40476	0.402771	0.447081
59	0.125335	0.137814	0.133292	0.173443	0.181762	0.18122	0.129675	0.126601	0.123888	0.411271	0.400781	0.449794
60	0.126962	0.140527	0.136909	0.177241	0.187911	0.184837	0.129133	0.130037	0.127324	0.414165	0.410005	0.457209
61	0.127143	0.141069	0.137814	0.177241	0.188273	0.185922	0.131484	0.128952	0.126239	0.41941	0.413441	0.459741
62	0.127505	0.141974	0.136909	0.180677	0.190624	0.186645	0.131303	0.131303	0.126781	0.424293	0.414346	0.462273
63	0.128409	0.141974	0.139442	0.180135	0.191167	0.191167	0.132388	0.130579	0.128409	0.424835	0.415069	0.465348
64	0.13076	0.143059	0.139984	0.183028	0.193699	0.190805	0.133654	0.131303	0.130037	0.429899	0.419229	0.469688
65	0.129856	0.146133	0.142335	0.182667	0.194603	0.192614	0.133654	0.133835	0.131665	0.431165	0.423208	0.471497
66	0.131122	0.143963	0.14342	0.185199	0.195146	0.192614	0.13492	0.132931	0.131845	0.434963	0.423027	0.474029
67	0.133473	0.146314	0.143601	0.185922	0.197135	0.194784	0.136729	0.135101	0.13275	0.437495	0.427548	0.475476
68	0.133835	0.148846	0.143782	0.188273	0.197678	0.197135	0.137814	0.135282	0.133111	0.440389	0.428091	0.481625
69	0.132026	0.143782	0.142154	0.186826	0.195869	0.196412	0.135463	0.134197	0.13275	0.441293	0.428814	0.479635
70	0.133292	0.149389	0.145229	0.190805	0.201838	0.198763	0.138356	0.137452	0.136186	0.446538	0.434059	0.485423
71	0.13492	0.147942	0.144686	0.190082	0.202199	0.199486	0.140346	0.138356	0.136005	0.449251	0.432793	0.485785
72	0.135282	0.151016	0.147942	0.192071	0.204189	0.201114	0.141431	0.140527	0.137814	0.449613	0.433878	0.489221
73	0.13709	0.15174	0.149027	0.194965	0.205455	0.202923	0.142516	0.141974	0.139622	0.451964	0.4384	0.48904
74	0.137633	0.153368	0.149931	0.194784	0.206902	0.205274	0.144686	0.142516	0.140888	0.453954	0.438942	0.49121
75	0.137995	0.153548	0.149027	0.194784	0.207444	0.205455	0.14342	0.144144	0.140527	0.454677	0.437134	0.493381
76	0.138899	0.154634	0.149931	0.19822	0.209072	0.207987	0.145952	0.144686	0.142335	0.458656	0.44057	0.493561
77	0.139261	0.155357	0.151197	0.197135	0.209976	0.206902	0.143782	0.145048	0.141974	0.461369	0.441113	0.494827
78	0.140708	0.155357	0.152644	0.200391	0.211785	0.208891	0.147399	0.144506	0.143059	0.46155	0.441113	0.494647
79	0.140708	0.15608	0.152102	0.200029	0.211604	0.208348	0.146676	0.145772	0.143601	0.465167	0.441836	0.500253
80	0.141793	0.158251	0.152644	0.20238	0.214136	0.211423	0.147218	0.149389	0.146495	0.464082	0.443283	0.500796
81	0.142878	0.159155	0.154272	0.201838	0.214859	0.213774	0.151559	0.148846	0.147761	0.465528	0.445453	0.500072
82	0.14342	0.159698	0.155719	0.203465	0.214678	0.213412	0.151559	0.149931	0.147761	0.469326	0.444187	0.502243
83	0.140527	0.156442	0.153729	0.202561	0.214859	0.212508	0.149389	0.147399	0.149389	0.466433	0.444368	0.501338
84	0.143059	0.160783	0.156261	0.204731	0.216668	0.215221	0.153548	0.152825	0.150836	0.466071	0.445272	0.505136
85	0.145952	0.1644	0.158793	0.20871	0.222094	0.218657	0.155176	0.154995	0.153187	0.470954	0.449251	0.507488
86	0.144144	0.162772	0.157527	0.208891	0.222998	0.218115	0.15608	0.154814	0.152282	0.472039	0.451241	0.505679
87	0.144867	0.16223	0.159336	0.20654	0.220466	0.217934	0.155357	0.153729	0.153548	0.471316	0.445996	0.505498
88	0.145048	0.16223	0.159517	0.209795	0.219562	0.218838	0.157527	0.155357	0.154272	0.472944	0.448528	0.50586
89	0.147218	0.164038	0.160602	0.212508	0.224806	0.221732	0.157708	0.157346	0.155719	0.471678	0.447624	0.51002
90	0.144325	0.163315	0.159517	0.209976	0.222455	0.219562	0.157708	0.157166	0.15608	0.471497	0.444549	0.508211
91	0.14975	0.167294	0.162953	0.213593	0.226977	0.224264	0.161506	0.16024	0.158974	0.472944	0.450517	0.510562
92	0.149931	0.166028	0.164038	0.211966	0.224806	0.225349	0.159878	0.160059	0.158612	0.474933	0.45106	0.510924
93	0.149208	0.167474	0.162953	0.213774	0.2277	0.225349	0.161144	0.162049	0.159698	0.47421	0.448347	0.510743
94	0.149931	0.168741	0.164219	0.214498	0.226615	0.225349	0.16223	0.163315	0.161868	0.474391	0.447985	0.509296
95	0.151016	0.166389	0.165123	0.215221	0.228243	0.226615	0.162591	0.164581	0.162591	0.47638	0.449975	0.511828
96	0.152282	0.170911	0.166389	0.219019	0.227881	0.227338	0.16657	0.164581	0.163315	0.478731	0.449613	0.509115
97	0.152282	0.169645	0.16657	0.217753	0.230232	0.229509	0.165123	0.166389	0.165123	0.475476	0.450879	0.511466
98	0.152102	0.169826	0.16657	0.218838	0.231317	0.228785	0.167294	0.168017	0.166389	0.480901	0.447443	0.512371
99	0.153187	0.171453	0.166028	0.218657	0.231498	0.229509	0.166389	0.167294	0.166932	0.475476	0.451783	0.513275
100	0.154453	0.1729	0.169826	0.220466	0.23186	0.232403	0.167836	0.170007	0.16856	0.478912	0.449613	0.511105
101	0.154091	0.173443	0.166389	0.222094	0.233849	0.232222	0.168198	0.170549	0.169102	0.474933	0.449613	0.513998
102	0.155357	0.173443	0.169826	0.220647	0.234392	0.233488	0.16856	0.171815	0.169102	0.476923	0.450517	0.514722
103	0.155538	0.175432	0.172177	0.222817	0.236743	0.237647	0.173985	0.175251	0.172358	0.477827	0.451602	0.514541
104	0.155719	0.175071	0.170007	0.224445	0.235658	0.236562	0.171815	0.173262	0.170911	0.47855	0.448347	0.513094
105	0.156442	0.177422	0.170911	0.22553	0.23819	0.235296	0.175071	0.176698	0.173985	0.481987	0.448528	0.515626
106	0.155538	0.173262	0.170187	0.223721	0.237828	0.234211	0.171634	0.174347	0.174709	0.47638	0.449432	0.512913
107	0.156261	0.175794	0.171815	0.225349	0.239094	0.236562	0.17489	0.179411	0.175251	0.477284	0.45106	0.51436
108	0.156442	0.17489	0.172539	0.227158	0.240722	0.238009	0.175251	0.176517	0.176156	0.478189	0.448166	0.510743
109	0.157166	0.175975	0.172719	0.224445	0.239094	0.239275	0.176337	0.178869	0.176337	0.47855	0.449432	0.515084
110	0.15807	0.176879	0.174347	0.228243	0.242169	0.238371	0.180315	0.183028	0.178507	0.480178	0.451241	0.511647
111	0.158974	0.178688	0.174347	0.228424	0.24452	0.239456	0.180858	0.182847	0.180677	0.47855	0.447443	0.514541
112	0.162049	0.17923	0.175432	0.229871	0.243977	0.241445	0.183028	0.183752	0.183209	0.48054	0.44907	0.51635
113	0.161144	0.180315	0.176879	0.230232	0.245967	0.243254	0.184113	0.183752	0.183571	0.482348	0.450879	0.516711
114	0.160602	0.177241	0.174347	0.229509	0.243616	0.241807	0.18122	0.184294	0.182847	0.480359	0.449613	0.514722
115	0.159698	0.179592	0.175794	0.231679	0.244882	0.241626	0.184837	0.186826	0.182667	0.478189	0.449613	0.513998
116	0.161325	0.182124	0.177422	0.231679	0.245063	0.243073	0.185741	0.190082	0.18556	0.479455	0.449794	0.513818
117	0.161506	0.181039	0.175794	0.231498	0.249041	0.245424	0.187007	0.189358	0.18755	0.478731	0.448528	0.515807
118	0.162591	0.179411	0.175975	0.232403	0.247956	0.243977	0.187911	0.190986	0.18755	0.479093	0.450698	0.513275
119	0.164219	0.182486	0.178688	0.233307	0.245605	0.247956	0.187911	0.19189	0.188273	0.479274	0.450698	0.513275
120	0.162772	0.183933	0.179954	0.234754	0.249403	0.24868	0.188997	0.192795	0.190805	0.477284	0.450156	0.515807

## Sheet: ED6g
6'FAM Fluorescence (AU) = 5529.2*(MEF µM FITC). Values below in MEF (µM FITC).
	0 nM			25 nM			50 nM			75 nM
Time (min)	Replicate 1	Replicate 2	Replicate 3	Replicate 1	Replicate 2	Replicate 3	Replicate 1	Replicate 2	Replicate 3	Replicate 1	Replicate 2	Replicate 3
0	0.051002	0.0526297	0.051002	0.0490125	0.0497359	0.0504594	0.0475657	0.0497359	0.0488317	0.0477465	0.0479274	0.0502785
2	0.0564277	0.0557043	0.0540765	0.0519062	0.0544383	0.0538957	0.051002	0.0524488	0.0499168	0.0495551	0.0504594	0.0517254
4	0.0593214	0.0618534	0.0596831	0.0546191	0.0571511	0.0566086	0.0533531	0.0549808	0.0537148	0.0524488	0.0528105	0.053534
6	0.0609491	0.0642046	0.0622151	0.0558851	0.0596831	0.0575128	0.0553425	0.0557043	0.0551617	0.053534	0.0546191	0.0551617
8	0.0658323	0.06746	0.0663749	0.057332	0.0614917	0.0596831	0.0558851	0.0578746	0.056066	0.0546191	0.0548	0.0566086
10	0.0707155	0.0723432	0.0705346	0.0593214	0.0638429	0.0642046	0.0571511	0.0602257	0.0584171	0.0557043	0.0566086	0.0569703
12	0.0763221	0.0786732	0.0754178	0.0607683	0.06746	0.0660132	0.0582363	0.0609491	0.059864	0.056066	0.0571511	0.0587788
14	0.0803009	0.0833755	0.0795775	0.0622151	0.0680026	0.0683643	0.0591406	0.0618534	0.0602257	0.0571511	0.0580554	0.0584171
16	0.0859075	0.087897	0.0846415	0.063662	0.0683643	0.0694495	0.0600449	0.0622151	0.0602257	0.0571511	0.0582363	0.0587788
18	0.0918759	0.0951313	0.0918759	0.0656515	0.0719815	0.0737901	0.06113	0.0642046	0.0631194	0.0595023	0.0602257	0.0616726
20	0.0985676	0.100738	0.098025	0.0683643	0.0728858	0.0745135	0.0620343	0.0652897	0.0625769	0.0596831	0.06113	0.0622151
22	0.104355	0.104717	0.10327	0.0694495	0.0741518	0.0772264	0.0629386	0.0658323	0.0638429	0.0595023	0.0620343	0.0633003
24	0.107791	0.111047	0.108153	0.068726	0.0761412	0.0790349	0.0638429	0.0670983	0.0631194	0.0614917	0.0631194	0.0627577
26	0.113941	0.11593	0.113398	0.0705346	0.0768646	0.0810244	0.0658323	0.0676409	0.0651089	0.0627577	0.063662	0.0642046
28	0.118824	0.121537	0.119909	0.071258	0.0783115	0.0819287	0.0656515	0.0696303	0.0663749	0.0618534	0.0638429	0.0645663
30	0.123526	0.125696	0.124249	0.0728858	0.0795775	0.0826521	0.0660132	0.0694495	0.0654706	0.0640237	0.0651089	0.0652897
32	0.126962	0.128047	0.127324	0.0725241	0.0783115	0.0842798	0.0651089	0.0685452	0.0665557	0.0638429	0.0647472	0.0651089
34	0.132207	0.133111	0.133292	0.0736092	0.081567	0.0862693	0.0680026	0.0703538	0.0678217	0.0643854	0.0663749	0.0680026
36	0.134558	0.137995	0.135824	0.0737901	0.0806627	0.0862693	0.06746	0.0705346	0.0665557	0.0640237	0.0652897	0.0670983
38	0.139622	0.140888	0.142154	0.0746943	0.0830138	0.0871736	0.0683643	0.0714389	0.0669175	0.0651089	0.066194	0.06746
40	0.144144	0.146133	0.145048	0.0772264	0.0839181	0.0893438	0.0701729	0.0730666	0.0692686	0.0678217	0.068726	0.0681835
42	0.14758	0.14758	0.14975	0.0777689	0.0850033	0.0906099	0.069992	0.0727049	0.0696303	0.0678217	0.0681835	0.068726
44	0.14975	0.152463	0.151197	0.0772264	0.0859075	0.0915141	0.069992	0.0728858	0.0696303	0.0678217	0.0681835	0.0692686
46	0.152102	0.153729	0.152463	0.0757795	0.084099	0.0915141	0.0694495	0.071258	0.068726	0.0656515	0.0670983	0.0681835
48	0.155357	0.157527	0.157527	0.0781307	0.0855458	0.0927801	0.0707155	0.0736092	0.0698112	0.0678217	0.0690878	0.0690878
50	0.158974	0.160602	0.16024	0.0781307	0.0868118	0.0940462	0.0707155	0.0743326	0.0703538	0.0685452	0.0703538	0.0710772
52	0.160783	0.161506	0.163496	0.0777689	0.086631	0.092961	0.0708963	0.0743326	0.0707155	0.0672792	0.0692686	0.0689069
54	0.164581	0.164219	0.166751	0.0779498	0.0869927	0.0945887	0.0719815	0.0743326	0.0707155	0.0692686	0.0705346	0.071258
56	0.166751	0.16657	0.167294	0.0777689	0.087897	0.0947696	0.0714389	0.0745135	0.0707155	0.0676409	0.0703538	0.069992
58	0.16657	0.168741	0.169464	0.0786732	0.0869927	0.0944079	0.0723432	0.0745135	0.0707155	0.068726	0.0696303	0.069992
60	0.170549	0.171634	0.171092	0.0784924	0.087897	0.0951313	0.0719815	0.0752369	0.0710772	0.0694495	0.0708963	0.0710772
62	0.173443	0.173805	0.174709	0.0810244	0.0893438	0.0973016	0.0730666	0.0761412	0.0725241	0.0703538	0.0721623	0.0714389
64	0.176517	0.176698	0.177964	0.0797584	0.0888013	0.0962165	0.0739709	0.0766838	0.0714389	0.0710772	0.0719815	0.0727049
66	0.177422	0.178507	0.180315	0.0813861	0.0898864	0.0978442	0.0734283	0.0770455	0.0732475	0.0707155	0.0727049	0.0730666
68	0.178869	0.180135	0.181401	0.0813861	0.091695	0.0976633	0.0741518	0.0770455	0.0734283	0.071258	0.0728858	0.0736092
70	0.181762	0.182667	0.183028	0.0813861	0.0900673	0.0983867	0.0732475	0.0783115	0.0728858	0.0714389	0.0728858	0.0728858
72	0.180315	0.181943	0.184475	0.0804818	0.0900673	0.0974825	0.0734283	0.0768646	0.0725241	0.0707155	0.0732475	0.0732475
74	0.182486	0.182667	0.184294	0.0786732	0.0880778	0.0962165	0.0727049	0.0759604	0.0705346	0.0698112	0.0710772	0.071258
76	0.185379	0.184837	0.189539	0.0830138	0.0920567	0.0983867	0.0741518	0.0781307	0.0736092	0.0716198	0.0734283	0.0741518
78	0.186103	0.188092	0.18972	0.0819287	0.0920567	0.0987485	0.0746943	0.0792158	0.0743326	0.0732475	0.0739709	0.0741518
80	0.190263	0.18972	0.192614	0.0819287	0.0924184	0.0998336	0.0754178	0.0792158	0.0746943	0.0725241	0.0748752	0.0745135
82	0.190263	0.189901	0.192433	0.0824712	0.0933227	0.100195	0.0763221	0.0795775	0.0752369	0.0723432	0.0750561	0.0755986
84	0.19189	0.192252	0.194603	0.0833755	0.092961	0.10128	0.0759604	0.0812052	0.0750561	0.0732475	0.0755986	0.0757795
86	0.190986	0.190986	0.194603	0.0810244	0.0924184	0.0987485	0.0746943	0.0781307	0.0736092	0.0718006	0.0741518	0.0730666
88	0.194061	0.194422	0.19822	0.0835564	0.0925993	0.0998336	0.0759604	0.0817478	0.0752369	0.0728858	0.0755986	0.0750561
90	0.194422	0.194241	0.198039	0.0839181	0.0938653	0.100376	0.0763221	0.0810244	0.0752369	0.0737901	0.0750561	0.0759604
92	0.194061	0.193337	0.197497	0.0813861	0.0900673	0.0974825	0.0734283	0.0777689	0.0723432	0.0708963	0.0739709	0.0721623
94	0.196773	0.197316	0.200391	0.085365	0.0951313	0.10128	0.0766838	0.0813861	0.0757795	0.0739709	0.0761412	0.0766838
96	0.197497	0.196593	0.200933	0.0837372	0.0958547	0.100376	0.0759604	0.0806627	0.0750561	0.0741518	0.0754178	0.0754178
98	0.198401	0.19822	0.203465	0.085365	0.0960356	0.100557	0.0766838	0.0821095	0.0754178	0.0737901	0.0766838	0.0766838
100	0.200572	0.199667	0.203646	0.0844607	0.0969399	0.102185	0.0761412	0.0822904	0.0754178	0.0741518	0.0752369	0.0757795
102	0.201295	0.20021	0.205093	0.0848224	0.0976633	0.102366	0.0772264	0.0833755	0.0755986	0.0745135	0.0755986	0.0772264
104	0.201114	0.200933	0.20654	0.0846415	0.0963973	0.100376	0.0757795	0.082833	0.0763221	0.0746943	0.0755986	0.0755986
106	0.203104	0.202561	0.207444	0.0857267	0.0965782	0.102004	0.0765029	0.084099	0.0765029	0.0748752	0.0766838	0.0766838
108	0.205636	0.203646	0.208348	0.0839181	0.0982059	0.102727	0.0775881	0.0833755	0.0766838	0.0743326	0.0779498	0.0770455
110	0.204008	0.204189	0.206721	0.0860884	0.0982059	0.1011	0.0768646	0.0821095	0.0757795	0.0746943	0.0765029	0.0766838
112	0.206902	0.203465	0.210338	0.0844607	0.0963973	0.100557	0.0781307	0.0821095	0.0759604	0.0736092	0.0770455	0.0763221
114	0.205636	0.20654	0.209434	0.0857267	0.0973016	0.100557	0.0786732	0.0835564	0.0774072	0.0765029	0.0781307	0.0770455
116	0.206178	0.206902	0.211061	0.0862693	0.0976633	0.100376	0.0772264	0.0826521	0.0766838	0.0761412	0.0781307	0.0772264
118	0.207987	0.206902	0.212327	0.085365	0.0962165	0.100557	0.0779498	0.0824712	0.0766838	0.0752369	0.0772264	0.0768646
120	0.208529	0.206721	0.212689	0.086631	0.0962165	0.100195	0.0777689	0.0819287	0.0770455	0.0765029	0.0779498	0.0779498

## Sheet: ED6h
6'FAM Fluorescence (AU) = 5529.2*(MEF µM FITC). Values below in MEF (µM FITC).
	0 nM			25 nM			50 nM			75 nM
Time (min)	Replicate 1	Replicate 2	Replicate 3	Replicate 1	Replicate 2	Replicate 3	Replicate 1	Replicate 2	Replicate 3	Replicate 1	Replicate 2	Replicate 3
0	0.0537148	0.052268	0.0517254	0.0506402	0.051002	0.0484699	0.0495551	0.0484699	0.0481082	0.0468422	0.0484699	0.0461188
2	0.0575128	0.056066	0.0546191	0.0526297	0.0517254	0.0517254	0.051002	0.0504594	0.0508211	0.0488317	0.0493742	0.0473848
4	0.0614917	0.0607683	0.0584171	0.0557043	0.0557043	0.0540765	0.0540765	0.0538957	0.0528105	0.0502785	0.0524488	0.0506402
6	0.0665557	0.0658323	0.0613109	0.0582363	0.0567894	0.0557043	0.0544383	0.0551617	0.0537148	0.0508211	0.0533531	0.0515445
8	0.0723432	0.0719815	0.0665557	0.0600449	0.0587788	0.0576937	0.0571511	0.0557043	0.0544383	0.052268	0.0542574	0.0515445
10	0.0803009	0.0799392	0.0746943	0.0640237	0.0625769	0.059864	0.0595023	0.0589597	0.056066	0.0526297	0.056066	0.0540765
12	0.0889821	0.0882587	0.0839181	0.0669175	0.0643854	0.0633003	0.0596831	0.0600449	0.0575128	0.0538957	0.0566086	0.0544383
14	0.0998336	0.0998336	0.0936844	0.0690878	0.0667366	0.0663749	0.0620343	0.0605874	0.057332	0.0544383	0.0571511	0.0549808
16	0.109962	0.110866	0.106164	0.0716198	0.0703538	0.0685452	0.0618534	0.0625769	0.0591406	0.0551617	0.0575128	0.056066
18	0.127143	0.126601	0.120451	0.0777689	0.0748752	0.0737901	0.0658323	0.0634812	0.0609491	0.0578746	0.0591406	0.0582363
20	0.139803	0.139803	0.132569	0.081567	0.0790349	0.0775881	0.0665557	0.0652897	0.0625769	0.058598	0.0605874	0.0593214
22	0.155719	0.155357	0.14957	0.0859075	0.0831947	0.0819287	0.0683643	0.0670983	0.0633003	0.059864	0.0613109	0.0600449
24	0.172177	0.172719	0.164038	0.0907907	0.0877161	0.0875353	0.068726	0.0676409	0.0652897	0.059864	0.0622151	0.0602257
26	0.189177	0.189901	0.180496	0.0965782	0.094227	0.0918759	0.0723432	0.0707155	0.0665557	0.0629386	0.064928	0.0616726
28	0.206178	0.206359	0.195146	0.102366	0.0983867	0.0974825	0.0723432	0.0716198	0.0672792	0.0618534	0.0647472	0.0631194
30	0.222817	0.222817	0.211604	0.107791	0.102908	0.103451	0.0736092	0.0721623	0.0683643	0.0638429	0.066194	0.0631194
32	0.237647	0.237105	0.225892	0.110685	0.107611	0.106887	0.0739709	0.0721623	0.0692686	0.0638429	0.066194	0.0643854
34	0.255914	0.254648	0.242711	0.117739	0.113036	0.113036	0.0765029	0.0754178	0.0714389	0.0658323	0.0690878	0.0663749
36	0.270744	0.270744	0.257723	0.121717	0.119005	0.117377	0.0761412	0.0752369	0.0710772	0.0656515	0.0681835	0.0660132
38	0.285213	0.285936	0.272191	0.127324	0.122079	0.12443	0.0786732	0.0772264	0.0723432	0.0667366	0.0683643	0.0654706
40	0.302033	0.302214	0.288288	0.132931	0.129856	0.128952	0.0795775	0.0783115	0.0748752	0.0698112	0.0707155	0.0680026
42	0.316501	0.31831	0.302033	0.136548	0.134377	0.134739	0.0810244	0.0788541	0.0755986	0.068726	0.071258	0.0694495
44	0.332598	0.330247	0.31415	0.142154	0.13709	0.13908	0.0813861	0.0817478	0.0761412	0.0703538	0.0718006	0.0690878
46	0.342726	0.34146	0.32681	0.146314	0.142697	0.144325	0.0797584	0.0790349	0.0745135	0.068726	0.0705346	0.0692686
48	0.357014	0.358099	0.34146	0.152282	0.146857	0.150836	0.0822904	0.0812052	0.0775881	0.0710772	0.0728858	0.0707155
50	0.373291	0.371121	0.352854	0.157527	0.154091	0.156442	0.0846415	0.0835564	0.0784924	0.0714389	0.0743326	0.0714389
52	0.384323	0.3836	0.365333	0.161506	0.15807	0.161144	0.0846415	0.0822904	0.0790349	0.0710772	0.0741518	0.0716198
54	0.395356	0.396622	0.377631	0.166751	0.162772	0.165666	0.0851841	0.0846415	0.0803009	0.0723432	0.0752369	0.0727049
56	0.405303	0.405845	0.388121	0.172177	0.167294	0.17073	0.085365	0.0850033	0.0793967	0.0732475	0.0746943	0.0725241
58	0.417782	0.418325	0.398792	0.175432	0.171996	0.17489	0.0859075	0.0839181	0.0801201	0.0730666	0.0748752	0.0719815
60	0.429899	0.430261	0.410367	0.180135	0.175071	0.177783	0.086631	0.0862693	0.0806627	0.0741518	0.0754178	0.0736092
62	0.440932	0.44057	0.421037	0.186826	0.183028	0.185199	0.0884396	0.0877161	0.0822904	0.0741518	0.0779498	0.0745135
64	0.450879	0.449251	0.430261	0.190443	0.186103	0.189539	0.0893438	0.0873544	0.082833	0.0754178	0.0775881	0.0763221
66	0.459741	0.456305	0.439847	0.194061	0.190082	0.193699	0.0902481	0.0889821	0.084099	0.0759604	0.0788541	0.0759604
68	0.46806	0.46589	0.448166	0.198401	0.194603	0.198582	0.0920567	0.0895247	0.0851841	0.0755986	0.0790349	0.0761412
70	0.478912	0.479816	0.456847	0.203827	0.199125	0.201114	0.091695	0.0907907	0.0850033	0.0763221	0.0803009	0.0774072
72	0.487231	0.485061	0.464805	0.207082	0.20238	0.205636	0.0924184	0.0902481	0.0839181	0.0772264	0.0792158	0.0765029
74	0.492657	0.487955	0.472763	0.20871	0.205274	0.210157	0.090429	0.0900673	0.0833755	0.0750561	0.0774072	0.0754178
76	0.500796	0.500434	0.480901	0.214859	0.213412	0.215402	0.0940462	0.0918759	0.0873544	0.0775881	0.0799392	0.0781307
78	0.5102	0.5102	0.488859	0.219019	0.214859	0.220647	0.0944079	0.0936844	0.0875353	0.0788541	0.0813861	0.0786732
80	0.517435	0.517073	0.495551	0.224445	0.218115	0.224806	0.0951313	0.0944079	0.087897	0.0779498	0.0810244	0.0784924
82	0.52702	0.524307	0.505317	0.228966	0.222274	0.227881	0.095493	0.094227	0.0893438	0.0799392	0.0813861	0.0784924
84	0.531361	0.534255	0.511466	0.233126	0.225711	0.233849	0.0962165	0.0949504	0.089163	0.0806627	0.082833	0.0806627
86	0.538776	0.534435	0.51219	0.232945	0.228062	0.234935	0.0956739	0.0940462	0.0873544	0.0779498	0.0817478	0.0795775
88	0.544383	0.54167	0.521233	0.239094	0.234573	0.240722	0.0976633	0.0965782	0.090429	0.0813861	0.082833	0.0797584
90	0.552702	0.549266	0.526297	0.242169	0.236743	0.242892	0.0987485	0.0965782	0.0911524	0.0801201	0.084099	0.0793967
92	0.55234	0.551617	0.530818	0.243254	0.236743	0.244882	0.0965782	0.0947696	0.0888013	0.0775881	0.0804818	0.0792158
94	0.56283	0.561926	0.538776	0.249041	0.243797	0.251212	0.0989293	0.0991102	0.0911524	0.0821095	0.0844607	0.0813861
96	0.565905	0.566086	0.542755	0.251573	0.247052	0.25501	0.100195	0.099291	0.091695	0.0819287	0.084099	0.0804818
98	0.571692	0.573682	0.549266	0.25718	0.25085	0.257542	0.100376	0.0991102	0.0935036	0.0810244	0.0857267	0.081567
100	0.575852	0.573501	0.553064	0.260978	0.254829	0.260255	0.0998336	0.0983867	0.092961	0.0824712	0.0846415	0.0826521
102	0.582544	0.579107	0.5565	0.262063	0.258989	0.264776	0.100738	0.100195	0.0935036	0.082833	0.0851841	0.0822904
104	0.586703	0.585799	0.561202	0.264595	0.258808	0.267851	0.10128	0.100014	0.0935036	0.0826521	0.0846415	0.0819287
106	0.58815	0.589959	0.568618	0.268393	0.265138	0.270925	0.103451	0.102185	0.0960356	0.0833755	0.0859075	0.0821095
108	0.598821	0.593576	0.569703	0.271649	0.26767	0.272372	0.10327	0.102546	0.0958547	0.0831947	0.0871736	0.0826521
110	0.597555	0.594842	0.57133	0.273276	0.269117	0.277436	0.101461	0.101461	0.0953122	0.084099	0.0869927	0.0826521
112	0.601895	0.59864	0.576575	0.277255	0.271649	0.279245	0.103632	0.103089	0.095493	0.0833755	0.0851841	0.0837372
114	0.610577	0.605874	0.579107	0.2825	0.274181	0.283585	0.105078	0.104355	0.0969399	0.084099	0.0877161	0.0848224
116	0.60714	0.608225	0.584533	0.283947	0.277074	0.285756	0.105259	0.104355	0.0978442	0.0839181	0.0868118	0.0835564
118	0.610757	0.612023	0.587427	0.284128	0.280149	0.286841	0.10544	0.104355	0.0974825	0.084099	0.087897	0.084099
120	0.618353	0.616002	0.589054	0.286841	0.282862	0.291001	0.105621	0.104355	0.0974825	0.0848224	0.0888013	0.084099

## Sheet: ED6i
6'FAM Fluorescence (AU) = 5529.2*(MEF µM FITC). Values below in MEF (µM FITC).
	0 nM			25 nM			50 nM			75 nM
Time (min)	Replicate 1	Replicate 2	Replicate 3	Replicate 1	Replicate 2	Replicate 3	Replicate 1	Replicate 2	Replicate 3	Replicate 1	Replicate 2	Replicate 3
0	0.0519062	0.0553425	0.0520871	0.0502785	0.0493742	0.0508211	0.0472039	0.0482891	0.0461188	0.0459379	0.0472039	0.0428633
2	0.0546191	0.0604066	0.0567894	0.0533531	0.0517254	0.0553425	0.0500977	0.0511828	0.0495551	0.0473848	0.0495551	0.0453954
4	0.0589597	0.0640237	0.062396	0.0571511	0.0529914	0.0580554	0.053534	0.0528105	0.0515445	0.0508211	0.0515445	0.0468422
6	0.0627577	0.0683643	0.0660132	0.0589597	0.0549808	0.0575128	0.0546191	0.053534	0.052268	0.0508211	0.0520871	0.0472039
8	0.0685452	0.0737901	0.0723432	0.0613109	0.0571511	0.06113	0.0544383	0.0546191	0.0546191	0.0513637	0.0537148	0.0495551
10	0.0754178	0.0830138	0.0797584	0.0647472	0.0587788	0.063662	0.057332	0.0566086	0.0562468	0.0537148	0.0544383	0.0500977
12	0.0842798	0.0906099	0.089163	0.0669175	0.0596831	0.0651089	0.0578746	0.0564277	0.0582363	0.0542574	0.0558851	0.051002
14	0.0925993	0.101461	0.100195	0.0678217	0.0614917	0.0670983	0.0575128	0.0575128	0.0578746	0.0555234	0.0566086	0.051002
16	0.103089	0.111589	0.111589	0.069992	0.0627577	0.0678217	0.0576937	0.0584171	0.058598	0.0548	0.0564277	0.0519062
18	0.115026	0.124973	0.123345	0.0741518	0.0651089	0.0708963	0.0609491	0.0600449	0.0600449	0.0557043	0.058598	0.0537148
20	0.128047	0.138537	0.138176	0.0761412	0.0663749	0.0725241	0.0607683	0.0604066	0.0613109	0.0571511	0.0595023	0.053534
22	0.140708	0.15174	0.15174	0.0786732	0.0678217	0.0754178	0.0616726	0.062396	0.0633003	0.0576937	0.0605874	0.0557043
24	0.153548	0.164942	0.167655	0.0795775	0.068726	0.0759604	0.0625769	0.0631194	0.0640237	0.0595023	0.0609491	0.0562468
26	0.167655	0.180135	0.183933	0.0842798	0.0692686	0.0777689	0.0640237	0.0633003	0.0645663	0.0593214	0.062396	0.057332
28	0.18122	0.195327	0.198401	0.0860884	0.0703538	0.0781307	0.0642046	0.0634812	0.064928	0.06113	0.0629386	0.0575128
30	0.19605	0.208529	0.212146	0.0871736	0.0719815	0.0795775	0.064928	0.0654706	0.0663749	0.0620343	0.0643854	0.0582363
32	0.20654	0.222274	0.224806	0.0895247	0.0727049	0.0792158	0.0658323	0.064928	0.0656515	0.0607683	0.0631194	0.058598
34	0.221008	0.237467	0.241084	0.092961	0.0739709	0.0821095	0.0670983	0.0670983	0.0681835	0.0629386	0.0656515	0.0607683
36	0.232945	0.252839	0.25501	0.092961	0.0737901	0.0830138	0.0667366	0.0667366	0.0678217	0.0634812	0.0654706	0.059864
38	0.247233	0.265319	0.268755	0.0965782	0.0752369	0.0844607	0.068726	0.0669175	0.0681835	0.0643854	0.0670983	0.0605874
40	0.261159	0.279245	0.283043	0.0994719	0.0763221	0.0851841	0.0690878	0.069992	0.0708963	0.064928	0.0681835	0.0622151
42	0.272191	0.292267	0.296969	0.1011	0.0772264	0.0873544	0.0689069	0.0692686	0.0703538	0.0656515	0.0680026	0.063662
44	0.283224	0.305107	0.30981	0.102185	0.0775881	0.0864501	0.0692686	0.0696303	0.0714389	0.066194	0.0678217	0.062396
46	0.293171	0.314331	0.319214	0.10327	0.0768646	0.0869927	0.0685452	0.0683643	0.069992	0.064928	0.066194	0.0618534
48	0.306012	0.328438	0.333864	0.105802	0.0783115	0.0877161	0.071258	0.0708963	0.0721623	0.066194	0.0690878	0.0640237
50	0.316682	0.342183	0.34363	0.10743	0.0790349	0.0902481	0.0723432	0.0710772	0.0737901	0.06746	0.0705346	0.0638429
52	0.325183	0.350503	0.35629	0.1096	0.0799392	0.0898864	0.0725241	0.0703538	0.0737901	0.0680026	0.0692686	0.0640237
54	0.335853	0.361354	0.368046	0.112132	0.0810244	0.0909716	0.0719815	0.0723432	0.0748752	0.0680026	0.0696303	0.064928
56	0.343811	0.368589	0.378536	0.111589	0.0803009	0.0897056	0.0721623	0.0721623	0.0741518	0.0678217	0.0708963	0.0651089
58	0.353397	0.377089	0.387217	0.112313	0.0790349	0.0907907	0.0730666	0.0714389	0.0743326	0.0676409	0.0694495	0.0643854
60	0.363886	0.386855	0.394632	0.114664	0.0808435	0.0900673	0.0730666	0.0725241	0.0768646	0.0685452	0.0705346	0.0656515
62	0.372748	0.398068	0.403313	0.118824	0.0812052	0.0922376	0.0732475	0.0741518	0.0786732	0.0692686	0.0719815	0.0667366
64	0.379621	0.409643	0.411633	0.118281	0.0824712	0.0935036	0.0757795	0.0752369	0.0790349	0.0698112	0.0721623	0.0676409
66	0.38776	0.415793	0.422846	0.120451	0.0821095	0.094227	0.0752369	0.0754178	0.0775881	0.0708963	0.0725241	0.0672792
68	0.396079	0.425016	0.432974	0.122803	0.0826521	0.0938653	0.0745135	0.0745135	0.0779498	0.0708963	0.0719815	0.0678217
70	0.404579	0.431527	0.439666	0.123164	0.0831947	0.0936844	0.0761412	0.0763221	0.0781307	0.0710772	0.0728858	0.0680026
72	0.408377	0.438038	0.444911	0.124611	0.0837372	0.0915141	0.0752369	0.0748752	0.0774072	0.0696303	0.0718006	0.06746
74	0.414888	0.444187	0.451422	0.12443	0.0824712	0.0893438	0.0737901	0.0739709	0.0768646	0.0690878	0.0716198	0.0676409
76	0.422484	0.454677	0.460103	0.127324	0.0839181	0.0920567	0.0765029	0.0774072	0.0790349	0.0716198	0.0730666	0.0689069
78	0.428272	0.459741	0.469146	0.129856	0.0851841	0.0924184	0.0775881	0.0768646	0.0797584	0.0716198	0.0736092	0.0692686
80	0.43424	0.467518	0.474029	0.129313	0.0855458	0.0931419	0.0777689	0.0775881	0.0790349	0.0716198	0.0734283	0.0701729
82	0.442379	0.472401	0.482167	0.132569	0.0864501	0.0935036	0.0793967	0.0792158	0.0803009	0.0716198	0.0748752	0.0707155
84	0.447081	0.479274	0.488497	0.132207	0.0864501	0.0936844	0.0797584	0.0781307	0.0803009	0.0730666	0.0743326	0.0708963
86	0.449613	0.481263	0.49121	0.132026	0.0864501	0.0924184	0.0766838	0.0774072	0.0788541	0.0723432	0.0730666	0.0690878
88	0.456124	0.488136	0.499711	0.135463	0.0877161	0.0944079	0.0792158	0.0783115	0.0801201	0.0727049	0.0741518	0.0701729
90	0.463177	0.494285	0.503328	0.135101	0.0869927	0.0931419	0.0795775	0.0781307	0.0797584	0.0728858	0.0754178	0.0710772
92	0.463901	0.495913	0.505136	0.134197	0.0846415	0.0906099	0.0765029	0.0765029	0.0788541	0.0716198	0.0719815	0.0680026
94	0.470954	0.505136	0.512913	0.137633	0.087897	0.095493	0.0793967	0.0786732	0.0812052	0.0741518	0.0763221	0.0714389
96	0.474752	0.509658	0.518158	0.138899	0.0857267	0.0922376	0.0799392	0.0786732	0.0812052	0.0736092	0.0757795	0.0721623
98	0.480359	0.513094	0.525031	0.140888	0.087897	0.0947696	0.0803009	0.0797584	0.0817478	0.0741518	0.0755986	0.0716198
100	0.483433	0.515988	0.527382	0.140165	0.0882587	0.0933227	0.0804818	0.0790349	0.0803009	0.0725241	0.0752369	0.0716198
102	0.488678	0.519062	0.529552	0.142878	0.0886204	0.0938653	0.081567	0.0795775	0.0821095	0.0736092	0.0766838	0.0727049
104	0.489402	0.523222	0.53534	0.142154	0.0877161	0.0935036	0.0803009	0.0793967	0.0819287	0.0736092	0.0754178	0.071258
106	0.495189	0.531542	0.538233	0.144144	0.0886204	0.094227	0.081567	0.0810244	0.0812052	0.0743326	0.0761412	0.0730666
108	0.498264	0.531903	0.540042	0.145048	0.0898864	0.0938653	0.0817478	0.0803009	0.0821095	0.0745135	0.0774072	0.0719815
110	0.501157	0.535882	0.545649	0.144506	0.0882587	0.094227	0.081567	0.0799392	0.0804818	0.0741518	0.0766838	0.0719815
112	0.504956	0.538595	0.549627	0.146676	0.0889821	0.0945887	0.0812052	0.0812052	0.0803009	0.0745135	0.0752369	0.0736092
114	0.508754	0.541127	0.551074	0.147218	0.0900673	0.0945887	0.0831947	0.0812052	0.0812052	0.0748752	0.0766838	0.0728858
116	0.51002	0.547276	0.557404	0.147399	0.0893438	0.0940462	0.0831947	0.0812052	0.0819287	0.0755986	0.0775881	0.0727049
118	0.513998	0.548	0.554872	0.150112	0.0897056	0.0935036	0.0821095	0.0803009	0.0804818	0.0748752	0.0777689	0.0734283
120	0.51635	0.552521	0.560298	0.14957	0.0897056	0.0933227	0.0821095	0.0808435	0.0804818	0.0739709	0.0755986	0.0736092

## Sheet: ED6j
6'FAM Fluorescence (AU) = 5529.2*(MEF µM FITC). Values below in MEF (µM FITC).
	0 nM			25 nM			50 nM			75 nM
Time (min)	Replicate 1	Replicate 2	Replicate 3	Replicate 1	Replicate 2	Replicate 3	Replicate 1	Replicate 2	Replicate 3	Replicate 1	Replicate 2	Replicate 3
0	0.0538957	0.0576937	0.0576937	0.0493742	0.053534	0.0513637	0.0502785	0.0502785	0.0477465	0.0477465	0.0470231	0.0443102
2	0.0580554	0.0607683	0.062396	0.0529914	0.0562468	0.0542574	0.0537148	0.0520871	0.052268	0.0499168	0.0481082	0.0477465
4	0.063662	0.06746	0.068726	0.0558851	0.0600449	0.0591406	0.0569703	0.0546191	0.0548	0.0526297	0.0506402	0.0486508
6	0.0689069	0.0707155	0.0716198	0.0578746	0.062396	0.059864	0.0569703	0.0569703	0.0571511	0.0524488	0.0513637	0.0499168
8	0.0754178	0.0779498	0.0795775	0.059864	0.0645663	0.0640237	0.0593214	0.0589597	0.0602257	0.053534	0.0529914	0.0515445
10	0.0824712	0.0877161	0.0873544	0.0633003	0.0681835	0.0669175	0.0616726	0.0622151	0.0633003	0.056066	0.0553425	0.0542574
12	0.0933227	0.096759	0.0987485	0.0680026	0.0723432	0.0705346	0.064928	0.064928	0.0654706	0.057332	0.0569703	0.0562468
14	0.104717	0.108334	0.106525	0.0701729	0.0759604	0.0736092	0.0676409	0.0667366	0.0676409	0.0584171	0.0582363	0.0580554
16	0.11593	0.119185	0.118462	0.0732475	0.0772264	0.0775881	0.0676409	0.0678217	0.0701729	0.0582363	0.0582363	0.0589597
18	0.13076	0.133111	0.134016	0.0779498	0.0817478	0.0833755	0.0716198	0.0718006	0.0734283	0.0618534	0.0616726	0.0618534
20	0.144144	0.148665	0.146676	0.0810244	0.0859075	0.0859075	0.0741518	0.0739709	0.0775881	0.063662	0.0634812	0.0640237
22	0.16223	0.163134	0.160602	0.0859075	0.0900673	0.0900673	0.0766838	0.0768646	0.0788541	0.0647472	0.0651089	0.0658323
24	0.176698	0.178507	0.175071	0.0875353	0.0922376	0.0925993	0.0784924	0.0784924	0.0808435	0.0656515	0.0670983	0.0683643
26	0.191529	0.196954	0.190624	0.0927801	0.095493	0.0971207	0.0813861	0.0819287	0.084099	0.0680026	0.0694495	0.0701729
28	0.207625	0.210338	0.204731	0.094227	0.0996528	0.100557	0.0839181	0.0846415	0.086631	0.0683643	0.0703538	0.0716198
30	0.22553	0.226796	0.219562	0.0982059	0.10327	0.102546	0.0857267	0.086631	0.0897056	0.0705346	0.0714389	0.0736092
32	0.239818	0.243254	0.230775	0.0994719	0.103812	0.10544	0.0869927	0.0869927	0.0906099	0.0719815	0.0718006	0.0741518
34	0.257361	0.258989	0.248861	0.104174	0.109781	0.109962	0.0900673	0.0906099	0.092961	0.0745135	0.0750561	0.0774072
36	0.272553	0.27201	0.26134	0.106525	0.109962	0.110685	0.091695	0.0906099	0.0933227	0.0739709	0.0759604	0.0790349
38	0.288107	0.29082	0.276351	0.108696	0.112494	0.114302	0.0938653	0.0927801	0.0971207	0.0754178	0.0775881	0.0793967
40	0.302575	0.306916	0.291181	0.112855	0.117015	0.1181	0.0973016	0.0963973	0.0991102	0.0779498	0.0795775	0.0826521
42	0.320119	0.319395	0.302937	0.115387	0.118281	0.119547	0.0971207	0.0965782	0.100919	0.0795775	0.0806627	0.0839181
44	0.332779	0.334406	0.316682	0.117919	0.121537	0.122441	0.0985676	0.0985676	0.102004	0.0795775	0.0822904	0.0850033
46	0.34779	0.347247	0.32681	0.118462	0.122079	0.122803	0.0982059	0.0985676	0.102185	0.0804818	0.081567	0.0848224
48	0.362078	0.361535	0.340013	0.12226	0.12642	0.12642	0.100919	0.10128	0.10544	0.0826521	0.0831947	0.0873544
50	0.37727	0.377089	0.354301	0.124249	0.127324	0.129133	0.102546	0.102727	0.106525	0.0844607	0.0851841	0.0895247
52	0.387217	0.388483	0.364429	0.125154	0.128409	0.130399	0.101642	0.102727	0.106887	0.0833755	0.0859075	0.0900673
54	0.401866	0.40259	0.37944	0.126962	0.130218	0.131303	0.104898	0.107249	0.108696	0.0860884	0.0860884	0.0922376
56	0.412175	0.413441	0.38577	0.130037	0.132207	0.13492	0.105078	0.106164	0.109238	0.0859075	0.0882587	0.0922376
58	0.423569	0.426101	0.395536	0.13076	0.133111	0.13492	0.10544	0.106887	0.110323	0.0859075	0.0882587	0.0924184
60	0.43641	0.438219	0.406569	0.132388	0.134739	0.137633	0.105983	0.108153	0.111228	0.0880778	0.0873544	0.0940462
62	0.448528	0.448347	0.419229	0.136186	0.137995	0.141069	0.107972	0.112675	0.112855	0.0897056	0.0906099	0.0963973
64	0.457028	0.461369	0.429899	0.137271	0.140165	0.142697	0.109057	0.113941	0.114845	0.090429	0.0925993	0.0974825
66	0.468784	0.472401	0.440751	0.140708	0.140527	0.144686	0.109962	0.115026	0.117558	0.0906099	0.0925993	0.0996528
68	0.481082	0.480901	0.450698	0.141793	0.142154	0.146495	0.112494	0.11593	0.117015	0.091695	0.0938653	0.0991102
70	0.487955	0.490668	0.459018	0.14324	0.142516	0.147942	0.114302	0.116473	0.116473	0.0922376	0.0925993	0.100014
72	0.496093	0.497902	0.463539	0.14342	0.143963	0.148123	0.113579	0.116834	0.118643	0.0924184	0.0938653	0.100195
74	0.501519	0.508754	0.471678	0.14324	0.14324	0.146676	0.112132	0.11593	0.115749	0.0915141	0.0940462	0.100919
76	0.515264	0.519605	0.480901	0.147399	0.145772	0.151197	0.115026	0.120632	0.119005	0.0940462	0.0958547	0.103993
78	0.521594	0.528648	0.487412	0.14758	0.147399	0.153006	0.116111	0.120813	0.121898	0.0947696	0.096759	0.104536
80	0.527382	0.536606	0.49537	0.150112	0.148304	0.154814	0.117196	0.120994	0.121175	0.0960356	0.0985676	0.104898
82	0.538414	0.542393	0.501519	0.14957	0.14975	0.157527	0.119005	0.123526	0.12226	0.0958547	0.0985676	0.105983
84	0.546553	0.549989	0.508211	0.151559	0.149931	0.159336	0.119366	0.123526	0.124611	0.0963973	0.100195	0.105621
86	0.553245	0.556319	0.511828	0.150836	0.149208	0.154814	0.118643	0.122803	0.123526	0.0963973	0.0985676	0.105621
88	0.554511	0.566809	0.51635	0.153187	0.152102	0.158974	0.119909	0.124611	0.124611	0.0985676	0.0998336	0.107972
90	0.568256	0.570969	0.519967	0.153368	0.153187	0.161868	0.121717	0.126239	0.125515	0.099291	0.100376	0.108696
92	0.567894	0.575128	0.524488	0.151378	0.150655	0.15807	0.119185	0.123345	0.123345	0.0960356	0.0985676	0.106887
94	0.578384	0.587065	0.530637	0.155538	0.158251	0.161868	0.121717	0.128047	0.128228	0.100376	0.102908	0.110866
96	0.585799	0.591406	0.534435	0.15391	0.157527	0.161868	0.123164	0.127867	0.129133	0.0996528	0.102004	0.110323
98	0.591948	0.598097	0.54167	0.155719	0.159336	0.162953	0.122983	0.12859	0.129313	0.100376	0.102908	0.111589
100	0.595746	0.602076	0.544563	0.157166	0.160783	0.164219	0.122803	0.130399	0.129494	0.0998336	0.102908	0.111951
102	0.600087	0.611481	0.550532	0.158612	0.161144	0.164038	0.123707	0.129313	0.130941	0.100919	0.104717	0.113036
104	0.60714	0.614917	0.555596	0.158793	0.160602	0.163134	0.122622	0.126781	0.129313	0.102185	0.103993	0.113217
106	0.611662	0.620162	0.558128	0.160602	0.164581	0.1644	0.123888	0.128228	0.132207	0.102366	0.106344	0.114121
108	0.616545	0.629024	0.56283	0.162772	0.164219	0.166028	0.124069	0.12859	0.132207	0.102366	0.106887	0.115568
110	0.619077	0.632641	0.565362	0.162772	0.16223	0.164942	0.124973	0.127686	0.131484	0.102546	0.105078	0.115207
112	0.623056	0.637524	0.566628	0.163134	0.163134	0.168017	0.123526	0.125696	0.132569	0.103993	0.106525	0.116111
114	0.624864	0.643131	0.572235	0.164219	0.161687	0.169826	0.123888	0.126601	0.13275	0.103812	0.107068	0.117558
116	0.627758	0.649461	0.572596	0.165485	0.161687	0.168379	0.124792	0.126058	0.134016	0.106525	0.108515	0.117739
118	0.636258	0.653078	0.574767	0.164581	0.161687	0.169645	0.125515	0.125154	0.133292	0.10544	0.107611	0.117739
120	0.639514	0.655429	0.575671	0.162591	0.163315	0.168741	0.125877	0.125515	0.133473	0.104898	0.108153	0.119185

## Sheet: ED6l
6'FAM Fluorescence (AU) = 5529.2*(MEF µM FITC). Values below in MEF (µM FITC).
	0 nM			25 nM			50 nM			75 nM
Time (min)	Replicate 1	Replicate 2	Replicate 3	Replicate 1	Replicate 2	Replicate 3	Replicate 1	Replicate 2	Replicate 3	Replicate 1	Replicate 2	Replicate 3
0	0.0520871	0.0567894	0.0555234	0.0511828	0.0580554	0.0564277	0.052268	0.0555234	0.0575128	0.0531722	0.057332	0.0544383
1	0.0546191	0.0604066	0.057332	0.0540765	0.0607683	0.0602257	0.0544383	0.058598	0.0627577	0.0580554	0.0620343	0.0584171
2	0.056066	0.0631194	0.0591406	0.0558851	0.0627577	0.0620343	0.0549808	0.0578746	0.0634812	0.0575128	0.0625769	0.059864
3	0.0587788	0.0656515	0.0627577	0.0564277	0.0640237	0.0634812	0.0578746	0.0604066	0.0638429	0.0604066	0.0638429	0.0604066
4	0.059864	0.0680026	0.0642046	0.0602257	0.066194	0.0652897	0.0582363	0.0604066	0.066194	0.059864	0.0634812	0.0613109
5	0.0633003	0.0734283	0.066194	0.0605874	0.0701729	0.0676409	0.0614917	0.0607683	0.0683643	0.0620343	0.0678217	0.0620343
6	0.0656515	0.0757795	0.0703538	0.0640237	0.071258	0.0694495	0.0629386	0.0629386	0.0710772	0.062396	0.0672792	0.0645663
7	0.0696303	0.0795775	0.0755986	0.06746	0.0728858	0.0725241	0.063662	0.0660132	0.0718006	0.063662	0.0689069	0.0643854
8	0.0728858	0.0842798	0.0797584	0.0698112	0.0765029	0.0761412	0.0658323	0.0672792	0.0746943	0.0647472	0.0710772	0.0652897
9	0.0788541	0.0897056	0.0844607	0.0725241	0.0783115	0.0783115	0.0692686	0.0680026	0.0770455	0.0645663	0.0719815	0.06746
10	0.0846415	0.0953122	0.0900673	0.0761412	0.0817478	0.0817478	0.0714389	0.0714389	0.0799392	0.0660132	0.0723432	0.0701729
11	0.0897056	0.103089	0.0987485	0.0795775	0.0839181	0.0848224	0.0725241	0.0718006	0.0839181	0.0672792	0.0746943	0.0716198
12	0.0971207	0.1096	0.106344	0.0851841	0.0897056	0.0909716	0.0763221	0.0765029	0.0855458	0.0705346	0.0768646	0.0734283
13	0.103812	0.115387	0.112494	0.0880778	0.0906099	0.0940462	0.0783115	0.0784924	0.0862693	0.0692686	0.0772264	0.0739709
14	0.111409	0.124611	0.121537	0.0925993	0.0962165	0.0971207	0.0817478	0.0819287	0.0920567	0.0730666	0.0804818	0.0790349
15	0.117558	0.133292	0.128228	0.0974825	0.0996528	0.103451	0.0837372	0.0851841	0.0962165	0.0734283	0.0824712	0.0797584
16	0.127867	0.142516	0.13709	0.102004	0.104174	0.108877	0.0862693	0.0869927	0.0985676	0.0766838	0.0855458	0.0801201
17	0.136186	0.151197	0.145591	0.107791	0.109419	0.111951	0.0898864	0.0900673	0.102366	0.0772264	0.0873544	0.082833
18	0.145591	0.15807	0.156442	0.112855	0.115568	0.117015	0.0940462	0.0925993	0.106887	0.0793967	0.0906099	0.0850033
19	0.154272	0.167294	0.164762	0.116473	0.119547	0.124249	0.0965782	0.094227	0.108153	0.081567	0.091695	0.086631
20	0.163676	0.177422	0.175251	0.123707	0.122441	0.128409	0.0991102	0.0982059	0.113579	0.082833	0.092961	0.0907907
21	0.173081	0.187369	0.184294	0.127324	0.127686	0.132388	0.102185	0.100557	0.114664	0.0833755	0.094227	0.0907907
22	0.181943	0.196412	0.193156	0.129856	0.133111	0.137633	0.103632	0.102185	0.118643	0.0860884	0.0963973	0.0913333
23	0.191529	0.208348	0.203284	0.136548	0.136367	0.142335	0.107249	0.105802	0.124069	0.0884396	0.0982059	0.0938653
24	0.201114	0.215944	0.210338	0.141431	0.141431	0.146495	0.110143	0.106344	0.123888	0.0875353	0.0962165	0.0938653
25	0.213232	0.224987	0.222817	0.147218	0.147399	0.154634	0.113036	0.110323	0.130579	0.0922376	0.10128	0.0978442
26	0.219742	0.234392	0.232222	0.14957	0.150474	0.158793	0.113398	0.11177	0.133111	0.0909716	0.100738	0.0974825
27	0.232041	0.244882	0.242892	0.157889	0.157889	0.166751	0.117558	0.117558	0.136186	0.092961	0.102366	0.100376
28	0.241265	0.255914	0.252839	0.160421	0.16241	0.169645	0.120813	0.117558	0.140527	0.0960356	0.103812	0.101461
29	0.249765	0.261882	0.259712	0.165666	0.162953	0.175613	0.12226	0.12009	0.142516	0.0965782	0.10544	0.103812
30	0.259893	0.272372	0.270202	0.171815	0.16856	0.178145	0.122983	0.123526	0.145772	0.0978442	0.106525	0.104536
31	0.26984	0.279426	0.278702	0.173081	0.173081	0.183571	0.126601	0.124069	0.147038	0.100919	0.107249	0.103812
32	0.28033	0.29299	0.292267	0.182486	0.178688	0.191348	0.130218	0.127505	0.15174	0.102004	0.1096	0.10743
33	0.287202	0.300043	0.300043	0.183209	0.182305	0.196231	0.131122	0.127867	0.153187	0.103812	0.110866	0.108153
34	0.299501	0.308905	0.308905	0.187188	0.186284	0.199306	0.13076	0.129856	0.156985	0.105983	0.110323	0.109057
35	0.305831	0.318129	0.316682	0.192433	0.191167	0.202923	0.133654	0.131665	0.15807	0.106164	0.110143	0.110685
36	0.31415	0.3288	0.328257	0.19822	0.194965	0.211423	0.137271	0.134558	0.163315	0.110866	0.113398	0.112675
37	0.326087	0.33513	0.336938	0.202561	0.198039	0.212146	0.139803	0.133835	0.165304	0.113941	0.112675	0.111589
38	0.332779	0.342002	0.347247	0.201657	0.199848	0.217934	0.140165	0.136548	0.166751	0.112132	0.111951	0.112675
39	0.343088	0.353397	0.357014	0.208891	0.204008	0.221913	0.144144	0.138176	0.172177	0.11593	0.114664	0.116473
40	0.35195	0.363344	0.361716	0.215221	0.209614	0.225168	0.147218	0.141069	0.173262	0.117015	0.116292	0.117015
41	0.360812	0.370216	0.368046	0.21721	0.212327	0.228785	0.147038	0.142335	0.176156	0.116292	0.117919	0.117919
42	0.366237	0.37727	0.376546	0.220285	0.213774	0.23186	0.148304	0.144506	0.177783	0.117919	0.117377	0.118281
43	0.377451	0.385951	0.386494	0.224264	0.216668	0.237828	0.150474	0.14541	0.181943	0.12009	0.118462	0.120632
44	0.384142	0.393185	0.395175	0.22553	0.220466	0.239818	0.150655	0.146133	0.180496	0.120994	0.118462	0.12009
45	0.393547	0.40259	0.403856	0.232945	0.224445	0.244701	0.154453	0.149389	0.18339	0.121175	0.121717	0.122983
46	0.404037	0.406388	0.410186	0.234392	0.226253	0.246509	0.155538	0.149931	0.187007	0.122079	0.120994	0.124249
47	0.408377	0.414165	0.41742	0.237647	0.228424	0.249041	0.157708	0.14957	0.186103	0.12226	0.119728	0.122441
48	0.417782	0.421399	0.424474	0.239999	0.232403	0.253382	0.158432	0.150655	0.188092	0.123707	0.121356	0.123707
49	0.424293	0.428633	0.433697	0.243435	0.23602	0.256818	0.160602	0.15391	0.190624	0.124792	0.122079	0.125154
50	0.432251	0.435687	0.440208	0.247595	0.23819	0.258808	0.16223	0.155719	0.19388	0.124249	0.123164	0.124611
51	0.439485	0.441836	0.451964	0.251754	0.240179	0.262968	0.163315	0.156623	0.195869	0.126601	0.125335	0.126781
52	0.451422	0.452868	0.45956	0.256637	0.243797	0.267489	0.16657	0.159878	0.197859	0.128409	0.126781	0.128228
53	0.455762	0.462635	0.462816	0.261882	0.248499	0.271649	0.169102	0.16024	0.198582	0.128228	0.127505	0.130399
54	0.464443	0.464805	0.471678	0.260616	0.248318	0.272191	0.168198	0.160059	0.20021	0.12859	0.127505	0.130037
55	0.469688	0.467699	0.477465	0.26351	0.249946	0.273276	0.169826	0.160059	0.201657	0.128952	0.125877	0.129856
56	0.478912	0.478912	0.481444	0.269298	0.252839	0.277979	0.17073	0.160964	0.203465	0.128228	0.125154	0.131122
57	0.483072	0.478912	0.490668	0.268936	0.256637	0.280149	0.171815	0.162591	0.203284	0.13076	0.127686	0.130941
58	0.490487	0.490306	0.496093	0.272553	0.258265	0.284851	0.174709	0.164038	0.205997	0.131303	0.129133	0.131484
59	0.494466	0.4932	0.503328	0.275266	0.258808	0.285213	0.174528	0.165304	0.205274	0.131122	0.129313	0.132569
60	0.500253	0.502785	0.507488	0.277979	0.260074	0.290458	0.177603	0.164942	0.207806	0.132207	0.128409	0.133111
61	0.513094	0.505136	0.516169	0.284128	0.26568	0.293352	0.179773	0.16657	0.211966	0.135282	0.130941	0.136186
62	0.518158	0.511466	0.520148	0.285575	0.264053	0.294256	0.178507	0.166932	0.209253	0.132388	0.130037	0.135282
63	0.523584	0.515264	0.527382	0.290096	0.26984	0.300948	0.181401	0.169826	0.216306	0.135824	0.133473	0.137995
64	0.529914	0.521414	0.532627	0.289735	0.269298	0.30149	0.182486	0.169283	0.214136	0.136005	0.130941	0.135101
65	0.535701	0.523403	0.536787	0.291001	0.269298	0.300405	0.181762	0.167474	0.212146	0.132569	0.129133	0.135282
66	0.539319	0.530456	0.542031	0.29516	0.27183	0.306012	0.183752	0.170368	0.21721	0.136909	0.133473	0.13709
67	0.547457	0.536425	0.548	0.297873	0.274904	0.305831	0.184113	0.170368	0.217572	0.136729	0.133292	0.138176
68	0.555053	0.544383	0.555415	0.300586	0.277617	0.311076	0.188273	0.174709	0.219923	0.139803	0.135824	0.141974
69	0.559755	0.552159	0.563011	0.305831	0.282138	0.312884	0.191167	0.177603	0.220647	0.137271	0.139261	0.144144
70	0.564639	0.55234	0.564096	0.307097	0.281234	0.315778	0.191709	0.177422	0.222636	0.135463	0.137995	0.14342
71	0.566447	0.560117	0.569341	0.306916	0.283224	0.315959	0.190805	0.176517	0.222455	0.132569	0.137995	0.142878
72	0.578022	0.56283	0.574405	0.312884	0.28449	0.319938	0.192795	0.178326	0.222636	0.134739	0.137452	0.143782
73	0.578203	0.568256	0.581458	0.313608	0.288649	0.322832	0.193699	0.178507	0.224806	0.135101	0.139622	0.144144
74	0.58399	0.569341	0.586342	0.313969	0.289915	0.324278	0.195869	0.178688	0.227881	0.136186	0.138537	0.144325
75	0.591406	0.575852	0.589235	0.317406	0.292809	0.328438	0.197497	0.180496	0.229147	0.136186	0.141612	0.145952
76	0.591767	0.578565	0.592852	0.319214	0.290458	0.32464	0.196412	0.178326	0.226796	0.135282	0.138356	0.143782
77	0.597012	0.580554	0.597012	0.322108	0.292086	0.330608	0.199486	0.182124	0.229871	0.138176	0.141974	0.147218
78	0.600268	0.584714	0.598821	0.323917	0.292809	0.331694	0.198944	0.181401	0.230413	0.13709	0.139984	0.146857
79	0.607321	0.590501	0.606055	0.325906	0.296065	0.33296	0.200752	0.182305	0.23186	0.136367	0.142154	0.147038
80	0.617268	0.591406	0.612204	0.329162	0.29516	0.334045	0.200933	0.183028	0.230956	0.137633	0.141793	0.148484
81	0.616907	0.594299	0.616545	0.329342	0.298958	0.336034	0.201476	0.184294	0.233669	0.13908	0.142154	0.147761
82	0.621609	0.603161	0.620162	0.334226	0.300224	0.33929	0.202923	0.18339	0.233126	0.138176	0.141974	0.148484
83	0.630833	0.607864	0.624864	0.331151	0.302937	0.346162	0.206902	0.187731	0.236381	0.141612	0.143782	0.149389
84	0.633726	0.607864	0.631014	0.334226	0.304927	0.34562	0.206359	0.186284	0.23819	0.141431	0.14541	0.15174
85	0.63662	0.6113	0.633726	0.333502	0.304022	0.345077	0.205455	0.185741	0.235115	0.140346	0.143601	0.149208
86	0.642227	0.617087	0.635535	0.335311	0.308363	0.346886	0.206178	0.187369	0.236743	0.140527	0.143782	0.149931
87	0.646025	0.619258	0.639333	0.338928	0.30981	0.348513	0.207987	0.187911	0.238009	0.142516	0.145229	0.151197
88	0.647652	0.622875	0.645301	0.340375	0.306373	0.351226	0.207987	0.186826	0.240722	0.140346	0.145952	0.151197
89	0.656515	0.62595	0.650184	0.341098	0.308905	0.352492	0.210519	0.188816	0.241265	0.141974	0.146495	0.153548
90	0.658504	0.628843	0.651631	0.344715	0.309629	0.353035	0.209072	0.188997	0.241807	0.141069	0.144325	0.151559
91	0.658504	0.632099	0.65344	0.34779	0.310714	0.351588	0.208529	0.188635	0.241988	0.140165	0.144506	0.153548
92	0.659589	0.628482	0.653802	0.347971	0.310171	0.354301	0.207987	0.187731	0.239999	0.139261	0.14342	0.149931
93	0.669536	0.636439	0.660674	0.350141	0.313427	0.357737	0.21088	0.191529	0.241807	0.141974	0.145952	0.152644
94	0.670079	0.635535	0.661579	0.351226	0.31614	0.358641	0.211785	0.189539	0.243797	0.142697	0.145772	0.152825
95	0.675685	0.63861	0.666462	0.352673	0.31831	0.359727	0.211966	0.191348	0.24452	0.141431	0.146314	0.154453
96	0.679845	0.646748	0.670802	0.354843	0.319576	0.365695	0.214317	0.19189	0.248137	0.144506	0.148846	0.156442
97	0.682015	0.648557	0.674239	0.357556	0.318853	0.364429	0.213955	0.192433	0.246329	0.144686	0.148665	0.156261
98	0.684186	0.647652	0.674962	0.35412	0.317767	0.362439	0.214859	0.191348	0.245786	0.141974	0.148123	0.153548
99	0.690154	0.656515	0.68093	0.359546	0.321023	0.368589	0.216849	0.194241	0.249765	0.14541	0.14957	0.1559
100	0.689431	0.653982	0.681654	0.357195	0.321746	0.366237	0.214678	0.193518	0.248137	0.142878	0.147038	0.154995
101	0.693771	0.656515	0.685452	0.36045	0.32048	0.369312	0.21721	0.192795	0.249946	0.145772	0.14957	0.157346
102	0.696846	0.663025	0.690335	0.365876	0.325544	0.37094	0.218838	0.195146	0.253925	0.14541	0.150293	0.159336
103	0.701006	0.659408	0.688707	0.364971	0.321927	0.370397	0.215764	0.193699	0.248499	0.144686	0.14975	0.154814
104	0.706974	0.66827	0.695037	0.36895	0.327172	0.374919	0.219742	0.196412	0.253744	0.145772	0.151921	0.157166
105	0.708963	0.666823	0.698293	0.36895	0.325725	0.374376	0.218657	0.194061	0.252839	0.146314	0.150474	0.156623
106	0.712038	0.670079	0.702633	0.369674	0.327353	0.376727	0.220647	0.198763	0.253201	0.147399	0.152102	0.158793
107	0.713846	0.669717	0.702814	0.369131	0.327896	0.374195	0.219019	0.195146	0.251935	0.146133	0.149931	0.155719
108	0.716378	0.674058	0.705889	0.371844	0.327353	0.377993	0.218838	0.195146	0.253744	0.146133	0.149389	0.156442
109	0.716921	0.675685	0.706974	0.372748	0.328257	0.377812	0.219923	0.198401	0.252297	0.146676	0.152644	0.15807
110	0.720538	0.678398	0.710229	0.374014	0.330789	0.381972	0.221551	0.197316	0.254286	0.147399	0.152463	0.158974
111	0.72506	0.677856	0.712038	0.373833	0.332598	0.380344	0.222998	0.197316	0.255733	0.148304	0.15174	0.157889
112	0.725783	0.683101	0.713304	0.376908	0.332598	0.382153	0.223902	0.197497	0.256457	0.147761	0.152282	0.159878
113	0.728134	0.682196	0.717825	0.380344	0.33296	0.385228	0.222998	0.196954	0.256999	0.147942	0.151921	0.159155
114	0.729762	0.68726	0.719091	0.379078	0.33314	0.383962	0.223902	0.198401	0.256095	0.148665	0.153548	0.158793
115	0.731209	0.683101	0.718911	0.380163	0.334768	0.382876	0.222274	0.197859	0.254467	0.147399	0.151016	0.157346
116	0.736635	0.689973	0.72307	0.382876	0.336577	0.387398	0.224264	0.199486	0.258627	0.148665	0.154272	0.159878
117	0.741879	0.691601	0.726326	0.385408	0.336938	0.389568	0.225168	0.201114	0.260255	0.147942	0.15391	0.159336
118	0.736996	0.688526	0.721985	0.382876	0.335853	0.387036	0.224083	0.197135	0.256818	0.148665	0.151016	0.158251
119	0.740794	0.687803	0.725783	0.383962	0.335672	0.384685	0.22354	0.197316	0.255552	0.147399	0.150293	0.158432
120	0.745135	0.694314	0.727411	0.38776	0.339832	0.389568	0.225349	0.199848	0.259893	0.150655	0.154814	0.161687

## Sheet: ED6m
6'FAM Fluorescence (AU) = 5529.2*(MEF µM FITC). Values below in MEF (µM FITC).
	0 nM			25 nM			50 nM			75 nM
Time (min)	Replicate 1	Replicate 2	Replicate 3	Replicate 1	Replicate 2	Replicate 3	Replicate 1	Replicate 2	Replicate 3	Replicate 1	Replicate 2	Replicate 3
0	0.0544383	0.058598	0.0582363	0.0515445	0.0557043	0.0538957	0.0551617	0.0567894	0.0576937	0.0557043	0.0544383	0.0562468
1	0.0605874	0.062396	0.0622151	0.0551617	0.058598	0.0566086	0.0584171	0.059864	0.0613109	0.0582363	0.0584171	0.0591406
2	0.06113	0.0642046	0.0633003	0.0566086	0.0604066	0.0571511	0.0587788	0.0605874	0.0605874	0.0571511	0.0580554	0.0596831
3	0.0651089	0.06746	0.0656515	0.0582363	0.0609491	0.0576937	0.06113	0.0633003	0.0629386	0.0576937	0.0587788	0.06113
4	0.063662	0.0698112	0.0654706	0.0593214	0.0616726	0.0587788	0.0604066	0.063662	0.0622151	0.0580554	0.0584171	0.0609491
5	0.0680026	0.0723432	0.0683643	0.0613109	0.0643854	0.0584171	0.0613109	0.0642046	0.0642046	0.0593214	0.0602257	0.0613109
6	0.069992	0.0759604	0.0737901	0.0620343	0.063662	0.0596831	0.0618534	0.0645663	0.063662	0.059864	0.06113	0.0616726
7	0.0741518	0.0792158	0.0748752	0.0620343	0.0640237	0.0614917	0.0622151	0.0651089	0.0638429	0.059864	0.0614917	0.0625769
8	0.0788541	0.082833	0.0808435	0.0638429	0.0656515	0.0620343	0.0633003	0.0672792	0.0654706	0.0604066	0.0614917	0.062396
9	0.0835564	0.0869927	0.082833	0.0631194	0.066194	0.0616726	0.0633003	0.0670983	0.066194	0.0605874	0.062396	0.062396
10	0.089163	0.0947696	0.0898864	0.0647472	0.0669175	0.0645663	0.0631194	0.0681835	0.0658323	0.0605874	0.0640237	0.0627577
11	0.0933227	0.100014	0.0960356	0.0656515	0.0676409	0.0634812	0.0651089	0.0689069	0.0672792	0.0604066	0.0640237	0.0643854
12	0.10128	0.106525	0.103632	0.0680026	0.0705346	0.0663749	0.0660132	0.069992	0.0672792	0.062396	0.0658323	0.0656515
13	0.107249	0.11177	0.109238	0.0665557	0.0692686	0.0663749	0.0654706	0.0694495	0.066194	0.0600449	0.0645663	0.0638429
14	0.11593	0.121537	0.119005	0.0690878	0.0725241	0.0678217	0.0660132	0.0723432	0.0681835	0.0629386	0.0663749	0.066194
15	0.125154	0.131665	0.125515	0.0696303	0.0725241	0.0692686	0.0663749	0.0730666	0.0694495	0.0629386	0.0667366	0.0678217
16	0.132207	0.138899	0.134739	0.069992	0.0748752	0.0692686	0.0663749	0.0736092	0.0692686	0.0638429	0.0678217	0.0683643
17	0.139622	0.148123	0.143601	0.0714389	0.0754178	0.0710772	0.068726	0.0741518	0.0710772	0.0642046	0.0689069	0.0676409
18	0.151016	0.157346	0.153548	0.0734283	0.0745135	0.0728858	0.0678217	0.0739709	0.0708963	0.0638429	0.0703538	0.0683643
19	0.161868	0.166751	0.164581	0.0721623	0.0754178	0.0725241	0.0670983	0.0774072	0.0710772	0.0631194	0.071258	0.0690878
20	0.168379	0.177783	0.174528	0.0739709	0.0788541	0.0734283	0.0681835	0.0763221	0.0723432	0.0651089	0.0701729	0.0710772
21	0.178326	0.187731	0.182847	0.0734283	0.0775881	0.0727049	0.0676409	0.0745135	0.0721623	0.064928	0.069992	0.0692686
22	0.188997	0.197135	0.193518	0.0743326	0.0772264	0.0737901	0.0685452	0.0759604	0.0719815	0.0651089	0.0710772	0.071258
23	0.197497	0.207625	0.206359	0.0761412	0.0784924	0.0737901	0.0696303	0.0779498	0.0719815	0.0656515	0.0718006	0.0710772
24	0.208529	0.216487	0.212327	0.0741518	0.0779498	0.0743326	0.0676409	0.0761412	0.0708963	0.063662	0.0698112	0.0694495
25	0.219562	0.22969	0.225892	0.0777689	0.0810244	0.0770455	0.0701729	0.0784924	0.0741518	0.0667366	0.0736092	0.0732475
26	0.228243	0.237647	0.236562	0.0757795	0.0775881	0.0754178	0.0676409	0.0783115	0.0727049	0.0652897	0.0710772	0.0718006
27	0.239456	0.249222	0.249222	0.0790349	0.0835564	0.0770455	0.0705346	0.0792158	0.0746943	0.0672792	0.0730666	0.0719815
28	0.248318	0.258989	0.25935	0.0781307	0.0819287	0.0790349	0.0696303	0.0803009	0.0766838	0.0656515	0.0730666	0.0736092
29	0.259712	0.266404	0.268755	0.0783115	0.0803009	0.0770455	0.0685452	0.0790349	0.0739709	0.0656515	0.0730666	0.0723432
30	0.26767	0.277074	0.277255	0.0786732	0.0826521	0.0772264	0.0694495	0.0808435	0.0745135	0.0652897	0.0732475	0.0727049
31	0.27816	0.286479	0.287022	0.0783115	0.0833755	0.0777689	0.0683643	0.0790349	0.0737901	0.0643854	0.0736092	0.0725241
32	0.287383	0.297873	0.301852	0.0813861	0.0830138	0.0803009	0.0690878	0.0821095	0.0770455	0.0660132	0.0750561	0.0741518
33	0.29715	0.308001	0.311618	0.0806627	0.082833	0.0806627	0.069992	0.0817478	0.0755986	0.064928	0.0736092	0.0752369
34	0.30565	0.315959	0.320119	0.0817478	0.082833	0.0788541	0.0696303	0.0806627	0.0759604	0.0642046	0.0739709	0.0737901
35	0.317948	0.326449	0.33097	0.0806627	0.0857267	0.0806627	0.0696303	0.0830138	0.0770455	0.0647472	0.0732475	0.0757795
36	0.32663	0.338204	0.340736	0.0846415	0.0860884	0.0831947	0.0718006	0.0819287	0.0783115	0.0654706	0.0741518	0.0759604
37	0.336396	0.344896	0.350684	0.081567	0.0848224	0.081567	0.0692686	0.0830138	0.0759604	0.0643854	0.0739709	0.0759604
38	0.343088	0.351407	0.358099	0.0821095	0.0837372	0.0810244	0.0681835	0.0812052	0.0759604	0.063662	0.0737901	0.0736092
39	0.352854	0.363525	0.36895	0.0819287	0.0857267	0.0826521	0.0696303	0.0833755	0.0777689	0.0676409	0.0737901	0.0757795
40	0.365152	0.373291	0.379621	0.0860884	0.0888013	0.0848224	0.0728858	0.0864501	0.0810244	0.0694495	0.0745135	0.0793967
41	0.372387	0.383057	0.389568	0.0831947	0.089163	0.085365	0.0732475	0.0839181	0.0812052	0.0689069	0.0750561	0.0788541
42	0.379259	0.387217	0.39626	0.0839181	0.086631	0.0831947	0.0723432	0.082833	0.0783115	0.0681835	0.0741518	0.0766838
43	0.390653	0.399154	0.406388	0.0839181	0.0902481	0.0851841	0.0739709	0.0873544	0.0793967	0.0698112	0.0748752	0.0775881
44	0.396802	0.403675	0.41742	0.084099	0.0886204	0.0855458	0.0743326	0.0857267	0.0810244	0.0690878	0.0732475	0.0775881
45	0.407473	0.414346	0.423931	0.0848224	0.0889821	0.0884396	0.0754178	0.0850033	0.0819287	0.0703538	0.0745135	0.0793967
46	0.412899	0.424293	0.43207	0.0851841	0.0902481	0.0871736	0.0745135	0.086631	0.0812052	0.0692686	0.0736092	0.0786732
47	0.424293	0.427729	0.440208	0.0830138	0.0882587	0.0850033	0.0728858	0.0846415	0.0795775	0.0685452	0.0719815	0.0772264
48	0.430804	0.437676	0.447624	0.0846415	0.0889821	0.086631	0.0725241	0.085365	0.0806627	0.0680026	0.0730666	0.0792158
49	0.440389	0.445092	0.45522	0.0833755	0.0897056	0.0875353	0.0732475	0.0859075	0.0812052	0.0689069	0.0732475	0.0779498
50	0.443102	0.454496	0.465348	0.0839181	0.0886204	0.0868118	0.0725241	0.0850033	0.0808435	0.068726	0.0741518	0.0786732
51	0.457028	0.458475	0.474571	0.0871736	0.0909716	0.0868118	0.0737901	0.0900673	0.0821095	0.0694495	0.0766838	0.0797584
52	0.462092	0.467699	0.483433	0.0880778	0.0915141	0.0888013	0.0761412	0.0884396	0.0842798	0.071258	0.0781307	0.0806627
53	0.470773	0.473667	0.488497	0.087897	0.092961	0.0886204	0.0755986	0.0915141	0.0837372	0.0708963	0.0781307	0.0806627
54	0.47638	0.481444	0.496093	0.0882587	0.092961	0.0897056	0.0741518	0.0884396	0.0839181	0.0701729	0.0765029	0.0783115
55	0.483614	0.485965	0.502243	0.0868118	0.094227	0.0886204	0.0759604	0.0897056	0.0837372	0.0703538	0.0768646	0.0783115
56	0.489583	0.491572	0.510562	0.0880778	0.0924184	0.0886204	0.0755986	0.0875353	0.0819287	0.0710772	0.0757795	0.0777689
57	0.498806	0.501157	0.516711	0.0871736	0.0918759	0.0888013	0.0745135	0.0877161	0.0835564	0.0698112	0.0772264	0.0786732
58	0.5017	0.507126	0.525212	0.0871736	0.0936844	0.0888013	0.0746943	0.0873544	0.0842798	0.0718006	0.0772264	0.0788541
59	0.51002	0.515807	0.531542	0.0888013	0.092961	0.0889821	0.0748752	0.0864501	0.0837372	0.0703538	0.0777689	0.0777689
60	0.514903	0.517796	0.538414	0.0900673	0.0920567	0.0897056	0.0763221	0.0895247	0.084099	0.071258	0.0797584	0.0777689
61	0.524488	0.52268	0.547095	0.0909716	0.0962165	0.0915141	0.0775881	0.0911524	0.0855458	0.0736092	0.0799392	0.0795775
62	0.528467	0.528467	0.548361	0.0889821	0.0940462	0.0893438	0.0757795	0.0882587	0.0835564	0.0716198	0.0766838	0.0781307
63	0.534616	0.53751	0.559936	0.0913333	0.0971207	0.092961	0.0784924	0.0913333	0.0873544	0.0741518	0.0801201	0.0812052
64	0.539861	0.542393	0.563192	0.090429	0.0944079	0.0907907	0.0759604	0.0902481	0.0859075	0.0725241	0.0786732	0.0795775
65	0.545649	0.544202	0.568437	0.0875353	0.091695	0.0895247	0.0741518	0.086631	0.0837372	0.0701729	0.0755986	0.0766838
66	0.55234	0.554149	0.574405	0.0906099	0.0945887	0.0925993	0.0772264	0.090429	0.085365	0.0721623	0.0774072	0.0783115
67	0.557223	0.560117	0.579469	0.0906099	0.0949504	0.0915141	0.0754178	0.089163	0.0859075	0.0714389	0.0779498	0.0792158
68	0.563553	0.562107	0.587788	0.0918759	0.0971207	0.0935036	0.0770455	0.0922376	0.0875353	0.0727049	0.0799392	0.081567
69	0.569522	0.574586	0.595746	0.0924184	0.0978442	0.0936844	0.0788541	0.0913333	0.087897	0.0739709	0.0804818	0.0813861
70	0.579107	0.575128	0.59864	0.0931419	0.0976633	0.0936844	0.0766838	0.0925993	0.0862693	0.0736092	0.0788541	0.0801201
71	0.580916	0.575309	0.603885	0.0915141	0.0956739	0.0920567	0.0777689	0.0902481	0.0869927	0.0725241	0.0779498	0.0795775
72	0.584352	0.57965	0.610577	0.092961	0.0958547	0.0936844	0.0779498	0.0920567	0.0869927	0.0734283	0.0795775	0.0788541
73	0.592129	0.582724	0.613109	0.0940462	0.0963973	0.0933227	0.0793967	0.090429	0.0877161	0.0739709	0.0792158	0.0799392
74	0.59448	0.588693	0.620524	0.0911524	0.0963973	0.094227	0.0774072	0.0915141	0.0882587	0.0736092	0.0783115	0.0797584
75	0.598097	0.597555	0.627577	0.092961	0.0991102	0.0938653	0.0792158	0.0927801	0.0884396	0.0734283	0.0806627	0.0808435
76	0.602981	0.599002	0.62812	0.0931419	0.0960356	0.0936844	0.0777689	0.0895247	0.087897	0.0730666	0.0765029	0.0795775
77	0.608949	0.607502	0.634631	0.0935036	0.0971207	0.0944079	0.0781307	0.0913333	0.089163	0.0736092	0.0801201	0.0813861
78	0.614013	0.607321	0.641503	0.0927801	0.0978442	0.0956739	0.0777689	0.0927801	0.0884396	0.0736092	0.0804818	0.0792158
79	0.616907	0.612747	0.642408	0.0922376	0.0985676	0.0944079	0.0784924	0.0907907	0.0888013	0.0736092	0.0797584	0.0790349
80	0.623598	0.614013	0.646748	0.0925993	0.0971207	0.0945887	0.0783115	0.0907907	0.087897	0.0739709	0.0793967	0.0799392
81	0.630471	0.619439	0.656334	0.0935036	0.099291	0.0958547	0.0783115	0.0925993	0.0882587	0.0736092	0.0790349	0.0804818
82	0.632099	0.620343	0.658685	0.0933227	0.0985676	0.0958547	0.0792158	0.0924184	0.0886204	0.0734283	0.0804818	0.0793967
83	0.637524	0.629205	0.665196	0.0944079	0.10128	0.0985676	0.0801201	0.0947696	0.092961	0.0765029	0.0826521	0.0813861
84	0.643493	0.631737	0.666462	0.096759	0.100919	0.0969399	0.0803009	0.0949504	0.0918759	0.0745135	0.082833	0.0824712
85	0.645663	0.633365	0.667185	0.0953122	0.0985676	0.0962165	0.0801201	0.092961	0.090429	0.0739709	0.0804818	0.0812052
86	0.647472	0.635897	0.671164	0.0949504	0.0991102	0.0962165	0.0792158	0.0938653	0.090429	0.0745135	0.081567	0.0813861
87	0.654706	0.638429	0.678941	0.0969399	0.100738	0.0998336	0.0810244	0.0951313	0.0931419	0.0755986	0.0819287	0.0830138
88	0.657238	0.644397	0.681111	0.0936844	0.0994719	0.0973016	0.0799392	0.0935036	0.0907907	0.0741518	0.0793967	0.0804818
89	0.659589	0.648918	0.686175	0.0969399	0.100738	0.0983867	0.0813861	0.0951313	0.0933227	0.0755986	0.0831947	0.0837372
90	0.661579	0.64711	0.68708	0.0922376	0.0998336	0.0974825	0.0801201	0.0940462	0.0900673	0.0741518	0.0806627	0.0813861
91	0.668451	0.650004	0.690154	0.0938653	0.100376	0.0973016	0.0808435	0.0938653	0.0906099	0.0745135	0.0806627	0.0810244
92	0.666823	0.652174	0.689612	0.091695	0.0963973	0.095493	0.0775881	0.090429	0.0898864	0.0727049	0.0797584	0.0793967
93	0.670621	0.658866	0.696665	0.0945887	0.0989293	0.0976633	0.0806627	0.0944079	0.090429	0.0754178	0.0808435	0.0812052
94	0.679303	0.663206	0.696122	0.0960356	0.10128	0.0998336	0.081567	0.094227	0.0935036	0.0750561	0.0806627	0.0824712
95	0.678579	0.661579	0.705527	0.0945887	0.0998336	0.0982059	0.0806627	0.0938653	0.0913333	0.0754178	0.0804818	0.0803009
96	0.685633	0.671345	0.707697	0.0983867	0.102546	0.100738	0.0819287	0.0965782	0.0949504	0.0761412	0.0833755	0.0839181
97	0.688707	0.672068	0.71258	0.0978442	0.102004	0.100014	0.082833	0.0956739	0.0931419	0.0755986	0.082833	0.084099
98	0.688165	0.670079	0.711134	0.0947696	0.0985676	0.0982059	0.0801201	0.092961	0.0920567	0.0748752	0.0803009	0.0803009
99	0.691239	0.676047	0.720719	0.0985676	0.103089	0.102004	0.082833	0.0971207	0.0953122	0.0768646	0.082833	0.0837372
100	0.693229	0.673696	0.71457	0.0940462	0.10128	0.099291	0.0808435	0.0927801	0.0924184	0.0743326	0.0801201	0.0821095
101	0.701186	0.678217	0.7209	0.0969399	0.102004	0.100195	0.081567	0.0953122	0.0918759	0.0752369	0.0817478	0.0813861
102	0.700282	0.686537	0.72723	0.100014	0.102727	0.103993	0.0837372	0.0978442	0.0945887	0.0775881	0.084099	0.0835564
103	0.701729	0.683101	0.726868	0.095493	0.101823	0.10128	0.0808435	0.0933227	0.0924184	0.0739709	0.081567	0.0812052
104	0.710229	0.688526	0.734645	0.0991102	0.103089	0.102908	0.0837372	0.098025	0.0947696	0.0770455	0.0819287	0.0842798
105	0.709325	0.688888	0.732656	0.099291	0.103089	0.1011	0.0826521	0.0958547	0.095493	0.0761412	0.081567	0.0837372
106	0.711857	0.691963	0.743688	0.0985676	0.102727	0.103451	0.0830138	0.0976633	0.0944079	0.0783115	0.0837372	0.084099
107	0.71457	0.69142	0.739167	0.0971207	0.100557	0.101642	0.0813861	0.0945887	0.0924184	0.0763221	0.0824712	0.0817478
108	0.717825	0.692144	0.739167	0.099291	0.101642	0.102004	0.082833	0.0963973	0.0944079	0.0757795	0.084099	0.0824712
109	0.720177	0.697208	0.747667	0.0994719	0.102727	0.102546	0.0817478	0.096759	0.0958547	0.0770455	0.0831947	0.0844607
110	0.723432	0.697208	0.749656	0.098025	0.104717	0.103812	0.0839181	0.098025	0.095493	0.0777689	0.0850033	0.0831947
111	0.724155	0.704261	0.745677	0.0982059	0.10327	0.102004	0.0824712	0.0976633	0.0949504	0.0775881	0.0839181	0.0844607
112	0.729762	0.70191	0.750742	0.0982059	0.105078	0.102727	0.0826521	0.0974825	0.095493	0.0775881	0.0837372	0.084099
113	0.733017	0.706431	0.75454	0.100195	0.10544	0.104174	0.0839181	0.0962165	0.0947696	0.0774072	0.0830138	0.0833755
114	0.733922	0.705889	0.757252	0.100376	0.104355	0.103632	0.0837372	0.0958547	0.0956739	0.0774072	0.0833755	0.0837372
115	0.731751	0.709506	0.755082	0.0985676	0.103632	0.102546	0.0830138	0.0965782	0.0933227	0.0763221	0.0824712	0.0837372
116	0.733922	0.70824	0.759061	0.0998336	0.103451	0.103812	0.084099	0.0983867	0.0969399	0.0781307	0.0842798	0.0848224
117	0.738262	0.709144	0.763582	0.100557	0.105621	0.104355	0.0839181	0.0991102	0.0969399	0.0783115	0.0842798	0.0850033
118	0.73989	0.704984	0.76087	0.0973016	0.103993	0.102546	0.081567	0.0962165	0.0945887	0.0772264	0.0812052	0.0830138
119	0.73989	0.712761	0.763763	0.0973016	0.103993	0.102908	0.0803009	0.0947696	0.0935036	0.0757795	0.0812052	0.0833755
120	0.743688	0.719272	0.768104	0.102185	0.105078	0.10544	0.0846415	0.0989293	0.0982059	0.0779498	0.085365	0.085365
