# Supplementary material for: Programming cell-free biosensors with DNA strand displacement circuits
Source: Nat Chem Biol. 2022 Feb 17;18(4):385–93. doi: 10.1038/s41589-021-00962-9 (PMC8964419; doi:10.1038/s41589-021-00962-9)
Supplement: Source Data Extended Data Fig. 7 — Calibrated plate reader source data for Extended Data Fig. 7. [file 41589_2021_962_MOESM22_ESM.xlsx]

## Sheet: ED7b
6'FAM Fluorescence (AU) = 5529.2*(MEF µM FITC). Values below in MEF (µM FITC).
	NOT Gate						Control
	No Input			Tetracycline			No Input			Tetracycline
Time (min)	Replicate 1	Replicate 2	Replicate 3	Replicate 1	Replicate 2	Replicate 3	Replicate 1	Replicate 2	Replicate 3	Replicate 1	Replicate 2	Replicate 3
0	0.0634812	0.0562468	0.0531722	0.0620343	0.06113	0.0544383	0.0604066	0.0616726	0.0584171	0.0609491	0.0589597	0.0602257
1	0.064928	0.0589597	0.0553425	0.0634812	0.0647472	0.0562468	0.0643854	0.0647472	0.0620343	0.064928	0.06113	0.0616726
2	0.0667366	0.0613109	0.0562468	0.0654706	0.0643854	0.0571511	0.0651089	0.0670983	0.0642046	0.0658323	0.062396	0.0631194
3	0.0689069	0.0631194	0.0580554	0.0663749	0.0658323	0.058598	0.0660132	0.0683643	0.0663749	0.0676409	0.063662	0.0645663
4	0.0696303	0.0658323	0.0607683	0.0678217	0.066194	0.059864	0.0690878	0.0719815	0.0685452	0.0698112	0.066194	0.0672792
5	0.0727049	0.0676409	0.0620343	0.0683643	0.0658323	0.0593214	0.0727049	0.0732475	0.0718006	0.0732475	0.0689069	0.0701729
6	0.0755986	0.0705346	0.0647472	0.0698112	0.0670983	0.0613109	0.0768646	0.0768646	0.0763221	0.0745135	0.071258	0.0734283
7	0.0790349	0.0723432	0.06746	0.0692686	0.0676409	0.0620343	0.0801201	0.0806627	0.0793967	0.0772264	0.0750561	0.0772264
8	0.082833	0.0777689	0.069992	0.068726	0.0685452	0.0620343	0.084099	0.0842798	0.0835564	0.0810244	0.0775881	0.0803009
9	0.0882587	0.0808435	0.0741518	0.0708963	0.0694495	0.0627577	0.0886204	0.0895247	0.0888013	0.0844607	0.0821095	0.0850033
10	0.0925993	0.0855458	0.0777689	0.0710772	0.0692686	0.0631194	0.0938653	0.094227	0.092961	0.0884396	0.0862693	0.0893438
11	0.0974825	0.0898864	0.0821095	0.0708963	0.0701729	0.0638429	0.0996528	0.100195	0.0994719	0.0925993	0.0913333	0.0940462
12	0.102185	0.094227	0.0857267	0.0721623	0.0707155	0.0640237	0.106164	0.104898	0.105078	0.0976633	0.0969399	0.10128
13	0.107068	0.0989293	0.0902481	0.0727049	0.069992	0.0634812	0.112494	0.111047	0.114121	0.103812	0.102546	0.107068
14	0.113398	0.105078	0.0956739	0.0750561	0.0727049	0.064928	0.119909	0.118281	0.120271	0.108877	0.108877	0.113941
15	0.120451	0.112494	0.102727	0.0754178	0.0716198	0.0663749	0.12642	0.125154	0.127505	0.114664	0.114483	0.120994
16	0.127867	0.117919	0.109419	0.0766838	0.0745135	0.0665557	0.134558	0.134016	0.134377	0.120994	0.12226	0.126781
17	0.133473	0.124792	0.114483	0.0766838	0.0737901	0.066194	0.142697	0.142335	0.144144	0.128771	0.129856	0.136186
18	0.139622	0.13076	0.12009	0.0766838	0.0736092	0.0667366	0.151559	0.149389	0.152644	0.136186	0.136909	0.142878
19	0.147218	0.13709	0.125515	0.0783115	0.0752369	0.0689069	0.159517	0.158793	0.160059	0.143601	0.144686	0.151016
20	0.151921	0.143601	0.132207	0.0793967	0.0766838	0.0681835	0.166751	0.164581	0.168017	0.149208	0.149931	0.1559
21	0.159517	0.150293	0.137995	0.0797584	0.0772264	0.0685452	0.177603	0.174166	0.178869	0.158974	0.160964	0.166932
22	0.165666	0.156985	0.145048	0.0810244	0.0775881	0.0685452	0.187007	0.183933	0.186284	0.166028	0.168741	0.174347
23	0.173624	0.164762	0.152282	0.0831947	0.0792158	0.0701729	0.195688	0.19189	0.195507	0.173262	0.176698	0.183209
24	0.179773	0.172177	0.161325	0.0819287	0.0790349	0.069992	0.205636	0.201838	0.204912	0.18122	0.186465	0.193699
25	0.187188	0.179411	0.167836	0.0822904	0.0783115	0.0705346	0.212508	0.210338	0.213774	0.190986	0.193518	0.199848
26	0.197135	0.18755	0.176156	0.084099	0.0812052	0.071258	0.224083	0.218657	0.22354	0.199306	0.20238	0.209795
27	0.204008	0.194965	0.181943	0.085365	0.0810244	0.071258	0.232945	0.226977	0.232222	0.207625	0.211423	0.217572
28	0.209795	0.201295	0.188997	0.0857267	0.0810244	0.0721623	0.240722	0.23602	0.24036	0.215221	0.219742	0.226615
29	0.219742	0.210519	0.198763	0.0860884	0.0824712	0.0728858	0.251573	0.245063	0.249946	0.22336	0.229871	0.234211
30	0.228424	0.218115	0.20437	0.0877161	0.0839181	0.0750561	0.261159	0.254648	0.257723	0.231679	0.237828	0.242531
31	0.23403	0.226434	0.212327	0.0880778	0.082833	0.0739709	0.270021	0.262968	0.268393	0.239999	0.245786	0.252478
32	0.241807	0.232222	0.219742	0.089163	0.0830138	0.0757795	0.277798	0.270564	0.275628	0.247052	0.253925	0.25935
33	0.251935	0.239637	0.225892	0.0882587	0.0848224	0.0754178	0.288288	0.279606	0.283947	0.25501	0.263691	0.267308
34	0.25718	0.247233	0.236924	0.0897056	0.0857267	0.0761412	0.295884	0.289554	0.293533	0.26351	0.27183	0.275447
35	0.265319	0.253744	0.242169	0.0889821	0.0851841	0.0746943	0.304927	0.298777	0.299863	0.273276	0.281596	0.282862
36	0.272734	0.260255	0.24868	0.0911524	0.0864501	0.0768646	0.314512	0.307459	0.310533	0.279968	0.288107	0.291001
37	0.281777	0.268032	0.254286	0.0913333	0.0862693	0.0765029	0.321746	0.311257	0.320661	0.287022	0.296788	0.298235
38	0.288468	0.275628	0.264414	0.092961	0.0884396	0.0783115	0.333502	0.321566	0.32681	0.296788	0.303841	0.30565
39	0.298235	0.283224	0.269659	0.0936844	0.0877161	0.0784924	0.338024	0.33296	0.335311	0.30565	0.313427	0.312884
40	0.299863	0.288468	0.275447	0.0936844	0.0893438	0.0777689	0.346343	0.3373	0.342183	0.310352	0.319214	0.321746
41	0.309991	0.293171	0.283585	0.0947696	0.0875353	0.0772264	0.356833	0.347971	0.351588	0.317948	0.328257	0.330066
42	0.315959	0.303299	0.292086	0.0956739	0.0889821	0.0790349	0.365333	0.355205	0.360631	0.324278	0.337662	0.336396
43	0.324098	0.310171	0.295884	0.0949504	0.0897056	0.0781307	0.372387	0.362259	0.368408	0.332417	0.34363	0.345258
44	0.331332	0.317406	0.304927	0.0974825	0.0898864	0.0788541	0.378355	0.368589	0.373653	0.338204	0.347971	0.34779
45	0.337843	0.325002	0.312523	0.0978442	0.091695	0.0808435	0.387036	0.377631	0.382515	0.348513	0.35828	0.357195
46	0.344896	0.329885	0.317587	0.0983867	0.0918759	0.0799392	0.397164	0.383057	0.390472	0.353939	0.366599	0.365152
47	0.353939	0.33929	0.325002	0.10128	0.0938653	0.0822904	0.403313	0.393185	0.398249	0.361716	0.372206	0.371482
48	0.357556	0.345258	0.330066	0.0998336	0.0927801	0.0806627	0.410548	0.39843	0.406026	0.368046	0.379078	0.380163
49	0.365876	0.352131	0.338385	0.103089	0.0944079	0.082833	0.419771	0.409643	0.413803	0.378174	0.389749	0.388664
50	0.373291	0.359003	0.347066	0.102908	0.0949504	0.0817478	0.425921	0.414165	0.419048	0.380344	0.394632	0.3921
51	0.377451	0.365333	0.350865	0.102185	0.094227	0.082833	0.435506	0.419952	0.426644	0.390111	0.401866	0.400962
52	0.386313	0.37094	0.359184	0.10327	0.096759	0.0850033	0.44256	0.428633	0.432251	0.394813	0.408016	0.405122
53	0.391196	0.376365	0.363525	0.102004	0.0962165	0.0833755	0.448166	0.434421	0.439666	0.4006	0.414346	0.410186
54	0.393547	0.385047	0.371301	0.103632	0.0956739	0.0846415	0.458475	0.440208	0.446719	0.407292	0.421399	0.418144
55	0.400239	0.391738	0.377451	0.101461	0.0962165	0.0842798	0.461369	0.446538	0.451241	0.413622	0.427548	0.421218
56	0.408558	0.396983	0.38143	0.101823	0.0971207	0.0848224	0.464443	0.450698	0.457932	0.418325	0.432612	0.427187
57	0.414888	0.401866	0.389026	0.101461	0.0989293	0.0868118	0.478369	0.457752	0.46589	0.427367	0.439847	0.435325
58	0.421037	0.407654	0.39409	0.0998336	0.0991102	0.086631	0.482167	0.466071	0.471316	0.432974	0.448166	0.439666
59	0.426282	0.413261	0.398792	0.0994719	0.099291	0.0848224	0.488317	0.472039	0.48054	0.437857	0.449251	0.446538
60	0.432974	0.420133	0.406026	0.100195	0.100195	0.0869927	0.494647	0.475837	0.483795	0.443102	0.458113	0.45106
61	0.439485	0.427548	0.414346	0.100376	0.1011	0.0877161	0.499711	0.483795	0.490306	0.448709	0.460645	0.455039
62	0.444006	0.431889	0.418867	0.100195	0.100738	0.087897	0.507307	0.490487	0.497721	0.453411	0.468784	0.460645
63	0.449794	0.438038	0.425197	0.0994719	0.101823	0.0893438	0.51219	0.494285	0.501519	0.458294	0.472039	0.466794
64	0.455039	0.445815	0.429538	0.0978442	0.101823	0.0875353	0.519967	0.499711	0.507849	0.463901	0.48054	0.473305
65	0.460464	0.451964	0.436772	0.0989293	0.104355	0.089163	0.521052	0.501881	0.511647	0.46806	0.481987	0.473305
66	0.467518	0.455762	0.439304	0.0998336	0.10327	0.090429	0.529552	0.510381	0.516711	0.476923	0.491391	0.483253
67	0.473125	0.456847	0.44256	0.096759	0.101823	0.089163	0.534616	0.516892	0.521956	0.478369	0.495189	0.488497
68	0.481082	0.464082	0.447624	0.0983867	0.105259	0.0906099	0.538957	0.518701	0.526116	0.483253	0.498264	0.491391
69	0.486146	0.468965	0.452868	0.0976633	0.105078	0.090429	0.545106	0.527563	0.534978	0.489944	0.50586	0.498806
70	0.491934	0.474391	0.46173	0.100376	0.106525	0.0925993	0.549989	0.532084	0.542031	0.492657	0.509839	0.500796
71	0.496998	0.477646	0.466433	0.100919	0.107611	0.0927801	0.555234	0.537691	0.544925	0.49953	0.514903	0.507488
72	0.502966	0.481806	0.471678	0.10128	0.107611	0.0935036	0.565	0.545106	0.55017	0.504956	0.521414	0.508392
73	0.506583	0.485965	0.473848	0.102185	0.10743	0.0927801	0.568618	0.547638	0.555596	0.506402	0.52485	0.515084
74	0.509658	0.489402	0.477827	0.100557	0.107068	0.0927801	0.573139	0.551436	0.55867	0.511647	0.526116	0.518882
75	0.517977	0.496636	0.487412	0.103632	0.110504	0.0962165	0.580554	0.556862	0.566447	0.518158	0.534978	0.522137
76	0.522318	0.498806	0.48904	0.103451	0.109419	0.0945887	0.582182	0.562649	0.567894	0.521594	0.535701	0.526839
77	0.526478	0.500434	0.495551	0.103451	0.109057	0.094227	0.589054	0.565362	0.573139	0.525392	0.540585	0.530999
78	0.532265	0.502785	0.496274	0.103993	0.110143	0.0962165	0.59231	0.569522	0.575309	0.52901	0.544383	0.531542
79	0.536425	0.511105	0.501338	0.106344	0.111951	0.0963973	0.595565	0.576575	0.581639	0.53118	0.549085	0.539319
80	0.539499	0.512552	0.505317	0.10544	0.113036	0.0962165	0.599544	0.580192	0.587608	0.537329	0.551617	0.540585
81	0.542393	0.51653	0.508754	0.105621	0.112675	0.096759	0.60714	0.583448	0.59231	0.54167	0.557947	0.547457
82	0.546191	0.517435	0.515626	0.105983	0.112313	0.0969399	0.608587	0.585799	0.597555	0.544925	0.560298	0.549447
83	0.550713	0.523584	0.523041	0.107972	0.115387	0.0994719	0.616364	0.593757	0.597374	0.546372	0.562649	0.554691
84	0.556138	0.525573	0.523041	0.107249	0.113579	0.0973016	0.620343	0.600449	0.605513	0.551979	0.570426	0.55867
85	0.559213	0.529371	0.527201	0.108696	0.114302	0.0985676	0.625769	0.599544	0.60714	0.553425	0.570245	0.557947
86	0.563553	0.532446	0.527382	0.108334	0.114845	0.0989293	0.62812	0.602076	0.612928	0.56066	0.577299	0.561926
87	0.568437	0.538233	0.534616	0.110504	0.115749	0.0991102	0.634088	0.606959	0.614555	0.560117	0.581097	0.562649
88	0.569703	0.536244	0.539319	0.110866	0.116292	0.100376	0.636801	0.610034	0.620705	0.564277	0.582905	0.567894
89	0.577841	0.539138	0.542393	0.112855	0.117558	0.10128	0.640961	0.614917	0.624864	0.568618	0.587969	0.574224
90	0.578746	0.544383	0.546372	0.113579	0.1181	0.10327	0.64494	0.618715	0.626492	0.57115	0.591767	0.575852
91	0.581639	0.548904	0.551074	0.113398	0.118643	0.101642	0.64494	0.620162	0.627396	0.578022	0.59032	0.579469
92	0.591586	0.555234	0.552159	0.115207	0.119366	0.102366	0.649461	0.623237	0.631014	0.579107	0.592491	0.582001
93	0.59014	0.559755	0.555596	0.115026	0.120813	0.103089	0.655429	0.631014	0.636801	0.580735	0.598097	0.58598
94	0.593395	0.563915	0.561564	0.116834	0.120451	0.103993	0.658142	0.631014	0.636078	0.581097	0.601895	0.585799
95	0.593214	0.563915	0.562107	0.115387	0.119547	0.102908	0.663206	0.636078	0.646206	0.584714	0.603342	0.59032
96	0.597012	0.567894	0.56699	0.115568	0.119909	0.104174	0.658866	0.641865	0.646567	0.588331	0.608045	0.594661
97	0.599906	0.571692	0.570969	0.117377	0.121356	0.104898	0.669536	0.645482	0.649099	0.590863	0.60913	0.593938
98	0.603342	0.575309	0.570969	0.116834	0.121175	0.104355	0.670079	0.645663	0.652536	0.593395	0.614013	0.598459
99	0.607864	0.57748	0.574948	0.118281	0.121356	0.105621	0.675866	0.651089	0.653802	0.593938	0.614917	0.59864
100	0.609853	0.584352	0.579288	0.117196	0.121717	0.105259	0.676771	0.653259	0.659227	0.595927	0.616183	0.600449
101	0.615098	0.584533	0.58182	0.121175	0.125515	0.108877	0.684909	0.65561	0.66194	0.599002	0.619258	0.607864
102	0.613832	0.58399	0.584714	0.119909	0.123164	0.106525	0.682739	0.654525	0.664834	0.602619	0.625045	0.608225
103	0.616907	0.584171	0.589597	0.118824	0.124069	0.105259	0.685994	0.654344	0.668632	0.605874	0.62613	0.608406
104	0.618353	0.594118	0.589959	0.120813	0.124792	0.107249	0.690697	0.66393	0.67026	0.606598	0.626492	0.612747
105	0.625226	0.596108	0.591948	0.122441	0.126962	0.108696	0.697027	0.665738	0.673877	0.609311	0.631556	0.612023
106	0.624864	0.596108	0.594661	0.121898	0.125335	0.108334	0.696303	0.667004	0.677856	0.613832	0.631918	0.616726
107	0.627577	0.598821	0.599183	0.124069	0.128952	0.109238	0.69775	0.669536	0.679122	0.614917	0.635716	0.615821
108	0.629928	0.599002	0.602438	0.123888	0.126058	0.109962	0.700825	0.675324	0.682739	0.618896	0.636982	0.620524
109	0.634631	0.603523	0.603885	0.12443	0.129313	0.111047	0.703538	0.675866	0.684728	0.621247	0.636801	0.620705
110	0.631918	0.602076	0.606055	0.124611	0.128047	0.107972	0.709506	0.683643	0.689069	0.623056	0.64512	0.624141
111	0.636258	0.60497	0.608406	0.128228	0.130037	0.112675	0.710229	0.683643	0.692324	0.62613	0.643493	0.632099
112	0.638971	0.60714	0.611662	0.125877	0.127867	0.1096	0.714208	0.685271	0.694495	0.629205	0.645301	0.627939
113	0.64078	0.613109	0.614917	0.129313	0.130941	0.112132	0.716921	0.686356	0.692505	0.630109	0.648738	0.629567
114	0.644759	0.609672	0.619077	0.129675	0.134558	0.113036	0.723794	0.687441	0.696484	0.630833	0.646567	0.631918
115	0.645301	0.614013	0.622513	0.129675	0.132026	0.114302	0.719815	0.690697	0.69775	0.632641	0.651631	0.638067
116	0.64295	0.614194	0.622332	0.128771	0.129856	0.111589	0.721985	0.692686	0.701186	0.631194	0.651812	0.633365
117	0.651089	0.614736	0.625769	0.130037	0.133292	0.115207	0.722347	0.697931	0.703176	0.637524	0.653078	0.634992
118	0.65344	0.616364	0.627758	0.131845	0.134739	0.114664	0.726507	0.699016	0.707516	0.639333	0.657057	0.639152
119	0.651812	0.615641	0.627216	0.128952	0.134197	0.11376	0.724336	0.698474	0.705165	0.635173	0.65977	0.63879
120	0.655068	0.616002	0.629205	0.131484	0.13275	0.114664	0.729943	0.703176	0.710953	0.63879	0.65977	0.64078

## Sheet: ED7d
6'FAM Fluorescence (AU) = 5529.2*(MEF µM FITC). Values below in MEF (µM FITC).
	NOT Gate						Control
	No Input			ZnSO4			No Input			ZnSO4
Time (min)	Replicate 1	Replicate 2	Replicate 3	Replicate 1	Replicate 2	Replicate 3	Replicate 1	Replicate 2	Replicate 3	Replicate 1	Replicate 2	Replicate 3
0	0.06746	0.0665557	0.066194	0.0647472	0.0643854	0.0634812	0.163942	0.178415	0.177611	0.169749	0.174127	0.159832
1	0.0716198	0.0716198	0.0701729	0.0683643	0.068726	0.0676409	0.170017	0.187528	0.18315	0.175735	0.177343	0.168319
2	0.0754178	0.0745135	0.0732475	0.069992	0.0696303	0.0705346	0.171357	0.190029	0.182257	0.17636	0.17913	0.16957
3	0.0788541	0.0786732	0.0766838	0.0714389	0.0719815	0.0708963	0.174931	0.199142	0.190298	0.185294	0.186992	0.174305
4	0.0821095	0.0837372	0.0826521	0.0736092	0.0732475	0.0732475	0.180113	0.205039	0.195211	0.192531	0.19271	0.177432
5	0.0864501	0.089163	0.0868118	0.0746943	0.0725241	0.0741518	0.186992	0.210399	0.197892	0.197355	0.195837	0.18047
6	0.0940462	0.0960356	0.0931419	0.0781307	0.0761412	0.0774072	0.189761	0.21433	0.199321	0.20075	0.196373	0.181363
7	0.0998336	0.103451	0.0991102	0.0793967	0.0770455	0.0777689	0.202984	0.223711	0.209863	0.208791	0.207898	0.191459
8	0.10544	0.112494	0.105802	0.0810244	0.0781307	0.0790349	0.208523	0.234075	0.215581	0.215402	0.213884	0.196105
9	0.113217	0.120271	0.113579	0.0831947	0.0784924	0.0797584	0.217368	0.243366	0.224962	0.226838	0.218797	0.202269
10	0.122622	0.130399	0.121175	0.0842798	0.081567	0.0804818	0.227821	0.251407	0.230323	0.234343	0.228714	0.211203
11	0.132388	0.141069	0.131484	0.086631	0.0822904	0.0822904	0.233539	0.258018	0.237202	0.242562	0.23604	0.216832
12	0.14125	0.151197	0.138899	0.0873544	0.0842798	0.0835564	0.2456	0.267399	0.246672	0.252122	0.243009	0.224158
13	0.150655	0.163496	0.149027	0.0895247	0.085365	0.0859075	0.251407	0.274993	0.255964	0.260699	0.249263	0.230501
14	0.161506	0.174347	0.159517	0.0911524	0.0873544	0.0868118	0.260163	0.287501	0.265702	0.268739	0.261056	0.241222
15	0.169826	0.18556	0.164219	0.092961	0.0873544	0.0875353	0.272313	0.297507	0.271152	0.280264	0.267846	0.247923
16	0.180496	0.196231	0.175251	0.0953122	0.0900673	0.089163	0.282587	0.305101	0.279014	0.291879	0.277048	0.254981
17	0.193518	0.209434	0.187007	0.096759	0.0922376	0.0900673	0.290807	0.31618	0.290449	0.305101	0.287233	0.267221
18	0.202742	0.220285	0.197316	0.0982059	0.0931419	0.0918759	0.303047	0.324757	0.298043	0.315018	0.300366	0.276691
19	0.212508	0.23186	0.206178	0.0982059	0.0940462	0.0925993	0.312517	0.333333	0.307514	0.323059	0.310909	0.287233
20	0.220466	0.241626	0.214136	0.0996528	0.0925993	0.0906099	0.320826	0.342178	0.314036	0.335924	0.319217	0.295274
21	0.233307	0.255552	0.2277	0.102185	0.0971207	0.0953122	0.330296	0.352988	0.323059	0.346109	0.328777	0.306442
22	0.242711	0.266223	0.237105	0.104355	0.0985676	0.0951313	0.344322	0.366211	0.332887	0.358706	0.344054	0.317788
23	0.254105	0.277617	0.249041	0.106344	0.100376	0.0974825	0.353078	0.373448	0.344054	0.371661	0.354329	0.329581
24	0.265138	0.289373	0.258808	0.107249	0.101461	0.100014	0.359421	0.381935	0.352452	0.382918	0.363352	0.335478
25	0.272915	0.300586	0.268936	0.109419	0.102727	0.100557	0.368177	0.389797	0.35817	0.391405	0.372286	0.345752
26	0.283224	0.313608	0.277074	0.110323	0.103812	0.1011	0.378898	0.398731	0.370321	0.401412	0.383365	0.358796
27	0.292086	0.323012	0.28883	0.111409	0.106164	0.103089	0.383007	0.409363	0.377915	0.410882	0.397034	0.3663
28	0.301129	0.33296	0.298597	0.113217	0.10743	0.103451	0.396587	0.419459	0.388725	0.423658	0.40168	0.376485
29	0.31198	0.3458	0.308905	0.114664	0.1096	0.104536	0.4057	0.4233	0.395426	0.435183	0.411239	0.386849
30	0.319033	0.357375	0.317044	0.116292	0.1096	0.106525	0.414545	0.440722	0.402752	0.445457	0.429376	0.400339
31	0.330608	0.36895	0.326991	0.117196	0.11177	0.108334	0.421513	0.445546	0.415528	0.45868	0.434825	0.409542
32	0.338204	0.37528	0.333502	0.119366	0.112675	0.109057	0.42875	0.451085	0.42062	0.464219	0.447154	0.41517
33	0.347066	0.386855	0.343992	0.120271	0.113941	0.110866	0.433575	0.455999	0.428393	0.473868	0.454212	0.426606
34	0.354843	0.397164	0.350684	0.120994	0.114664	0.111409	0.440811	0.467078	0.435719	0.483427	0.462611	0.43554
35	0.365514	0.406026	0.363705	0.122622	0.116834	0.111951	0.452694	0.481283	0.444742	0.495667	0.476101	0.442687
36	0.372387	0.41525	0.369674	0.124249	0.118281	0.114302	0.456893	0.48298	0.446886	0.496203	0.4803	0.450996
37	0.380163	0.427187	0.379983	0.125696	0.119005	0.115749	0.467167	0.494237	0.459037	0.513267	0.493165	0.462075
38	0.389749	0.434421	0.386494	0.12642	0.120271	0.115387	0.477352	0.503976	0.466274	0.52104	0.50335	0.473421
39	0.398792	0.443645	0.396441	0.12859	0.123164	0.117739	0.479764	0.509604	0.473421	0.528723	0.508175	0.476548
40	0.402952	0.451783	0.401686	0.129313	0.121898	0.118281	0.491557	0.514965	0.480568	0.542482	0.51961	0.48852
41	0.412899	0.459198	0.410005	0.132569	0.125154	0.121175	0.494237	0.520772	0.489145	0.548289	0.525596	0.496203
42	0.421037	0.46806	0.419952	0.133654	0.125877	0.121537	0.505316	0.532118	0.497632	0.55767	0.540516	0.505137
43	0.427548	0.479093	0.427729	0.134739	0.129133	0.123526	0.51291	0.541142	0.505405	0.566068	0.547396	0.515501
44	0.434602	0.485242	0.432793	0.133654	0.128409	0.123345	0.512106	0.540516	0.507817	0.56857	0.54954	0.51702
45	0.440389	0.491934	0.443102	0.13709	0.131665	0.125335	0.523541	0.5482	0.514786	0.574824	0.559635	0.529527
46	0.449613	0.502062	0.450879	0.13908	0.131845	0.126239	0.528634	0.556687	0.521219	0.58349	0.565979	0.528991
47	0.4554	0.509477	0.454677	0.139261	0.134558	0.127505	0.536496	0.566336	0.532208	0.595551	0.576789	0.540963
48	0.462092	0.513456	0.464262	0.141431	0.135824	0.128409	0.542125	0.569106	0.530957	0.599571	0.583847	0.546145
49	0.470954	0.524669	0.473486	0.144325	0.138356	0.132569	0.549451	0.579916	0.540784	0.609756	0.589565	0.554632
50	0.475837	0.534255	0.476923	0.145048	0.138356	0.133111	0.557581	0.585902	0.549093	0.617439	0.599571	0.560261
51	0.483253	0.540042	0.48488	0.145952	0.138899	0.134197	0.554632	0.585545	0.555436	0.616367	0.603413	0.562137
52	0.48904	0.547095	0.488678	0.147038	0.142154	0.134197	0.568659	0.589208	0.56169	0.625123	0.610292	0.573662
53	0.495189	0.552883	0.496274	0.147942	0.14125	0.136729	0.570178	0.590816	0.56303	0.627892	0.612258	0.577772
54	0.5017	0.559575	0.502604	0.14975	0.144506	0.138356	0.573394	0.590369	0.566157	0.635218	0.620924	0.583668
55	0.508392	0.566809	0.50803	0.151016	0.144325	0.137633	0.578665	0.596534	0.575181	0.642187	0.624229	0.588582
56	0.511647	0.568979	0.514903	0.14975	0.145591	0.137995	0.590637	0.6052	0.581524	0.650049	0.634593	0.603055
57	0.520871	0.579107	0.525392	0.153368	0.148304	0.141974	0.592781	0.605021	0.584204	0.653891	0.634325	0.601179
58	0.525573	0.583629	0.528829	0.15608	0.150293	0.142697	0.598946	0.613687	0.593853	0.663361	0.649245	0.608595
59	0.530095	0.592129	0.53118	0.1559	0.150293	0.144506	0.605468	0.624319	0.599124	0.667203	0.655678	0.614938
60	0.537691	0.599544	0.538776	0.157889	0.151559	0.146133	0.60654	0.625391	0.604842	0.670866	0.655588	0.621639
61	0.540946	0.600268	0.543478	0.160783	0.153729	0.147399	0.609488	0.623961	0.605468	0.676494	0.653891	0.622085
62	0.548181	0.611481	0.551979	0.161687	0.157166	0.149027	0.622621	0.638881	0.613062	0.680783	0.670598	0.629858
63	0.554511	0.614555	0.553968	0.160964	0.155357	0.148123	0.621907	0.636469	0.620477	0.686769	0.671044	0.638613
64	0.560841	0.619077	0.563011	0.164942	0.158974	0.153187	0.632181	0.643438	0.620209	0.687305	0.676941	0.6404
65	0.562107	0.624322	0.565543	0.162772	0.157527	0.14975	0.636827	0.650317	0.633521	0.696775	0.685339	0.648173
66	0.568618	0.636439	0.57332	0.168379	0.160783	0.154634	0.639149	0.657375	0.637363	0.703386	0.687841	0.64996
67	0.572596	0.639333	0.57766	0.16856	0.162772	0.156261	0.64174	0.652729	0.633074	0.698651	0.688198	0.651747
68	0.576214	0.642046	0.581097	0.169645	0.163857	0.157166	0.64853	0.662557	0.640222	0.703922	0.694988	0.661038
69	0.583448	0.64928	0.589597	0.171453	0.165123	0.160602	0.646744	0.665505	0.643885	0.70821	0.698294	0.658626
70	0.591767	0.652536	0.592852	0.173081	0.166932	0.161144	0.656124	0.671848	0.64987	0.71232	0.700974	0.667381
71	0.594299	0.656334	0.596289	0.17489	0.168198	0.161868	0.658358	0.675511	0.658358	0.720986	0.709819	0.670508
72	0.599906	0.665015	0.603161	0.176337	0.170911	0.162772	0.66211	0.680515	0.659877	0.724471	0.712142	0.670955
73	0.6028	0.665738	0.610034	0.177241	0.171092	0.163315	0.662021	0.683284	0.665595	0.729563	0.714911	0.673725
74	0.607683	0.670079	0.61546	0.178688	0.173443	0.165304	0.672385	0.689538	0.672117	0.733137	0.722684	0.683552
75	0.610215	0.682015	0.616364	0.179773	0.173443	0.166932	0.670866	0.692665	0.673189	0.732869	0.724024	0.68525
76	0.617449	0.68093	0.623779	0.183209	0.17489	0.168379	0.676941	0.702046	0.678728	0.741535	0.727508	0.691593
77	0.624864	0.685813	0.627758	0.182305	0.176337	0.169826	0.68525	0.703654	0.68114	0.747253	0.730635	0.696685
78	0.626311	0.693048	0.628843	0.185199	0.178145	0.171634	0.688466	0.702671	0.68248	0.744841	0.741803	0.70151
79	0.63228	0.695399	0.636801	0.186103	0.179954	0.172358	0.68927	0.710891	0.690878	0.75029	0.742696	0.698383
80	0.63228	0.701186	0.638248	0.187369	0.180858	0.173081	0.691146	0.707674	0.691146	0.752256	0.7435	0.702939
81	0.637524	0.70408	0.641503	0.190082	0.18339	0.176517	0.696417	0.714643	0.691772	0.756455	0.741892	0.703029
82	0.642046	0.708421	0.649099	0.190986	0.183752	0.176517	0.701331	0.721344	0.699187	0.754221	0.750201	0.711069
83	0.64711	0.711857	0.652355	0.191348	0.184113	0.177422	0.703207	0.723845	0.700438	0.763334	0.753149	0.715358
84	0.653078	0.716921	0.659408	0.195507	0.188092	0.181581	0.712946	0.733047	0.709283	0.771554	0.757974	0.723309
85	0.655972	0.718368	0.661217	0.194061	0.187369	0.179592	0.710801	0.733137	0.707049	0.771643	0.756634	0.723309
86	0.659408	0.722889	0.665919	0.196231	0.189901	0.182124	0.716966	0.733583	0.709461	0.766819	0.761101	0.722952
87	0.662121	0.732837	0.667004	0.198039	0.190986	0.185741	0.714554	0.7368	0.714107	0.774145	0.761547	0.721969
88	0.666462	0.731932	0.67243	0.198944	0.192252	0.184837	0.729116	0.745287	0.720272	0.777718	0.769141	0.737068
89	0.672249	0.737358	0.677494	0.201657	0.193699	0.187188	0.720004	0.747967	0.71777	0.782096	0.773609	0.729206
90	0.674239	0.741156	0.681835	0.202018	0.194603	0.188092	0.723131	0.750737	0.730099	0.779416	0.773162	0.729206
91	0.676951	0.747124	0.684547	0.204189	0.195869	0.188635	0.734656	0.754043	0.732065	0.783525	0.77343	0.740284
92	0.681654	0.746401	0.684547	0.203465	0.198039	0.189901	0.737068	0.755562	0.729831	0.78701	0.778254	0.738408
93	0.683101	0.750742	0.68925	0.207444	0.200391	0.193699	0.74216	0.765478	0.737515	0.79648	0.786384	0.749486
94	0.687622	0.752188	0.694856	0.206359	0.201114	0.193156	0.743858	0.764853	0.745555	0.793442	0.78969	0.753953
95	0.694314	0.760327	0.696484	0.208168	0.200572	0.194784	0.744662	0.764228	0.749486	0.795497	0.796569	0.756276
96	0.696484	0.757614	0.701186	0.211242	0.202923	0.195869	0.747253	0.767891	0.743947	0.797105	0.788707	0.752435
97	0.698112	0.765572	0.706974	0.210519	0.206178	0.198763	0.747967	0.77066	0.748057	0.796748	0.791298	0.749486
98	0.705165	0.768285	0.71041	0.21287	0.207806	0.200391	0.755025	0.779416	0.758688	0.803449	0.796659	0.757884
99	0.70607	0.769732	0.712038	0.215583	0.207806	0.199848	0.75306	0.775217	0.754757	0.803002	0.797552	0.757616
100	0.707697	0.778955	0.714932	0.215944	0.208529	0.202018	0.762709	0.784776	0.759046	0.815599	0.804163	0.764049
101	0.713485	0.779136	0.715293	0.216668	0.210157	0.203284	0.765478	0.792728	0.764674	0.817743	0.806754	0.767712
102	0.716017	0.783477	0.718368	0.217753	0.2107	0.20455	0.769588	0.790851	0.771464	0.816314	0.803002	0.765925
103	0.715293	0.786732	0.7209	0.221551	0.215583	0.207444	0.761726	0.786206	0.769677	0.814706	0.808988	0.76521
104	0.720177	0.784743	0.729581	0.221551	0.215764	0.210157	0.767891	0.792102	0.771286	0.817207	0.813991	0.769141
105	0.724517	0.787456	0.733922	0.22354	0.216306	0.209614	0.77075	0.798982	0.773698	0.817297	0.818547	0.773519
106	0.726326	0.795594	0.733198	0.223902	0.217753	0.211785	0.771018	0.797909	0.775842	0.81819	0.814616	0.774681
107	0.729219	0.793605	0.732837	0.222455	0.219019	0.210519	0.781203	0.804789	0.783257	0.816403	0.817207	0.777718
108	0.73356	0.799935	0.740433	0.226615	0.219923	0.214859	0.776735	0.800411	0.777629	0.817833	0.814259	0.775842
109	0.736815	0.800297	0.744954	0.225711	0.222998	0.215221	0.7829	0.80184	0.786831	0.819173	0.82096	0.784598
110	0.740613	0.806265	0.75038	0.228966	0.223902	0.219019	0.780309	0.810596	0.78013	0.821406	0.825427	0.783257
111	0.741879	0.807169	0.745858	0.229871	0.223179	0.218115	0.783704	0.809613	0.790851	0.819619	0.819619	0.782811
112	0.747124	0.807893	0.754359	0.228062	0.225349	0.219019	0.79246	0.814259	0.788529	0.819619	0.822657	0.787456
113	0.750922	0.812957	0.752008	0.231137	0.228785	0.221008	0.7938	0.816492	0.794425	0.823372	0.831859	0.786206
114	0.747124	0.816936	0.761774	0.232945	0.22969	0.222274	0.792638	0.818815	0.794068	0.825963	0.828554	0.787278
115	0.752731	0.822542	0.759604	0.232222	0.230051	0.22336	0.802555	0.828464	0.797195	0.826141	0.831144	0.790941
116	0.755263	0.818744	0.761412	0.233669	0.230775	0.224445	0.803359	0.826945	0.805235	0.834271	0.839096	0.791745
117	0.757072	0.826702	0.76738	0.233307	0.232222	0.226977	0.802555	0.825784	0.801126	0.830162	0.833825	0.796212
118	0.763582	0.825255	0.765391	0.236201	0.233126	0.226434	0.802823	0.826677	0.804253	0.829358	0.833199	0.797195
119	0.762859	0.827244	0.764668	0.235296	0.232583	0.224264	0.803985	0.831859	0.808362	0.830251	0.838202	0.799518
120	0.767742	0.833213	0.776062	0.239275	0.235658	0.230413	0.804342	0.835165	0.811668	0.836684	0.838381	0.799071

## Sheet: ED7f
6'FAM Fluorescence (AU) = 5529.2*(MEF µM FITC). Values below in MEF (µM FITC).
	No Input			Tetracycline			ZnSO4			Both
Time (min)	Replicate 1	Replicate 2	Replicate 3	Replicate 1	Replicate 2	Replicate 3	Replicate 1	Replicate 2	Replicate 3	Replicate 1	Replicate 2	Replicate 3
0	0.104536	0.125154	0.0969399	0.110143	0.111047	0.095493	0.112494	0.108515	0.0978442	0.110143	0.109962	0.0958547
1	0.108696	0.129313	0.0998336	0.114483	0.114664	0.0983867	0.114121	0.111951	0.10128	0.112855	0.112855	0.0989293
2	0.112313	0.132388	0.102908	0.116653	0.116473	0.0994719	0.117739	0.113941	0.103089	0.116473	0.11593	0.101642
3	0.115207	0.136005	0.104717	0.118281	0.119005	0.101461	0.120813	0.116292	0.105983	0.117919	0.117377	0.103812
4	0.116292	0.137633	0.104536	0.117919	0.12009	0.1011	0.119366	0.117196	0.106887	0.118281	0.1181	0.104174
5	0.119728	0.14342	0.107791	0.119728	0.121175	0.102727	0.123345	0.121537	0.108515	0.12009	0.119728	0.105259
6	0.122622	0.146495	0.111047	0.122441	0.124069	0.104898	0.126601	0.122983	0.112675	0.122441	0.123888	0.108153
7	0.125877	0.151197	0.112675	0.122441	0.125696	0.105621	0.130399	0.128047	0.11376	0.125154	0.126962	0.110866
8	0.130037	0.154634	0.117015	0.124792	0.127505	0.109962	0.134016	0.13275	0.119547	0.126781	0.13076	0.113579
9	0.133654	0.159878	0.119547	0.125515	0.129494	0.109962	0.137995	0.136548	0.12226	0.131122	0.13492	0.117196
10	0.137995	0.164038	0.122983	0.127143	0.129856	0.109962	0.142516	0.140346	0.126781	0.134197	0.135463	0.12009
11	0.141974	0.169826	0.127686	0.127505	0.132388	0.112313	0.147399	0.14758	0.131665	0.137271	0.141612	0.125335
12	0.146133	0.175251	0.131484	0.130037	0.134558	0.114121	0.153368	0.154091	0.13709	0.142154	0.145772	0.130037
13	0.14975	0.181401	0.135101	0.130579	0.134016	0.114302	0.16024	0.162049	0.14541	0.146495	0.151559	0.135101
14	0.155538	0.185199	0.137452	0.130941	0.134197	0.113941	0.168017	0.170368	0.150836	0.151378	0.157889	0.140165
15	0.16024	0.193156	0.142516	0.132026	0.137814	0.115749	0.178326	0.181581	0.16024	0.157889	0.166208	0.14125
16	0.167294	0.197497	0.146676	0.134377	0.139984	0.117377	0.188092	0.19189	0.170368	0.165123	0.173805	0.149208
17	0.171453	0.207444	0.151921	0.135101	0.137814	0.118643	0.199486	0.203104	0.181401	0.173985	0.184294	0.156985
18	0.177783	0.213232	0.157527	0.136729	0.139261	0.12009	0.211604	0.215944	0.193337	0.183571	0.188454	0.166389
19	0.181943	0.22137	0.161325	0.136909	0.139442	0.119547	0.222998	0.227881	0.20437	0.191529	0.197316	0.17489
20	0.188454	0.228966	0.167836	0.138176	0.14125	0.121175	0.237286	0.243977	0.217753	0.205093	0.210157	0.187369
21	0.194422	0.235477	0.173805	0.140888	0.143963	0.123164	0.255552	0.260074	0.232945	0.216487	0.223721	0.197859
22	0.200572	0.245605	0.178869	0.142154	0.144144	0.123164	0.26767	0.276713	0.245786	0.228785	0.23602	0.207806
23	0.206178	0.251573	0.184294	0.141974	0.145772	0.124973	0.284851	0.29299	0.264234	0.242892	0.248861	0.221732
24	0.213232	0.261702	0.190624	0.144506	0.147038	0.126058	0.301671	0.310533	0.278521	0.256999	0.26568	0.232764
25	0.218476	0.26984	0.197678	0.144325	0.147218	0.126781	0.31831	0.328619	0.294799	0.271106	0.281596	0.245786
26	0.222817	0.276351	0.204189	0.143963	0.148484	0.127324	0.337843	0.347971	0.312342	0.283766	0.294979	0.257723
27	0.230232	0.285936	0.2107	0.147218	0.151378	0.129313	0.358099	0.368227	0.329885	0.300948	0.312884	0.272734
28	0.235839	0.291905	0.216125	0.146495	0.150655	0.129313	0.37311	0.388121	0.346343	0.314331	0.325544	0.284309
29	0.240722	0.30565	0.220466	0.14975	0.153368	0.131122	0.392462	0.407111	0.361716	0.331151	0.342002	0.296065
30	0.247595	0.313969	0.229328	0.150474	0.154453	0.132388	0.410728	0.426463	0.382876	0.347609	0.360088	0.308544
31	0.252478	0.319214	0.232222	0.14975	0.15608	0.132026	0.429357	0.445453	0.393185	0.363705	0.375461	0.3203
32	0.258627	0.329162	0.241988	0.153006	0.156442	0.13492	0.447081	0.469326	0.411814	0.376185	0.394632	0.333502
33	0.263148	0.338204	0.246148	0.153187	0.158974	0.134739	0.462635	0.484699	0.427367	0.391015	0.409462	0.344534
34	0.267127	0.346162	0.252478	0.15391	0.159517	0.135824	0.481987	0.504413	0.444368	0.402771	0.426282	0.353758
35	0.274904	0.356652	0.258446	0.1559	0.160783	0.13709	0.497179	0.526116	0.457028	0.419771	0.440027	0.368227
36	0.278883	0.362259	0.263148	0.156261	0.160964	0.136729	0.512732	0.541127	0.47005	0.431527	0.458294	0.376365
37	0.285394	0.372387	0.269478	0.156985	0.163496	0.139261	0.526116	0.561202	0.486689	0.444368	0.47222	0.387217
38	0.290277	0.381791	0.274904	0.158612	0.163676	0.139622	0.543117	0.579288	0.499891	0.45739	0.484519	0.397888
39	0.283947	0.386674	0.280149	0.157889	0.162953	0.138718	0.555777	0.597917	0.508573	0.46806	0.502785	0.406569
40	0.292628	0.396622	0.28883	0.161325	0.165847	0.14342	0.568618	0.61763	0.526297	0.479997	0.515084	0.417963
41	0.296607	0.405303	0.294799	0.16241	0.167294	0.144686	0.582182	0.635897	0.536606	0.491029	0.531542	0.423027
42	0.30149	0.414888	0.303118	0.163676	0.170368	0.14541	0.595927	0.650004	0.549627	0.50369	0.544021	0.435325
43	0.306373	0.420857	0.305107	0.163857	0.170911	0.145591	0.606598	0.666823	0.559575	0.512009	0.556138	0.439304
44	0.310171	0.43207	0.311437	0.164581	0.172177	0.146857	0.614917	0.678398	0.568979	0.521414	0.570788	0.446719
45	0.314331	0.436229	0.317767	0.166028	0.171453	0.147761	0.62595	0.691239	0.576937	0.528105	0.58182	0.453773
46	0.319576	0.446177	0.321746	0.165847	0.172719	0.146314	0.63861	0.709325	0.586703	0.535159	0.593214	0.460826
47	0.32663	0.453592	0.32681	0.167836	0.174347	0.14975	0.645482	0.718187	0.599002	0.544563	0.603523	0.468241
48	0.329342	0.459922	0.331151	0.167836	0.175251	0.14975	0.650365	0.729039	0.601534	0.549989	0.611119	0.469688
49	0.335672	0.470231	0.338747	0.169283	0.175975	0.151197	0.657961	0.746763	0.612928	0.558309	0.624864	0.476923
50	0.33947	0.473848	0.34363	0.170007	0.17706	0.151378	0.664291	0.75255	0.6198	0.562468	0.62812	0.483253
51	0.345439	0.481625	0.349779	0.170911	0.177964	0.152825	0.67026	0.76937	0.625045	0.566086	0.639876	0.486146
52	0.347609	0.487955	0.353758	0.171092	0.177964	0.153006	0.676771	0.772987	0.628843	0.571873	0.652536	0.490306
53	0.355024	0.497721	0.359727	0.173985	0.180135	0.1559	0.680207	0.787637	0.638971	0.578022	0.660132	0.494827
54	0.357737	0.504232	0.362439	0.174528	0.180677	0.15391	0.685633	0.795413	0.640237	0.581278	0.665196	0.497359
55	0.360993	0.509296	0.370216	0.175071	0.182486	0.15608	0.69359	0.80518	0.644759	0.585076	0.676951	0.502966
56	0.363163	0.51852	0.374195	0.17706	0.182667	0.156985	0.693771	0.813318	0.65145	0.589778	0.681111	0.504594
57	0.369312	0.52286	0.378355	0.177422	0.183933	0.157708	0.69992	0.818744	0.654344	0.593938	0.688165	0.50803
58	0.372929	0.536063	0.385408	0.178688	0.185379	0.158793	0.70191	0.82851	0.655972	0.595023	0.694314	0.51219
59	0.378536	0.536967	0.388664	0.178688	0.184475	0.158793	0.704623	0.835202	0.656876	0.594661	0.696484	0.512732
60	0.383057	0.547457	0.392462	0.181762	0.188092	0.161144	0.707516	0.837372	0.660132	0.599906	0.702091	0.514179
61	0.385951	0.549989	0.396983	0.180135	0.188635	0.16223	0.707878	0.845692	0.663749	0.600087	0.707155	0.519243
62	0.390111	0.558309	0.401686	0.180858	0.188454	0.161687	0.709325	0.846958	0.665557	0.605693	0.71457	0.52069
63	0.393909	0.560841	0.405303	0.180496	0.189539	0.161325	0.708602	0.850213	0.66827	0.604789	0.717464	0.519967
64	0.395717	0.569703	0.40693	0.181943	0.189901	0.161325	0.7124	0.857448	0.672973	0.606598	0.721985	0.523403
65	0.401686	0.576937	0.413441	0.183209	0.190624	0.163857	0.713846	0.861969	0.672068	0.606417	0.719815	0.528105
66	0.404398	0.582001	0.418686	0.183933	0.192071	0.165485	0.718187	0.863054	0.674058	0.612928	0.729039	0.527382
67	0.406207	0.58598	0.42158	0.184837	0.192252	0.164219	0.7124	0.868299	0.672973	0.609672	0.731571	0.52485
68	0.409282	0.592852	0.424835	0.183571	0.191709	0.165847	0.71674	0.870289	0.6746	0.612566	0.734826	0.529552
69	0.412718	0.599725	0.431889	0.187007	0.194422	0.166389	0.716559	0.877161	0.680569	0.61347	0.737358	0.527744
70	0.417239	0.601353	0.43424	0.18556	0.193699	0.166389	0.715293	0.87481	0.679122	0.613651	0.737358	0.528829
71	0.420857	0.608949	0.436953	0.188273	0.196231	0.166751	0.716921	0.879332	0.68509	0.614917	0.743145	0.532265
72	0.422665	0.614013	0.439485	0.18755	0.196231	0.168017	0.717645	0.881502	0.681292	0.61546	0.740975	0.530818
73	0.42375	0.624864	0.445815	0.189539	0.197859	0.169826	0.718549	0.880598	0.684547	0.615821	0.745858	0.53534
74	0.430442	0.627577	0.449794	0.188997	0.198944	0.171273	0.721623	0.888555	0.68509	0.616545	0.749295	0.536063
75	0.432612	0.628301	0.452507	0.190805	0.198944	0.17073	0.719996	0.884396	0.682196	0.619258	0.746943	0.53534
76	0.434963	0.634812	0.4554	0.189358	0.198944	0.169645	0.719272	0.885481	0.686718	0.615279	0.749114	0.535882
77	0.438219	0.641865	0.458113	0.190263	0.200572	0.172539	0.720719	0.890545	0.681835	0.617268	0.753454	0.536967
78	0.44256	0.644578	0.464262	0.192795	0.203284	0.172177	0.722528	0.890906	0.687441	0.614555	0.752731	0.536244
79	0.445272	0.650908	0.464262	0.193518	0.202742	0.172539	0.722528	0.889098	0.68708	0.619981	0.753816	0.541127
80	0.445272	0.65561	0.466433	0.192252	0.202561	0.173262	0.720538	0.893981	0.686175	0.617811	0.756167	0.538595
81	0.44889	0.658504	0.470773	0.192975	0.202018	0.173985	0.7209	0.892534	0.687803	0.617087	0.753093	0.541489
82	0.447804	0.659408	0.472039	0.191348	0.200029	0.171634	0.719815	0.895428	0.684367	0.615279	0.757614	0.537872
83	0.459379	0.668089	0.478189	0.19388	0.205455	0.176337	0.72506	0.90013	0.690878	0.618353	0.76087	0.540042
84	0.457932	0.672973	0.480901	0.195507	0.20654	0.176156	0.722347	0.890545	0.685813	0.617087	0.757976	0.540042
85	0.46155	0.674239	0.483614	0.196773	0.206721	0.175975	0.721623	0.897779	0.690154	0.624141	0.76087	0.542936
86	0.462816	0.679483	0.486508	0.196231	0.205274	0.176156	0.717464	0.892534	0.685813	0.619077	0.76105	0.543478
87	0.463901	0.686718	0.490125	0.198401	0.207806	0.178507	0.725421	0.898864	0.690697	0.621428	0.761593	0.540404
88	0.465167	0.686537	0.491391	0.19822	0.207806	0.177783	0.721262	0.892896	0.688165	0.617449	0.761412	0.542393
89	0.472039	0.693229	0.492838	0.197497	0.210519	0.178688	0.721623	0.895609	0.693771	0.619981	0.764848	0.542212
90	0.472039	0.696303	0.497179	0.197316	0.209072	0.177603	0.719634	0.897598	0.687622	0.617449	0.760508	0.542212
91	0.473125	0.700101	0.498625	0.20021	0.21088	0.180496	0.724517	0.90013	0.691239	0.621428	0.767923	0.546191
92	0.471135	0.702633	0.500977	0.197678	0.208891	0.178326	0.719453	0.899769	0.688707	0.616002	0.763402	0.538957
93	0.479816	0.711314	0.50586	0.200572	0.212508	0.181943	0.72307	0.898864	0.69142	0.618534	0.767019	0.54384
94	0.481444	0.714208	0.508573	0.201657	0.212689	0.181943	0.725241	0.899045	0.692867	0.622875	0.762316	0.547457
95	0.480721	0.718368	0.512009	0.201476	0.214498	0.182667	0.724879	0.900311	0.694314	0.617992	0.765029	0.545829
96	0.482891	0.719634	0.510381	0.203104	0.213593	0.182486	0.722347	0.896151	0.692505	0.620705	0.766476	0.545468
97	0.483253	0.718911	0.51436	0.202018	0.213593	0.182667	0.724155	0.901577	0.691058	0.616545	0.767742	0.544563
98	0.484157	0.725602	0.516711	0.201295	0.211785	0.18122	0.717102	0.898141	0.691601	0.611481	0.759423	0.544021
99	0.487955	0.730305	0.518882	0.20437	0.214317	0.184656	0.721804	0.898683	0.691601	0.617087	0.764848	0.547819
100	0.491029	0.729943	0.521052	0.20455	0.215764	0.185922	0.721262	0.897417	0.690154	0.619619	0.766295	0.544925
101	0.493019	0.736635	0.523403	0.204008	0.217572	0.185018	0.722889	0.901939	0.696665	0.617992	0.764668	0.545829
102	0.493019	0.740252	0.523946	0.20654	0.218115	0.186103	0.721804	0.896332	0.695218	0.62179	0.765934	0.545649
103	0.495189	0.741337	0.525392	0.204189	0.218296	0.186103	0.720357	0.899045	0.692867	0.619439	0.76521	0.550713
104	0.494466	0.744773	0.52702	0.205093	0.217753	0.186103	0.721623	0.896151	0.695761	0.617811	0.768285	0.548723
105	0.49953	0.749656	0.530999	0.206359	0.219923	0.18755	0.721443	0.898683	0.695218	0.619077	0.763763	0.548181
106	0.500977	0.757252	0.531361	0.20871	0.220285	0.189539	0.7209	0.899045	0.694676	0.61763	0.76521	0.551979
107	0.503147	0.756891	0.536244	0.209072	0.222274	0.187911	0.721443	0.899949	0.696484	0.61763	0.76937	0.545468
108	0.501157	0.754178	0.534797	0.206902	0.218296	0.186284	0.722347	0.895428	0.693952	0.61546	0.766838	0.545106
109	0.503509	0.759061	0.534978	0.209253	0.222094	0.188273	0.720719	0.901939	0.694133	0.617449	0.766295	0.546734
110	0.507126	0.76304	0.544744	0.209795	0.224083	0.190082	0.722889	0.899045	0.695761	0.618173	0.765934	0.550532
111	0.510562	0.764487	0.54384	0.210338	0.222636	0.190624	0.723432	0.897779	0.698293	0.617268	0.766476	0.548542
112	0.507307	0.769732	0.540765	0.208168	0.22137	0.188635	0.718911	0.896332	0.695037	0.617811	0.76087	0.548361
113	0.511647	0.774434	0.546553	0.21088	0.225892	0.190082	0.720719	0.897236	0.694676	0.617811	0.762497	0.546372
114	0.509658	0.777147	0.547638	0.212146	0.22553	0.190082	0.723432	0.899045	0.698293	0.616364	0.76304	0.551436
115	0.514179	0.779498	0.548723	0.213955	0.226615	0.192252	0.720357	0.899769	0.697569	0.619077	0.763763	0.550713
116	0.512371	0.779136	0.549447	0.21287	0.227338	0.192614	0.723975	0.899226	0.697208	0.619619	0.76304	0.550351
117	0.514722	0.781487	0.551979	0.211785	0.226977	0.194422	0.721623	0.896151	0.697027	0.616183	0.763763	0.551074
118	0.515264	0.782573	0.552159	0.212327	0.22553	0.193337	0.720538	0.897056	0.69558	0.620343	0.761412	0.551436
119	0.515445	0.785285	0.554149	0.212327	0.228424	0.192071	0.718911	0.894162	0.694495	0.616907	0.765934	0.554691
120	0.519967	0.786371	0.555053	0.214678	0.229871	0.193699	0.721623	0.895247	0.700644	0.619077	0.762136	0.551436

## Sheet: ED7h
6'FAM Fluorescence (AU) = 5529.2*(MEF µM FITC). Values below in MEF (µM FITC).
	No Input			Tetracycline			ZnSO4			Both
Time (min)	Replicate 1	Replicate 2	Replicate 3	Replicate 1	Replicate 2	Replicate 3	Replicate 1	Replicate 2	Replicate 3	Replicate 1	Replicate 2	Replicate 3
0	0.0600449	0.0593214	0.0555234	0.0605874	0.0551617	0.053534	0.0784924	0.0680026	0.0689069	0.0795775	0.0698112	0.0681835
1	0.0631194	0.062396	0.0578746	0.0629386	0.0589597	0.0555234	0.0944079	0.0824712	0.0837372	0.0902481	0.0817478	0.0806627
2	0.0669175	0.0651089	0.0602257	0.0640237	0.059864	0.0564277	0.108696	0.0982059	0.100738	0.100919	0.095493	0.0922376
3	0.0696303	0.0680026	0.0629386	0.0654706	0.0622151	0.0576937	0.126781	0.115387	0.119185	0.112313	0.108515	0.105983
4	0.069992	0.0683643	0.0638429	0.063662	0.0587788	0.0575128	0.14324	0.133473	0.13908	0.120813	0.12226	0.118824
5	0.0748752	0.0725241	0.06746	0.0652897	0.0616726	0.0589597	0.167836	0.157166	0.164942	0.136367	0.138176	0.137633
6	0.0804818	0.0765029	0.0721623	0.0669175	0.0633003	0.0609491	0.192614	0.182305	0.193699	0.150836	0.158432	0.158612
7	0.0837372	0.0808435	0.0750561	0.0683643	0.0642046	0.06113	0.21088	0.208348	0.221551	0.166389	0.176517	0.17923
8	0.0906099	0.0862693	0.0804818	0.0694495	0.066194	0.0633003	0.238552	0.238552	0.255914	0.18339	0.194241	0.202923
9	0.0965782	0.0909716	0.085365	0.0705346	0.0660132	0.0638429	0.266223	0.26984	0.294075	0.200391	0.211966	0.226796
10	0.102366	0.0960356	0.0906099	0.0714389	0.0678217	0.064928	0.300224	0.303118	0.330066	0.218838	0.234573	0.25302
11	0.110143	0.103632	0.0978442	0.0719815	0.0689069	0.0658323	0.329704	0.339651	0.371844	0.236381	0.255733	0.277798
12	0.119547	0.108515	0.103451	0.0734283	0.0710772	0.06746	0.363525	0.376546	0.415973	0.25718	0.27834	0.30565
13	0.126962	0.116473	0.109962	0.0765029	0.071258	0.0672792	0.398973	0.413622	0.454677	0.277436	0.30348	0.332598
14	0.133111	0.12226	0.116292	0.0766838	0.071258	0.0676409	0.434602	0.455581	0.501519	0.299139	0.326991	0.361716
15	0.142878	0.13076	0.125154	0.0790349	0.0736092	0.0692686	0.471858	0.494285	0.550893	0.317948	0.353577	0.391738
16	0.151559	0.138176	0.132026	0.0799392	0.0736092	0.071258	0.512913	0.538776	0.590682	0.342002	0.380344	0.417963
17	0.162049	0.147218	0.139984	0.0801201	0.0752369	0.0718006	0.554149	0.577118	0.636801	0.364791	0.402771	0.443102
18	0.171273	0.154995	0.147761	0.0803009	0.0752369	0.0721623	0.591225	0.617992	0.681111	0.386855	0.429538	0.471135
19	0.180496	0.162772	0.155719	0.0822904	0.0770455	0.0730666	0.626311	0.6576	0.724517	0.40892	0.454677	0.501519
20	0.189177	0.173081	0.164942	0.0824712	0.0779498	0.0752369	0.666281	0.702091	0.766476	0.433517	0.481444	0.52919
21	0.201838	0.18339	0.175432	0.0859075	0.0793967	0.0754178	0.704442	0.741337	0.813138	0.458837	0.507126	0.55433
22	0.209253	0.192795	0.181401	0.085365	0.0797584	0.0766838	0.742784	0.776242	0.850937	0.477827	0.532265	0.583086
23	0.218838	0.200752	0.191709	0.0855458	0.0808435	0.0774072	0.783115	0.810425	0.886928	0.503147	0.558851	0.609853
24	0.22137	0.210157	0.199667	0.0868118	0.0822904	0.0788541	0.818563	0.84949	0.927621	0.525392	0.585799	0.634088
25	0.228604	0.220466	0.208348	0.0877161	0.0837372	0.0795775	0.852565	0.881864	0.960718	0.545287	0.609672	0.659589
26	0.238552	0.230594	0.21721	0.0880778	0.0835564	0.0799392	0.880417	0.912971	0.99291	0.564458	0.63228	0.678217
27	0.249222	0.240903	0.228062	0.0898864	0.0855458	0.0817478	0.912248	0.944621	1.02999	0.589054	0.656695	0.707155
28	0.255371	0.248137	0.237105	0.0895247	0.0859075	0.0817478	0.940823	0.975186	1.05766	0.605874	0.679845	0.726868
29	0.264595	0.258808	0.244339	0.0911524	0.0864501	0.0830138	0.974101	1.00105	1.08081	0.626673	0.701367	0.746401
30	0.274904	0.266766	0.252839	0.0931419	0.0884396	0.0846415	0.996889	1.03071	1.10757	0.646748	0.723794	0.771178
31	0.282138	0.275447	0.260978	0.0909716	0.087897	0.085365	1.01751	1.0459	1.12946	0.666643	0.741699	0.788541
32	0.290458	0.285394	0.270021	0.0935036	0.0907907	0.0860884	1.045	1.06869	1.15243	0.68292	0.767923	0.811872
33	0.295703	0.295884	0.279606	0.0960356	0.0922376	0.0868118	1.07683	1.08931	1.16563	0.69992	0.7842	0.830138
34	0.298958	0.304565	0.287745	0.0944079	0.091695	0.0877161	1.08877	1.10305	1.18643	0.719996	0.803009	0.847681
35	0.312161	0.314512	0.295884	0.0974825	0.0938653	0.0886204	1.0998	1.11843	1.2009	0.733741	0.822723	0.86432
36	0.31831	0.32048	0.302575	0.0960356	0.0935036	0.089163	1.11372	1.12313	1.20795	0.747124	0.832851	0.879512
37	0.329523	0.332417	0.312884	0.0991102	0.0956739	0.0911524	1.12711	1.13705	1.22387	0.765029	0.857267	0.898141
38	0.3373	0.338566	0.320661	0.100557	0.0949504	0.0922376	1.1385	1.14791	1.22803	0.78203	0.871916	0.913152
39	0.341098	0.345077	0.32663	0.0987485	0.0940462	0.0911524	1.15225	1.15116	1.23942	0.792339	0.886928	0.922737
40	0.351226	0.355567	0.338747	0.100738	0.0976633	0.0947696	1.16111	1.15623	1.24069	0.808978	0.907907	0.937206
41	0.359907	0.366057	0.34562	0.102727	0.0991102	0.0951313	1.16617	1.15821	1.23743	0.821638	0.922737	0.953122
42	0.365333	0.373833	0.353035	0.103812	0.101642	0.0969399	1.17087	1.16491	1.24774	0.839	0.931419	0.966686
43	0.374738	0.384504	0.359907	0.105078	0.101461	0.0974825	1.1725	1.16491	1.25154	0.84533	0.947153	0.971569
44	0.379621	0.388483	0.368408	0.106887	0.102366	0.0982059	1.17829	1.16816	1.24611	0.86215	0.955473	0.987485
45	0.386494	0.399154	0.375099	0.106706	0.102908	0.0985676	1.17937	1.16961	1.25081	0.873002	0.971931	0.995804
46	0.393909	0.405845	0.382696	0.10743	0.103632	0.0996528	1.17992	1.16635	1.24937	0.88331	0.976995	0.996889
47	0.401866	0.414346	0.389026	0.108877	0.105802	0.101461	1.18607	1.17178	1.25624	0.891992	0.989655	1.00666
48	0.407654	0.417963	0.395175	0.109419	0.10544	0.101461	1.18028	1.1678	1.25353	0.90013	0.994357	1.01389
49	0.417059	0.428272	0.407111	0.110866	0.108334	0.103632	1.18842	1.17232	1.26058	0.917673	1.00702	1.02131
50	0.423208	0.436953	0.413261	0.112313	0.109238	0.104355	1.18589	1.16671	1.25335	0.918759	1.01588	1.02348
51	0.428633	0.443464	0.417963	0.113579	0.109419	0.104898	1.18534	1.17178	1.25425	0.931238	1.02601	1.03487
52	0.434602	0.450517	0.425559	0.113941	0.110504	0.105983	1.19402	1.17286	1.25081	0.938472	1.0336	1.03704
53	0.442379	0.45956	0.431346	0.116111	0.113579	0.107611	1.19005	1.17359	1.25714	0.9486	1.03975	1.04283
54	0.447624	0.464262	0.439304	0.11593	0.112855	0.109419	1.19312	1.17341	1.25298	0.955292	1.04626	1.05024
55	0.452868	0.471135	0.444911	0.115387	0.113398	0.108334	1.19583	1.17232	1.24846	0.957281	1.05314	1.05115
56	0.461911	0.479274	0.450879	0.118824	0.115026	0.111047	1.19222	1.16491	1.25624	0.968495	1.05675	1.06218
57	0.466794	0.485242	0.455039	0.1181	0.11593	0.11177	1.19294	1.16943	1.24629	0.972293	1.06073	1.0591
58	0.471135	0.492295	0.463177	0.121717	0.117919	0.112855	1.19547	1.18173	1.25353	0.98025	1.06525	1.06308
59	0.476923	0.49754	0.469146	0.120451	0.118281	0.113217	1.19005	1.16834	1.25027	0.976814	1.06652	1.06272
60	0.484157	0.502243	0.473667	0.122983	0.119185	0.115749	1.19511	1.1716	1.24882	0.997613	1.07267	1.06706
61	0.492476	0.510381	0.482348	0.123707	0.121175	0.116111	1.19059	1.17286	1.25389	0.994357	1.08388	1.07195
62	0.49537	0.517254	0.485423	0.12443	0.121537	0.116111	1.18607	1.17015	1.24973	0.998698	1.07828	1.06996
63	0.500253	0.521956	0.492115	0.125515	0.122803	0.118281	1.19149	1.16563	1.25588	1.00883	1.08605	1.07538
64	0.507488	0.527744	0.497902	0.126601	0.123526	0.118824	1.19583	1.16997	1.25154	1.0166	1.09184	1.0752
65	0.511466	0.535521	0.5017	0.128952	0.12443	0.119547	1.19023	1.16798	1.24575	1.00738	1.0922	1.07249
66	0.518701	0.538595	0.508754	0.12859	0.127505	0.12226	1.18661	1.17106	1.26022	1.01841	1.096	1.08135
67	0.520509	0.542393	0.512552	0.129133	0.124973	0.120813	1.19077	1.16545	1.25027	1.02565	1.09925	1.07213
68	0.525392	0.549808	0.51852	0.131122	0.128228	0.123164	1.19059	1.16726	1.25298	1.02329	1.09781	1.07701
69	0.532988	0.557404	0.523403	0.131303	0.128228	0.125335	1.19547	1.16997	1.25027	1.02709	1.10558	1.07936
70	0.539499	0.561564	0.529914	0.133654	0.129133	0.124249	1.19077	1.17142	1.24521	1.03089	1.10161	1.08171
71	0.541489	0.565	0.531903	0.134197	0.131303	0.126239	1.19312	1.16762	1.24792	1.03306	1.11047	1.0828
72	0.547095	0.570969	0.541308	0.134016	0.132569	0.126962	1.19909	1.16852	1.24665	1.03831	1.10233	1.08551
73	0.555957	0.57766	0.548723	0.137452	0.133292	0.130218	1.19963	1.16943	1.24756	1.03939	1.113	1.08135
74	0.557947	0.583267	0.549085	0.136909	0.136186	0.130579	1.19782	1.16834	1.25823	1.04554	1.11119	1.08262
75	0.560117	0.589416	0.554511	0.139261	0.137271	0.130399	1.19746	1.16635	1.25045	1.04482	1.1092	1.08985
76	0.561383	0.592672	0.555415	0.138176	0.136005	0.132569	1.19475	1.16653	1.24593	1.04301	1.1083	1.08497
77	0.57133	0.596108	0.564277	0.140888	0.139442	0.13275	1.19511	1.16382	1.2528	1.04717	1.11083	1.08424
78	0.570788	0.600629	0.567713	0.142154	0.141431	0.134016	1.198	1.17214	1.25425	1.05042	1.11354	1.08461
79	0.576756	0.604427	0.571873	0.143963	0.141612	0.135824	1.19782	1.17106	1.25081	1.05332	1.11553	1.09039
80	0.580916	0.611843	0.57549	0.143963	0.141431	0.136729	1.19565	1.16617	1.24973	1.05802	1.1092	1.08768
81	0.585076	0.61347	0.57766	0.14541	0.142154	0.136367	1.18896	1.164	1.24991	1.05838	1.11716	1.08768
82	0.587065	0.620705	0.580192	0.143963	0.141793	0.136729	1.19222	1.15677	1.2481	1.0497	1.10812	1.08569
83	0.593395	0.625769	0.589054	0.148665	0.145952	0.139803	1.19873	1.16834	1.25172	1.05802	1.11644	1.09365
84	0.597193	0.631737	0.59231	0.149208	0.147218	0.140708	1.19728	1.16617	1.24629	1.05784	1.11716	1.0875
85	0.606417	0.633003	0.597917	0.150836	0.147218	0.14342	1.19511	1.16454	1.24485	1.06453	1.11499	1.09238
86	0.603161	0.63445	0.599183	0.150474	0.147942	0.143059	1.19258	1.16364	1.24991	1.06182	1.12132	1.09075
87	0.606598	0.640418	0.606598	0.152825	0.14975	0.14342	1.19692	1.16798	1.24629	1.06742	1.11499	1.09184
88	0.614375	0.643131	0.605693	0.152463	0.150836	0.144867	1.19565	1.16183	1.24683	1.06562	1.11788	1.08732
89	0.6198	0.645301	0.612204	0.155538	0.152102	0.147761	1.19873	1.16762	1.24973	1.06724	1.12078	1.08623
90	0.623417	0.650727	0.617087	0.155176	0.152102	0.14975	1.19457	1.16744	1.2434	1.06254	1.11752	1.0875
91	0.622875	0.6576	0.618173	0.157708	0.154453	0.149208	1.19565	1.16708	1.25317	1.07014	1.1215	1.08641
92	0.629928	0.656695	0.62179	0.1559	0.152825	0.14975	1.19475	1.16075	1.24756	1.06634	1.11553	1.08388
93	0.635716	0.667004	0.628301	0.159517	0.156623	0.153548	1.20542	1.16418	1.24882	1.06851	1.13181	1.09057
94	0.637705	0.667004	0.63228	0.160964	0.157708	0.153729	1.19638	1.17485	1.25226	1.07375	1.12005	1.09166
95	0.639876	0.671345	0.635354	0.162953	0.158432	0.155176	1.20289	1.16726	1.25208	1.0752	1.12222	1.08786
96	0.641322	0.677856	0.640418	0.163315	0.160964	0.15608	1.19764	1.16726	1.25027	1.07393	1.12186	1.0913
97	0.646206	0.677132	0.640599	0.163676	0.160421	0.155538	1.19547	1.16925	1.24738	1.0743	1.11843	1.09564
98	0.64494	0.677313	0.640418	0.16241	0.159155	0.155538	1.18788	1.16491	1.24358	1.06797	1.11372	1.08768
99	0.655248	0.684367	0.650908	0.165304	0.164762	0.15807	1.20415	1.16708	1.25118	1.07267	1.12439	1.09365
100	0.655429	0.687984	0.650365	0.167113	0.165847	0.160783	1.20289	1.16292	1.24882	1.07882	1.12638	1.09075
101	0.658866	0.68925	0.655248	0.16856	0.165304	0.161325	1.19366	1.16563	1.24665	1.0752	1.12096	1.09075
102	0.662302	0.696484	0.652355	0.169464	0.166751	0.164762	1.19583	1.16925	1.25714	1.07828	1.12457	1.09256
103	0.66194	0.695399	0.661036	0.171815	0.168017	0.163676	1.20289	1.1669	1.24901	1.07357	1.11879	1.09021
104	0.666823	0.696303	0.66393	0.171996	0.168017	0.1644	1.20252	1.16635	1.24557	1.07393	1.11698	1.09329
105	0.67243	0.702995	0.6661	0.173081	0.168921	0.166932	1.20126	1.16509	1.24919	1.07466	1.11969	1.09491
106	0.670621	0.707155	0.668994	0.176156	0.171273	0.169102	1.1971	1.17232	1.24937	1.07864	1.12295	1.09347
107	0.676951	0.709868	0.672792	0.177241	0.172539	0.168379	1.20198	1.16545	1.24774	1.07737	1.1224	1.09528
108	0.677313	0.707336	0.667909	0.173443	0.169645	0.166751	1.19547	1.16111	1.24376	1.07719	1.11626	1.08605
109	0.680749	0.712219	0.678037	0.178688	0.174166	0.170187	1.19565	1.16834	1.24828	1.07864	1.1224	1.09618
110	0.685813	0.718368	0.679483	0.179049	0.175975	0.173624	1.20741	1.16201	1.25027	1.08298	1.12023	1.09437
111	0.685633	0.717283	0.682196	0.18122	0.17706	0.173805	1.1933	1.16617	1.24901	1.08569	1.11861	1.09455
112	0.687441	0.718549	0.684728	0.180677	0.175432	0.171815	1.19837	1.16057	1.24991	1.08189	1.13127	1.0913
113	0.691963	0.728858	0.687441	0.183209	0.178145	0.175794	1.2018	1.16834	1.24087	1.0799	1.12114	1.09365
114	0.692144	0.729039	0.691239	0.18339	0.178688	0.175794	1.20741	1.16744	1.2434	1.08298	1.1206	1.08822
115	0.698293	0.728677	0.696846	0.186284	0.182667	0.177783	1.20126	1.16183	1.24955	1.08262	1.1224	1.10106
116	0.70191	0.732837	0.697931	0.186465	0.18122	0.17923	1.19927	1.16201	1.24901	1.08244	1.1206	1.09329
117	0.701186	0.736092	0.69992	0.187911	0.183028	0.180315	1.19837	1.16436	1.25009	1.08225	1.12494	1.09094
118	0.707336	0.736635	0.69974	0.188635	0.184294	0.181762	1.2009	1.16509	1.24828	1.07918	1.12042	1.09021
119	0.707516	0.73772	0.702091	0.189177	0.184475	0.183752	1.20126	1.16093	1.24014	1.08099	1.12403	1.09546
120	0.708421	0.743145	0.706431	0.191348	0.186645	0.183209	1.20307	1.1669	1.25099	1.08117	1.12566	1.0998

## Sheet: ED7j
6'FAM Fluorescence (AU) = 5529.2*(MEF µM FITC). Values below in MEF (µM FITC).
	No Input			Tetracycline			ZnSO4			Both
Time (min)	Replicate 1	Replicate 2	Replicate 3	Replicate 1	Replicate 2	Replicate 3	Replicate 1	Replicate 2	Replicate 3	Replicate 1	Replicate 2	Replicate 3
0	0.0680026	0.0629386	0.0670983	0.0754178	0.0761412	0.0689069	0.0658323	0.0602257	0.057332	0.0768646	0.0730666	0.071258
1	0.0736092	0.0670983	0.0703538	0.0869927	0.0851841	0.0784924	0.0708963	0.063662	0.0613109	0.0857267	0.0822904	0.0812052
2	0.0770455	0.0698112	0.0736092	0.0982059	0.096759	0.0864501	0.0743326	0.0656515	0.063662	0.0940462	0.0911524	0.0911524
3	0.0824712	0.0750561	0.0775881	0.11376	0.111047	0.100014	0.0770455	0.068726	0.0654706	0.104898	0.102727	0.102546
4	0.0877161	0.0792158	0.0812052	0.12859	0.123164	0.113579	0.0790349	0.0708963	0.0681835	0.114121	0.113217	0.114302
5	0.0945887	0.0839181	0.0860884	0.146133	0.139261	0.128409	0.0821095	0.0725241	0.0694495	0.125154	0.124611	0.126601
6	0.102185	0.0902481	0.0906099	0.166751	0.156623	0.146133	0.0833755	0.0739709	0.0714389	0.137814	0.137633	0.143963
7	0.110866	0.0962165	0.0978442	0.188635	0.175071	0.162953	0.0864501	0.0775881	0.0736092	0.152644	0.152282	0.157889
8	0.118281	0.102185	0.102004	0.209434	0.192795	0.178869	0.0871736	0.0783115	0.0741518	0.164581	0.165666	0.171634
9	0.129133	0.111228	0.110143	0.23403	0.214136	0.199125	0.0898864	0.0812052	0.0765029	0.179592	0.181581	0.190986
10	0.138899	0.117739	0.116292	0.256095	0.233126	0.218657	0.0911524	0.082833	0.0777689	0.195507	0.198582	0.208348
11	0.149208	0.125154	0.123707	0.278702	0.253744	0.23819	0.0927801	0.0837372	0.0781307	0.210338	0.213412	0.225711
12	0.161687	0.135101	0.134016	0.306373	0.274542	0.258808	0.0965782	0.0873544	0.081567	0.228243	0.233126	0.249584
13	0.173805	0.143601	0.14125	0.329162	0.296065	0.278702	0.098025	0.0895247	0.0833755	0.246329	0.249222	0.266404
14	0.185741	0.15174	0.151016	0.351407	0.316682	0.298054	0.100919	0.0918759	0.0850033	0.26351	0.268212	0.289011
15	0.198582	0.162772	0.160783	0.376365	0.338024	0.319214	0.10327	0.094227	0.0877161	0.282862	0.29082	0.309629
16	0.208529	0.171453	0.169102	0.400962	0.360812	0.337662	0.106164	0.0956739	0.0888013	0.302575	0.308182	0.329885
17	0.221551	0.181581	0.176698	0.423208	0.380163	0.357195	0.108153	0.0978442	0.0909716	0.321566	0.328438	0.354663
18	0.233669	0.193699	0.188997	0.446538	0.40259	0.379802	0.111228	0.0996528	0.0935036	0.342364	0.348875	0.373653
19	0.245063	0.203465	0.199125	0.467518	0.426282	0.397526	0.112313	0.102727	0.0945887	0.362439	0.368227	0.394632
20	0.251754	0.214498	0.208348	0.489402	0.445815	0.417963	0.114483	0.104898	0.0971207	0.380344	0.388302	0.417601
21	0.265138	0.225168	0.219562	0.510381	0.467518	0.436953	0.118824	0.108153	0.0994719	0.403494	0.408016	0.440208
22	0.27617	0.236201	0.228604	0.532084	0.481625	0.458294	0.121356	0.110143	0.100376	0.421761	0.430442	0.461369
23	0.287022	0.245786	0.237467	0.553064	0.503509	0.475657	0.122622	0.110866	0.102004	0.443464	0.448166	0.479997
24	0.298958	0.256999	0.246871	0.576394	0.522499	0.492476	0.124973	0.113398	0.103451	0.462635	0.468241	0.499349
25	0.309629	0.267308	0.258989	0.589778	0.542574	0.510562	0.127143	0.116473	0.105621	0.481263	0.486508	0.521414
26	0.320661	0.27834	0.269298	0.610215	0.56066	0.527924	0.129494	0.117919	0.108515	0.501881	0.505136	0.540404
27	0.330608	0.285575	0.276532	0.629386	0.576214	0.545649	0.131303	0.120271	0.110323	0.516169	0.523765	0.557404
28	0.339109	0.296245	0.286841	0.647291	0.597193	0.560479	0.132207	0.12226	0.110143	0.535701	0.538776	0.57748
29	0.35195	0.306373	0.296426	0.667366	0.616002	0.580373	0.136548	0.125335	0.114121	0.555596	0.556319	0.593757
30	0.361354	0.316321	0.307278	0.686175	0.631556	0.593214	0.138356	0.127867	0.117196	0.573682	0.574948	0.612747
31	0.367503	0.326087	0.313608	0.700463	0.642046	0.60913	0.13908	0.126962	0.116292	0.586342	0.589959	0.629024
32	0.379802	0.336396	0.322289	0.716198	0.658866	0.622332	0.141431	0.129675	0.119366	0.602076	0.607502	0.644216
33	0.386132	0.342364	0.3288	0.733198	0.674239	0.63879	0.141974	0.131665	0.118462	0.61763	0.623779	0.657057
34	0.4006	0.355024	0.340736	0.747667	0.693771	0.659047	0.147399	0.135463	0.123526	0.635535	0.641503	0.677494
35	0.408196	0.363344	0.350865	0.766295	0.711676	0.670802	0.149931	0.137452	0.124792	0.650365	0.6576	0.692867
36	0.416878	0.37311	0.357014	0.777147	0.722166	0.684728	0.14957	0.139442	0.126601	0.665377	0.668089	0.707336
37	0.425378	0.38143	0.365514	0.789264	0.737901	0.694495	0.15174	0.140888	0.128409	0.679483	0.686356	0.721081
38	0.433697	0.389568	0.374014	0.806084	0.749656	0.709868	0.154814	0.14342	0.129856	0.690878	0.698474	0.733017
39	0.44274	0.397707	0.384142	0.822	0.764487	0.726687	0.155719	0.145952	0.131484	0.701729	0.715836	0.74839
40	0.451602	0.404398	0.389568	0.833936	0.777509	0.737539	0.156804	0.14758	0.131845	0.717645	0.728134	0.747305
41	0.461188	0.412356	0.399154	0.845692	0.790892	0.748571	0.16024	0.148484	0.134377	0.726145	0.741879	0.76087
42	0.467699	0.421218	0.403856	0.858533	0.802829	0.76105	0.160602	0.151921	0.136186	0.742965	0.75472	0.768104
43	0.475837	0.429899	0.412356	0.870108	0.812233	0.7757	0.1644	0.153006	0.138176	0.752369	0.76937	0.7842
44	0.481987	0.435687	0.421037	0.87897	0.824893	0.786371	0.165123	0.15391	0.139984	0.759784	0.776604	0.793786
45	0.494104	0.444911	0.425921	0.891449	0.837011	0.798488	0.167474	0.157708	0.142335	0.770998	0.792339	0.801924
46	0.493381	0.450879	0.432793	0.905375	0.846777	0.808254	0.168379	0.158793	0.142516	0.783839	0.800658	0.812776
47	0.503147	0.459379	0.440932	0.918035	0.860341	0.821276	0.170549	0.16241	0.14541	0.790892	0.811872	0.82417
48	0.510924	0.466071	0.445815	0.923823	0.872278	0.831947	0.172719	0.161506	0.146495	0.798126	0.816212	0.832308
49	0.518339	0.476018	0.455581	0.940281	0.880055	0.841713	0.175794	0.165304	0.149389	0.808435	0.831947	0.843522
50	0.527563	0.483433	0.462273	0.943536	0.895066	0.851479	0.178507	0.166932	0.150655	0.81567	0.841894	0.85799
51	0.532627	0.487593	0.469688	0.959813	0.90429	0.861607	0.180315	0.169283	0.152463	0.823266	0.854735	0.862693
52	0.538414	0.495008	0.472401	0.968856	0.912609	0.871012	0.179773	0.170549	0.152463	0.831585	0.856363	0.87047
53	0.546191	0.499891	0.478731	0.976633	0.924003	0.884396	0.181762	0.172539	0.155357	0.839543	0.865948	0.876076
54	0.548	0.506764	0.485242	0.983687	0.930514	0.893619	0.184656	0.174347	0.157346	0.845149	0.869023	0.884576
55	0.555053	0.513094	0.493381	0.994538	0.939376	0.90013	0.186645	0.176517	0.158793	0.85799	0.884396	0.891992
56	0.561202	0.523041	0.49953	1.00521	0.948962	0.911524	0.188273	0.17923	0.161506	0.858714	0.890545	0.904471
57	0.57133	0.524126	0.501338	1.01118	0.957462	0.920929	0.189177	0.179773	0.16223	0.865044	0.897056	0.90013
58	0.573682	0.530456	0.507126	1.01859	0.967409	0.92961	0.192071	0.182667	0.165123	0.865767	0.906279	0.909173
59	0.581458	0.538957	0.516169	1.0195	0.972473	0.933227	0.191709	0.184113	0.166751	0.878427	0.911163	0.924184
60	0.587427	0.545287	0.520509	1.03125	0.981697	0.94227	0.19605	0.187007	0.168741	0.88313	0.920386	0.93178
61	0.592129	0.550351	0.527382	1.03957	0.993272	0.956739	0.198944	0.188635	0.169283	0.891087	0.925269	0.933046
62	0.593033	0.551798	0.529733	1.04102	0.991102	0.963069	0.196954	0.187188	0.169464	0.893619	0.92744	0.933408
63	0.600268	0.559755	0.534978	1.05205	1.00087	0.968495	0.200029	0.191167	0.171634	0.90212	0.931419	0.937749
64	0.605693	0.562649	0.537872	1.05422	1.00647	0.971207	0.201114	0.193156	0.173805	0.898141	0.938653	0.946068
65	0.610938	0.570607	0.547638	1.06236	1.01425	0.979527	0.203646	0.194965	0.176156	0.907545	0.944079	0.952579
66	0.617449	0.574767	0.550893	1.06417	1.01751	0.982782	0.20455	0.195688	0.175975	0.909716	0.945887	0.959271
67	0.62179	0.582724	0.558128	1.06797	1.03053	0.996708	0.206721	0.200933	0.179954	0.914599	0.952579	0.965601
68	0.62613	0.589597	0.562287	1.07629	1.03794	1.00593	0.209614	0.202199	0.182305	0.920386	0.954026	0.967409
69	0.628662	0.589597	0.565	1.08099	1.04337	1.00467	0.210519	0.20238	0.18339	0.921833	0.958728	0.969761
70	0.633365	0.592491	0.565181	1.07972	1.04174	1.00973	0.209434	0.203104	0.182305	0.920929	0.956196	0.974825
71	0.636801	0.599544	0.571873	1.08895	1.05296	1.01877	0.212146	0.204189	0.184656	0.925812	0.965058	0.979889
72	0.641503	0.606959	0.578746	1.09564	1.06019	1.02854	0.218296	0.207263	0.187731	0.93178	0.971388	0.986761
73	0.644578	0.610938	0.583448	1.09708	1.06471	1.03107	0.219019	0.210338	0.190443	0.932504	0.972835	0.989293
74	0.648738	0.613109	0.590863	1.10179	1.0676	1.03776	0.217934	0.211423	0.191529	0.939738	0.978261	0.990197
75	0.65561	0.62179	0.590863	1.10016	1.07014	1.04301	0.219742	0.213593	0.192614	0.937387	0.979527	0.99074
76	0.657057	0.62595	0.600268	1.10812	1.08063	1.04988	0.221189	0.215764	0.194603	0.942451	0.98025	1.00105
77	0.664834	0.632641	0.599906	1.11463	1.08026	1.05513	0.22137	0.21721	0.197678	0.94643	0.990378	1.00467
78	0.66827	0.635535	0.605151	1.11499	1.08569	1.06344	0.224445	0.220285	0.197678	0.947334	0.989474	1.0043
79	0.669355	0.637524	0.610215	1.11626	1.08949	1.06833	0.224626	0.219742	0.20021	0.950228	0.990197	1.0025
80	0.675143	0.639695	0.607864	1.11879	1.09202	1.06887	0.223902	0.222094	0.199848	0.951856	0.989836	1.01154
81	0.677856	0.648738	0.617992	1.12819	1.10287	1.08262	0.228243	0.224987	0.204189	0.955292	0.997613	1.01389
82	0.680749	0.644397	0.61763	1.12892	1.10287	1.07936	0.226072	0.224445	0.201838	0.953122	0.99707	1.01299
83	0.685452	0.652355	0.621428	1.13036	1.10378	1.07882	0.228966	0.227338	0.204731	0.957462	0.999964	1.01353
84	0.689431	0.656876	0.624322	1.13199	1.10703	1.08388	0.22969	0.228966	0.207263	0.962707	1.00231	1.02221
85	0.690878	0.66194	0.628843	1.13525	1.11065	1.08768	0.232945	0.230051	0.208891	0.961079	1.0043	1.01877
86	0.695761	0.664291	0.631918	1.13796	1.11463	1.09383	0.232764	0.231679	0.21088	0.96126	1.00647	1.02094
87	0.701186	0.669175	0.637705	1.14176	1.11879	1.09998	0.235839	0.234211	0.211966	0.963973	1.0119	1.02438
88	0.706431	0.67243	0.642046	1.14537	1.12277	1.10287	0.239456	0.23602	0.214678	0.968675	1.01027	1.03614
89	0.708782	0.678398	0.646206	1.14772	1.13506	1.11318	0.238552	0.237647	0.214859	0.967048	1.00937	1.03179
90	0.707878	0.678398	0.646025	1.14953	1.12656	1.10794	0.241445	0.239275	0.216487	0.96759	1.01299	1.02981
91	0.712219	0.68093	0.652897	1.15062	1.12928	1.11264	0.241084	0.239637	0.216487	0.96759	1.01317	1.03668
92	0.718006	0.685452	0.652174	1.15641	1.13488	1.1206	0.245424	0.243254	0.220647	0.971931	1.01534	1.03288
93	0.714208	0.68726	0.658142	1.15387	1.13561	1.11951	0.244882	0.244882	0.221189	0.973378	1.01407	1.03794
94	0.721262	0.691239	0.661217	1.15858	1.13434	1.12186	0.245424	0.24669	0.223902	0.972112	1.02022	1.04445
95	0.72506	0.69341	0.663568	1.15984	1.13959	1.12313	0.247956	0.247595	0.224264	0.972293	1.0204	1.04048
96	0.734283	0.698835	0.667004	1.16617	1.1461	1.13072	0.251031	0.25085	0.226796	0.977537	1.02492	1.04192
97	0.72506	0.699016	0.668632	1.15641	1.14284	1.13091	0.251031	0.250488	0.226253	0.978623	1.01841	1.04319
98	0.73356	0.702091	0.678941	1.16346	1.14429	1.13235	0.254467	0.254648	0.232403	0.978984	1.02764	1.04572
99	0.738443	0.697931	0.674781	1.16762	1.15116	1.13633	0.253563	0.254286	0.230413	0.977357	1.02112	1.04482
100	0.741699	0.709144	0.681292	1.17087	1.14863	1.1385	0.256999	0.256457	0.232403	0.979708	1.02619	1.05332
101	0.742422	0.711857	0.687622	1.16997	1.14935	1.14013	0.258808	0.258084	0.233488	0.980793	1.02637	1.05024
102	0.74206	0.714932	0.68509	1.17196	1.1546	1.15152	0.262063	0.262063	0.236381	0.982963	1.03107	1.05458
103	0.752188	0.715474	0.68726	1.17323	1.15478	1.15116	0.262606	0.263148	0.238733	0.983506	1.03776	1.0573
104	0.749295	0.717102	0.689792	1.1725	1.15803	1.15315	0.263148	0.262968	0.239275	0.985495	1.03017	1.05549
105	0.751646	0.71674	0.692505	1.16798	1.15514	1.15442	0.264053	0.264053	0.239999	0.984591	1.03433	1.05657
106	0.753997	0.722528	0.695399	1.17232	1.15514	1.15279	0.264595	0.265861	0.239637	0.980431	1.0327	1.05657
107	0.757614	0.726687	0.701186	1.17829	1.16545	1.15767	0.268393	0.270202	0.244339	0.987665	1.03378	1.06435
108	0.759061	0.724698	0.700644	1.17323	1.16454	1.16183	0.267127	0.266766	0.244158	0.984953	1.028	1.05621
109	0.760508	0.732294	0.701367	1.17612	1.16744	1.15785	0.269478	0.270744	0.245063	0.988208	1.03397	1.05874
110	0.764668	0.732113	0.706431	1.17775	1.1687	1.16038	0.271106	0.272734	0.249584	0.989836	1.03415	1.06381
111	0.770093	0.733741	0.711314	1.17558	1.17503	1.16599	0.275266	0.274723	0.249222	0.99074	1.0412	1.06688
112	0.768646	0.738443	0.714208	1.18353	1.1725	1.16834	0.275447	0.277255	0.253201	0.992549	1.03541	1.06272
113	0.766295	0.737177	0.709868	1.17702	1.16726	1.16816	0.275266	0.276894	0.249946	0.991102	1.03505	1.0591
114	0.775157	0.744773	0.714751	1.17359	1.17684	1.16617	0.275085	0.279245	0.25302	0.987304	1.03794	1.06399
115	0.7757	0.748029	0.722889	1.17919	1.17558	1.16599	0.279426	0.281596	0.255371	0.997251	1.03867	1.0629
116	0.776966	0.746039	0.721623	1.18082	1.17576	1.17015	0.279426	0.281234	0.256457	0.992006	1.03849	1.06562
117	0.780221	0.746401	0.723613	1.18299	1.18353	1.17503	0.281234	0.284851	0.258627	0.988389	1.04319	1.07176
118	0.77787	0.753635	0.724698	1.17666	1.17467	1.17847	0.280872	0.282681	0.257723	0.991102	1.03342	1.06471
119	0.786732	0.752188	0.727411	1.181	1.17919	1.18155	0.284851	0.287022	0.262244	0.990017	1.04102	1.06435
120	0.78836	0.755444	0.730305	1.18444	1.17431	1.18191	0.286479	0.289915	0.261159	0.992187	1.04373	1.06959

## Sheet: ED7l
6'FAM Fluorescence (AU) = 5529.2*(MEF µM FITC). Values below in MEF (µM FITC).
	No Input			Tetracycline			ZnSO4			Both
Time (min)	Replicate 1	Replicate 2	Replicate 3	Replicate 1	Replicate 2	Replicate 3	Replicate 1	Replicate 2	Replicate 3	Replicate 1	Replicate 2	Replicate 3
0	0.0595023	0.0602257	0.0584171	0.0580554	0.0584171	0.0596831	0.0584171	0.058598	0.0587788	0.0578746	0.0582363	0.0587788
1	0.0614917	0.0622151	0.06113	0.0600449	0.0609491	0.0618534	0.0607683	0.0600449	0.0616726	0.0609491	0.0593214	0.0605874
2	0.0629386	0.0631194	0.0622151	0.0609491	0.0613109	0.0625769	0.0616726	0.06113	0.0622151	0.0605874	0.06113	0.0620343
3	0.0631194	0.0645663	0.0629386	0.06113	0.0622151	0.0640237	0.062396	0.0618534	0.062396	0.062396	0.0622151	0.0622151
4	0.0638429	0.0645663	0.0633003	0.0605874	0.0622151	0.0634812	0.0622151	0.0627577	0.0625769	0.0616726	0.0634812	0.0629386
5	0.0642046	0.0654706	0.0652897	0.0618534	0.062396	0.0640237	0.0638429	0.063662	0.0642046	0.0631194	0.064928	0.0625769
6	0.0643854	0.0663749	0.0658323	0.0616726	0.0634812	0.0656515	0.0638429	0.0647472	0.0647472	0.0634812	0.0660132	0.0642046
7	0.0634812	0.0660132	0.0654706	0.0614917	0.063662	0.0640237	0.0631194	0.0642046	0.0642046	0.0614917	0.064928	0.0638429
8	0.0642046	0.0665557	0.0656515	0.0620343	0.063662	0.0647472	0.0634812	0.0652897	0.0652897	0.0614917	0.0652897	0.0638429
9	0.0663749	0.0692686	0.0689069	0.063662	0.0645663	0.0670983	0.0663749	0.0672792	0.0678217	0.0643854	0.0692686	0.0663749
10	0.0669175	0.069992	0.0694495	0.0642046	0.0669175	0.0685452	0.0690878	0.069992	0.0692686	0.0651089	0.0698112	0.0681835
11	0.0678217	0.0708963	0.069992	0.0638429	0.0669175	0.0694495	0.0680026	0.069992	0.0692686	0.064928	0.0698112	0.0680026
12	0.0678217	0.0727049	0.0703538	0.0645663	0.0665557	0.069992	0.0694495	0.071258	0.0705346	0.0656515	0.0718006	0.0696303
13	0.0705346	0.0734283	0.0732475	0.0642046	0.0678217	0.069992	0.071258	0.0725241	0.0730666	0.0656515	0.0719815	0.0694495
14	0.0692686	0.0739709	0.0730666	0.0651089	0.0670983	0.0707155	0.0707155	0.0739709	0.0739709	0.0667366	0.0725241	0.0703538
15	0.0732475	0.0777689	0.0763221	0.06746	0.0701729	0.0719815	0.0745135	0.0768646	0.0775881	0.0681835	0.0746943	0.0725241
16	0.0721623	0.0763221	0.0759604	0.0654706	0.0694495	0.0705346	0.0746943	0.0779498	0.0781307	0.06746	0.0752369	0.0718006
17	0.0745135	0.0783115	0.0779498	0.0681835	0.0716198	0.0748752	0.0779498	0.081567	0.0812052	0.069992	0.0770455	0.0745135
18	0.0765029	0.0810244	0.0801201	0.068726	0.0723432	0.0759604	0.0808435	0.0833755	0.0839181	0.069992	0.0784924	0.0761412
19	0.0786732	0.0824712	0.0835564	0.0692686	0.0741518	0.0770455	0.0848224	0.0877161	0.0884396	0.0728858	0.0806627	0.0783115
20	0.0801201	0.0860884	0.0850033	0.0694495	0.0743326	0.0770455	0.0889821	0.0915141	0.0922376	0.0730666	0.082833	0.0795775
21	0.081567	0.0859075	0.0864501	0.0685452	0.0743326	0.0768646	0.0918759	0.0944079	0.0958547	0.0736092	0.0817478	0.0784924
22	0.084099	0.0897056	0.0895247	0.0718006	0.0757795	0.0793967	0.0989293	0.100014	0.102546	0.0757795	0.085365	0.0826521
23	0.0864501	0.0915141	0.0909716	0.0708963	0.0768646	0.0793967	0.105621	0.104536	0.106706	0.0765029	0.0873544	0.0837372
24	0.089163	0.0940462	0.0925993	0.0727049	0.0775881	0.0819287	0.111409	0.112313	0.115026	0.0792158	0.0888013	0.0859075
25	0.0920567	0.096759	0.0949504	0.0736092	0.0790349	0.0833755	0.119728	0.1181	0.120632	0.0792158	0.0895247	0.0869927
26	0.0940462	0.100014	0.0991102	0.0750561	0.0810244	0.084099	0.129494	0.12443	0.128409	0.0813861	0.0931419	0.0889821
27	0.0953122	0.100919	0.0998336	0.0741518	0.0803009	0.0839181	0.137271	0.130941	0.134377	0.0819287	0.0945887	0.090429
28	0.0971207	0.103993	0.102908	0.0757795	0.0821095	0.0842798	0.146676	0.13908	0.143963	0.0839181	0.0969399	0.0925993
29	0.102004	0.106344	0.104898	0.0761412	0.0822904	0.0862693	0.157708	0.147399	0.15174	0.0862693	0.0987485	0.0935036
30	0.103089	0.109057	0.107611	0.0772264	0.0835564	0.0868118	0.168741	0.155357	0.159517	0.087897	0.100919	0.0953122
31	0.107611	0.112494	0.112132	0.0784924	0.0846415	0.0886204	0.181039	0.16657	0.168017	0.0900673	0.103812	0.0985676
32	0.108877	0.114664	0.112494	0.0783115	0.0857267	0.089163	0.194241	0.173985	0.176698	0.0895247	0.104717	0.0991102
33	0.110323	0.117558	0.115026	0.0786732	0.0862693	0.090429	0.206902	0.18339	0.18556	0.0922376	0.107791	0.100557
34	0.115207	0.120451	0.119005	0.0808435	0.0888013	0.091695	0.219742	0.193699	0.19605	0.0953122	0.110685	0.10327
35	0.116473	0.122803	0.120813	0.0813861	0.0884396	0.090429	0.232945	0.202018	0.204008	0.095493	0.111409	0.105621
36	0.118824	0.123888	0.122983	0.0821095	0.089163	0.0949504	0.245243	0.211423	0.213051	0.0983867	0.113941	0.106344
37	0.122441	0.127686	0.124611	0.0821095	0.0900673	0.0944079	0.260436	0.219019	0.220647	0.100014	0.116473	0.108153
38	0.124973	0.130579	0.126781	0.0839181	0.0925993	0.0960356	0.274904	0.228424	0.230232	0.102185	0.119185	0.111047
39	0.129313	0.133473	0.130941	0.0851841	0.0936844	0.0974825	0.287564	0.238371	0.240541	0.105078	0.121898	0.114121
40	0.130941	0.134197	0.13076	0.0846415	0.0935036	0.0962165	0.298958	0.244339	0.24669	0.10544	0.121356	0.113398
41	0.134739	0.138718	0.134377	0.0868118	0.0960356	0.0991102	0.315416	0.255733	0.257542	0.109057	0.125154	0.117015
42	0.136548	0.14125	0.136186	0.0880778	0.096759	0.100014	0.326991	0.264957	0.264957	0.111409	0.126962	0.1181
43	0.139442	0.142697	0.137452	0.0875353	0.0982059	0.100738	0.340194	0.268212	0.272191	0.113036	0.129133	0.119547
44	0.142697	0.145772	0.141612	0.0895247	0.0996528	0.102366	0.35629	0.27816	0.280692	0.115207	0.130941	0.122983
45	0.144144	0.14758	0.141974	0.0893438	0.0989293	0.10327	0.368046	0.286298	0.285756	0.117558	0.133835	0.124792
46	0.14758	0.149027	0.145048	0.0897056	0.0998336	0.103632	0.376908	0.290639	0.292086	0.118281	0.134016	0.125515
47	0.151559	0.151921	0.147942	0.0925993	0.10327	0.10743	0.391015	0.300767	0.302214	0.123345	0.139261	0.129313
48	0.154995	0.155719	0.150112	0.0924184	0.103993	0.106706	0.403132	0.307639	0.308725	0.124792	0.140708	0.130941
49	0.157527	0.157708	0.15174	0.0944079	0.104355	0.107068	0.412537	0.313065	0.313969	0.126781	0.142335	0.132569
50	0.16024	0.159698	0.15391	0.0947696	0.105802	0.109962	0.422846	0.321023	0.321204	0.129494	0.146495	0.134558
51	0.163134	0.160421	0.154272	0.0951313	0.105983	0.109419	0.434963	0.326268	0.325364	0.130399	0.146495	0.136548
52	0.166208	0.164219	0.157527	0.0976633	0.108334	0.111951	0.446358	0.333683	0.335492	0.132931	0.149931	0.137995
53	0.169645	0.1644	0.158974	0.0974825	0.108334	0.114121	0.455581	0.338928	0.336034	0.135643	0.15174	0.140888
54	0.1729	0.168921	0.161506	0.099291	0.11177	0.116111	0.466252	0.345981	0.345077	0.140346	0.156261	0.143963
55	0.17489	0.169102	0.16241	0.0989293	0.11177	0.115568	0.47638	0.350503	0.350503	0.141793	0.158612	0.145048
56	0.177783	0.173443	0.164762	0.10128	0.113579	0.119185	0.486689	0.355929	0.35629	0.143963	0.160602	0.148846
57	0.180496	0.173443	0.165847	0.100557	0.113579	0.117015	0.495189	0.360088	0.358822	0.145952	0.161325	0.148484
58	0.183209	0.176517	0.169464	0.104355	0.115749	0.120271	0.503328	0.366599	0.364971	0.14975	0.165485	0.152102
59	0.186103	0.178869	0.171273	0.104536	0.116473	0.122803	0.510562	0.37311	0.369131	0.152463	0.167474	0.153729
60	0.188454	0.178507	0.171092	0.103451	0.116653	0.121898	0.51653	0.373653	0.374919	0.15391	0.167474	0.154272
61	0.191167	0.182124	0.174709	0.105621	0.121175	0.124611	0.527924	0.378717	0.37944	0.157346	0.171634	0.158251
62	0.193518	0.182847	0.173805	0.106344	0.119728	0.122803	0.531361	0.383781	0.382153	0.159517	0.171815	0.159336
63	0.196773	0.18556	0.178869	0.107249	0.122079	0.125154	0.540223	0.387217	0.38776	0.162953	0.17489	0.160783
64	0.19822	0.187369	0.177241	0.106706	0.121717	0.126781	0.545829	0.391919	0.38776	0.164581	0.176879	0.164038
65	0.201295	0.188635	0.179592	0.108696	0.123345	0.127686	0.553787	0.394994	0.392462	0.166208	0.179954	0.166208
66	0.201476	0.18755	0.180135	0.107972	0.123707	0.127867	0.557585	0.39626	0.396622	0.168017	0.179592	0.16657
67	0.207082	0.192252	0.183209	0.111047	0.127324	0.131484	0.566809	0.401324	0.399515	0.170911	0.182847	0.169464
68	0.208168	0.193156	0.185199	0.111589	0.128228	0.131484	0.570788	0.405122	0.404579	0.17489	0.18556	0.171996
69	0.209976	0.196773	0.186103	0.112675	0.129133	0.133292	0.574586	0.407292	0.405122	0.177783	0.188816	0.173443
70	0.214317	0.197316	0.187369	0.114845	0.130579	0.135824	0.582544	0.411633	0.410909	0.181401	0.191167	0.176337
71	0.215583	0.198039	0.189901	0.115568	0.132026	0.135282	0.584171	0.413803	0.412718	0.181039	0.190805	0.17706
72	0.217753	0.201476	0.193337	0.117739	0.134197	0.138356	0.594661	0.41742	0.419048	0.185199	0.194241	0.179773
73	0.221008	0.202199	0.192614	0.1181	0.134377	0.137452	0.598821	0.421761	0.420495	0.187731	0.195688	0.179954
74	0.222094	0.203104	0.193156	0.117196	0.134377	0.13908	0.59864	0.422484	0.421399	0.188273	0.197497	0.182486
75	0.224987	0.204189	0.194603	0.118281	0.136186	0.13908	0.604789	0.425378	0.424835	0.190805	0.199667	0.183933
76	0.22969	0.207263	0.198763	0.120994	0.13908	0.142516	0.608406	0.428814	0.427729	0.194603	0.203104	0.188454
77	0.22969	0.206902	0.197859	0.120451	0.138899	0.142697	0.611843	0.428633	0.42791	0.196412	0.203465	0.189177
78	0.230594	0.209614	0.199306	0.121356	0.139984	0.142697	0.616183	0.431346	0.432251	0.19822	0.205455	0.190986
79	0.233849	0.2107	0.200752	0.122079	0.140527	0.144325	0.618534	0.436229	0.434963	0.202018	0.207625	0.192795
80	0.236201	0.213412	0.202199	0.124611	0.143963	0.147218	0.623056	0.437857	0.437676	0.203646	0.209253	0.195507
81	0.239637	0.214498	0.203646	0.125696	0.145229	0.149389	0.627577	0.441113	0.440389	0.208168	0.212327	0.197497
82	0.238009	0.214678	0.204912	0.12443	0.144506	0.146857	0.629024	0.4384	0.442198	0.20871	0.210338	0.198039
83	0.24235	0.216849	0.207806	0.128952	0.149208	0.152102	0.636078	0.444368	0.446177	0.21287	0.215583	0.201295
84	0.244882	0.219742	0.208348	0.127686	0.148123	0.151559	0.635897	0.447081	0.445996	0.213412	0.215944	0.201657
85	0.245424	0.218838	0.208348	0.128047	0.149389	0.152644	0.640599	0.451783	0.447262	0.215402	0.216849	0.203827
86	0.247595	0.222455	0.211423	0.129494	0.151197	0.156985	0.645301	0.450156	0.450698	0.219381	0.222094	0.205997
87	0.249041	0.223902	0.213412	0.132207	0.153006	0.156261	0.645844	0.451783	0.452507	0.222274	0.222455	0.209434
88	0.249584	0.223902	0.213232	0.13275	0.15391	0.157889	0.647833	0.454858	0.455039	0.225168	0.22354	0.210338
89	0.252478	0.224626	0.215583	0.134197	0.154814	0.157708	0.650365	0.452868	0.45323	0.224083	0.224806	0.211061
90	0.253382	0.226072	0.215402	0.132207	0.156261	0.158251	0.64928	0.454677	0.454496	0.226796	0.226434	0.21287
91	0.256457	0.228062	0.217934	0.136005	0.158251	0.160602	0.655068	0.460103	0.459379	0.230232	0.229328	0.216125
92	0.258265	0.230413	0.217572	0.136729	0.159336	0.163134	0.657781	0.463177	0.461007	0.232945	0.23186	0.2192
93	0.259712	0.229328	0.219562	0.136367	0.160059	0.163134	0.658685	0.463901	0.462454	0.233849	0.231317	0.218838
94	0.260978	0.233307	0.221913	0.137995	0.161687	0.165485	0.661217	0.463901	0.464262	0.238552	0.236201	0.221732
95	0.261521	0.232222	0.22137	0.138356	0.163676	0.166389	0.662845	0.467337	0.466433	0.238009	0.236743	0.221008
96	0.26568	0.237105	0.224083	0.142154	0.165666	0.168017	0.667728	0.470954	0.47005	0.244158	0.240722	0.224987
97	0.2655	0.236743	0.226434	0.141974	0.165666	0.170187	0.666281	0.469688	0.469869	0.243977	0.242531	0.225168
98	0.26767	0.238733	0.226615	0.143963	0.167474	0.172539	0.668994	0.471858	0.471135	0.247052	0.244882	0.227881
99	0.269117	0.240722	0.229871	0.145048	0.169826	0.1729	0.675866	0.475837	0.474029	0.248861	0.248318	0.230051
100	0.270744	0.241807	0.232583	0.146857	0.172358	0.175613	0.673515	0.475657	0.475476	0.253201	0.249222	0.233488
101	0.272553	0.241265	0.229871	0.146133	0.170368	0.175432	0.675143	0.477103	0.477827	0.251754	0.24868	0.233307
102	0.273457	0.245424	0.234392	0.14758	0.173081	0.177964	0.673696	0.47855	0.478008	0.257723	0.253201	0.235477
103	0.274542	0.243073	0.233126	0.148846	0.174166	0.17706	0.673515	0.476742	0.481444	0.256999	0.253201	0.236562
104	0.27816	0.246148	0.235839	0.150836	0.177241	0.179954	0.677675	0.481625	0.48271	0.260797	0.25718	0.239637
105	0.28033	0.247414	0.235658	0.152102	0.177422	0.181401	0.679664	0.48054	0.483433	0.261521	0.258627	0.241626
106	0.27834	0.249041	0.237286	0.151559	0.178869	0.184113	0.678941	0.480359	0.483976	0.263329	0.258989	0.243254
107	0.281234	0.249946	0.238552	0.152644	0.17923	0.183933	0.681835	0.485061	0.485242	0.265319	0.260074	0.243977
108	0.282862	0.250488	0.239275	0.153006	0.180315	0.185741	0.682196	0.485423	0.48687	0.264957	0.261521	0.24452
109	0.281415	0.25085	0.239818	0.154814	0.181762	0.18556	0.683824	0.485785	0.487593	0.268574	0.264595	0.247414
110	0.2825	0.251031	0.241807	0.153548	0.181762	0.187188	0.683101	0.486146	0.49121	0.270564	0.266223	0.248137
111	0.286298	0.256276	0.243977	0.156804	0.185018	0.189177	0.685813	0.489402	0.492838	0.273276	0.267851	0.250669
112	0.289011	0.256818	0.246329	0.159517	0.187911	0.191529	0.688165	0.492115	0.493923	0.275447	0.270383	0.25302
113	0.287022	0.256637	0.245063	0.158793	0.186284	0.191529	0.684367	0.492295	0.49537	0.277798	0.271287	0.253201
114	0.290458	0.258808	0.247052	0.159698	0.188816	0.194241	0.689612	0.494466	0.495551	0.27834	0.272553	0.253563
115	0.291001	0.260436	0.247956	0.161144	0.191529	0.195688	0.691058	0.49537	0.495551	0.280872	0.275447	0.258446
116	0.29082	0.259531	0.248137	0.16241	0.191529	0.194241	0.689431	0.497179	0.495732	0.281596	0.276713	0.260074
117	0.293171	0.261882	0.248137	0.163857	0.193156	0.197135	0.693048	0.495913	0.496455	0.283585	0.278883	0.258446
118	0.294256	0.263329	0.250488	0.164219	0.195688	0.196954	0.693048	0.49953	0.49953	0.284309	0.279968	0.261159
119	0.297692	0.264595	0.252659	0.167294	0.197135	0.200391	0.69341	0.502062	0.501519	0.287926	0.2825	0.2655
120	0.296607	0.265319	0.252116	0.166751	0.195507	0.201114	0.692324	0.500615	0.500977	0.287926	0.283947	0.264595
