# Supplementary material for: Programming cell-free biosensors with DNA strand displacement circuits
Source: Nat Chem Biol. 2022 Feb 17;18(4):385–93. doi: 10.1038/s41589-021-00962-9 (PMC8964419; doi:10.1038/s41589-021-00962-9)
Supplement: Source Data Extended Data Fig. 8 — Calibrated plate reader source data for Extended Data Fig. 8. [file 41589_2021_962_MOESM23_ESM.xlsx]

## Sheet: ED8a
6'FAM Fluorescence (AU) = 6159.1*(MEF µM FITC). Values below in MEF (µM FITC).
	0X Threshold
	2 µM			3.5 µM			5 µM			10 µM
Time (min)	Replicate 1	Replicate 2	Replicate 3	Replicate 1	Replicate 2	Replicate 3	Replicate 1	Replicate 2	Replicate 3	Replicate 1	Replicate 2	Replicate 3
0	0.0314981	0.034583	0.034583	0.0389667	0.0418892	0.0418892	0.0508191	0.0605608	0.0563394	0.0915718	0.108782	0.106022
2	0.0366937	0.0439999	0.0431881	0.0498449	0.0522804	0.0522804	0.0672176	0.0818301	0.0751733	0.12242	0.142229	0.139793
4	0.0459483	0.0530922	0.0524427	0.0646198	0.0662434	0.0662434	0.0930331	0.105373	0.100339	0.165284	0.186878	0.183793
6	0.0568265	0.0639704	0.0568265	0.0865386	0.0836161	0.0836161	0.130376	0.139956	0.133786	0.222273	0.241269	0.238509
8	0.0706272	0.0777711	0.0680294	0.113815	0.106671	0.106671	0.177786	0.180546	0.173889	0.292413	0.303941	0.302804
10	0.0836161	0.0933578	0.0792324	0.142878	0.128428	0.128428	0.229579	0.23104	0.22	0.370022	0.382036	0.37132
12	0.0956309	0.10586	0.0909224	0.173889	0.15262	0.15262	0.28462	0.284457	0.26676	0.452988	0.458671	0.448117
14	0.110568	0.12031	0.105048	0.207173	0.177461	0.177461	0.340309	0.338036	0.316767	0.521342	0.533682	0.521992
16	0.122258	0.136546	0.116088	0.237048	0.203114	0.203114	0.395675	0.390154	0.363527	0.595054	0.60642	0.588073
18	0.136384	0.137682	0.127454	0.268221	0.226819	0.226819	0.444708	0.444708	0.410774	0.647497	0.673475	0.653017
20	0.149697	0.152944	0.139468	0.297933	0.251498	0.251498	0.490981	0.493092	0.461269	0.690523	0.730951	0.69718
22	0.160088	0.166908	0.149697	0.32456	0.276989	0.276989	0.532545	0.540339	0.503807	0.72884	0.777711	0.740368
24	0.174214	0.180221	0.161874	0.352811	0.303941	0.303941	0.571999	0.582877	0.541475	0.749135	0.813593	0.76667
26	0.187527	0.194996	0.174051	0.379601	0.324885	0.324885	0.609342	0.619084	0.582877	0.755468	0.839084	0.789563
28	0.201815	0.2049	0.182494	0.406553	0.349564	0.349564	0.636781	0.658213	0.614863	0.766346	0.848663	0.793135
30	0.215291	0.221461	0.197756	0.433667	0.374405	0.374405	0.661623	0.698803	0.649608	0.765372	0.8636	0.794272
32	0.224871	0.234937	0.208472	0.459807	0.393564	0.393564	0.680944	0.72884	0.674612	0.764884	0.861977	0.801091
34	0.238509	0.243542	0.219026	0.483025	0.415158	0.415158	0.700589	0.749785	0.697505	0.769593	0.867335	0.802065
36	0.251173	0.258479	0.230066	0.503483	0.43383	0.43383	0.716176	0.780309	0.721047	0.768944	0.867497	0.804988
38	0.264162	0.272605	0.242243	0.529785	0.457697	0.457697	0.726892	0.792324	0.745726	0.775438	0.865711	0.813593
40	0.277638	0.282834	0.249874	0.553815	0.477667	0.477667	0.728028	0.813755	0.754493	0.770892	0.872205	0.8058
42	0.290302	0.295498	0.263188	0.573785	0.496663	0.496663	0.737445	0.824471	0.768294	0.775763	0.872368	0.80791
44	0.301992	0.31011	0.273741	0.592781	0.517121	0.517121	0.739231	0.836486	0.774301	0.775113	0.860515	0.806287
46	0.315306	0.321151	0.283645	0.6147	0.53628	0.53628	0.740206	0.836161	0.774789	0.773003	0.866847	0.803039
48	0.327808	0.332191	0.296147	0.632885	0.555601	0.555601	0.744427	0.846228	0.78729	0.774789	0.870095	0.807423
50	0.337387	0.346154	0.305239	0.649283	0.574435	0.574435	0.744427	0.851261	0.782907	0.776574	0.8636	0.810346
52	0.351512	0.358332	0.317904	0.665195	0.593756	0.593756	0.746538	0.853859	0.796383	0.779497	0.87318	0.808235
54	0.365151	0.369859	0.327645	0.686626	0.614538	0.614538	0.749785	0.853371	0.795733	0.774139	0.86912	0.804338
56	0.374405	0.379763	0.338848	0.702862	0.630612	0.630612	0.754006	0.848338	0.792811	0.77836	0.869445	0.814729
58	0.387394	0.392752	0.347778	0.710169	0.646036	0.646036	0.753519	0.853209	0.798331	0.773165	0.868796	0.803202
60	0.401033	0.402819	0.357357	0.724294	0.659674	0.659674	0.753357	0.849962	0.798006	0.778198	0.870419	0.810995
62	0.413047	0.41532	0.366125	0.737121	0.673637	0.673637	0.752383	0.854833	0.793785	0.778685	0.874316	0.813755
64	0.421165	0.427985	0.377165	0.74394	0.687925	0.687925	0.750434	0.850774	0.797357	0.780634	0.867659	0.807261
66	0.434479	0.438538	0.38918	0.751246	0.70611	0.70611	0.756442	0.846065	0.795084	0.779335	0.870582	0.808073
68	0.448767	0.450553	0.397461	0.756766	0.722183	0.722183	0.756929	0.85743	0.794921	0.784693	0.876427	0.806611
70	0.458346	0.464678	0.408339	0.768944	0.732412	0.732412	0.756279	0.856132	0.803526	0.778523	0.871231	0.805637
72	0.46614	0.474745	0.417593	0.770405	0.742316	0.742316	0.75839	0.853047	0.800604	0.779497	0.870582	0.811482
74	0.479778	0.483025	0.429933	0.780634	0.75222	0.75222	0.755792	0.860191	0.799467	0.77836	0.86701	0.812456
76	0.492442	0.493092	0.439675	0.783556	0.762936	0.762936	0.757416	0.859379	0.800117	0.786966	0.87805	0.811645
78	0.503807	0.510139	0.45104	0.792648	0.776412	0.776412	0.756279	0.859054	0.799305	0.780634	0.877401	0.813106
80	0.514523	0.522966	0.456073	0.787615	0.783556	0.783556	0.757903	0.85808	0.798493	0.786316	0.878375	0.812294
82	0.522479	0.532383	0.469387	0.792811	0.792161	0.792161	0.755143	0.861165	0.799467	0.781932	0.871556	0.813106
84	0.534331	0.537741	0.478804	0.786641	0.800929	0.800929	0.753682	0.855969	0.797681	0.785017	0.869445	0.814567
86	0.542774	0.552841	0.484811	0.799792	0.811157	0.811157	0.757091	0.861814	0.806611	0.78729	0.8787	0.811807
88	0.556575	0.562257	0.493416	0.795408	0.818788	0.818788	0.761962	0.85743	0.806287	0.786803	0.872043	0.813106
90	0.564368	0.571187	0.504132	0.790862	0.81408	0.81408	0.754169	0.858405	0.807748	0.779984	0.871881	0.813755
92	0.578818	0.577519	0.510627	0.794921	0.82577	0.82577	0.759527	0.869283	0.808884	0.786479	0.875777	0.815217
94	0.583852	0.595217	0.523128	0.799792	0.823659	0.823659	0.765696	0.859054	0.804014	0.78518	0.876751	0.819276
96	0.596029	0.601224	0.537741	0.796383	0.825121	0.825121	0.759527	0.859054	0.809696	0.787615	0.874965	0.821873
98	0.606582	0.614375	0.537741	0.806449	0.830803	0.830803	0.758552	0.85256	0.802065	0.785504	0.877563	0.820087
100	0.610316	0.617298	0.542774	0.796707	0.830803	0.830803	0.763261	0.854346	0.801903	0.783556	0.875777	0.810021
102	0.62363	0.629637	0.552353	0.793947	0.828368	0.828368	0.763261	0.864737	0.807261	0.786641	0.876751	0.817814
104	0.635158	0.641815	0.56518	0.79898	0.829342	0.829342	0.759364	0.86701	0.799467	0.788914	0.87529	0.810508
106	0.633047	0.646361	0.570538	0.804825	0.830641	0.830641	0.762936	0.863925	0.806449	0.789888	0.873991	0.808235
108	0.645549	0.65594	0.575084	0.802228	0.834213	0.834213	0.765696	0.862626	0.801903	0.788914	0.877076	0.815054
110	0.654641	0.661785	0.586287	0.796383	0.833239	0.833239	0.764235	0.864087	0.805312	0.788752	0.879187	0.815217
112	0.663084	0.675748	0.599438	0.797194	0.838921	0.838921	0.764722	0.861002	0.80856	0.791836	0.88146	0.815054
114	0.677047	0.675748	0.606907	0.807423	0.834213	0.834213	0.764722	0.863763	0.805962	0.787615	0.878862	0.821062
116	0.678184	0.689224	0.611453	0.796707	0.839895	0.839895	0.767807	0.856456	0.802065	0.788752	0.882434	0.816515
118	0.686789	0.697342	0.619571	0.797844	0.84022	0.84022	0.762774	0.867822	0.809371	0.792973	0.877726	0.816353
120	0.693445	0.703837	0.626553	0.802552	0.838272	0.838272	0.763748	0.863113	0.811969	0.79411	0.877726	0.817977
122	0.695231	0.708707	0.632235	0.805475	0.838921	0.838921	0.772678	0.86636	0.805962	0.7907	0.877726	0.812456
124	0.710818	0.7178	0.640191	0.798656	0.840707	0.840707	0.756766	0.866036	0.809371	0.791999	0.881622	0.821549
126	0.708545	0.718287	0.642951	0.799955	0.838109	0.838109	0.767807	0.862464	0.80856	0.782744	0.881135	0.814567
128	0.718449	0.730789	0.656265	0.804988	0.835836	0.835836	0.761637	0.866198	0.812132	0.790213	0.882921	0.812943
130	0.717962	0.737283	0.655453	0.805312	0.840545	0.840545	0.765047	0.859866	0.8058	0.786803	0.881135	0.810995
132	0.729652	0.743453	0.668929	0.809047	0.837785	0.837785	0.764235	0.866847	0.810346	0.794759	0.877563	0.820574
134	0.735497	0.747512	0.667792	0.805475	0.833726	0.833726	0.76391	0.863438	0.79963	0.788102	0.88487	0.816678
136	0.736796	0.753682	0.673637	0.806287	0.832914	0.832914	0.765047	0.866523	0.812619	0.791836	0.884382	0.816678
138	0.73842	0.762449	0.686302	0.812294	0.838109	0.838109	0.76667	0.8636	0.809047	0.79005	0.875777	0.820412
140	0.745076	0.763423	0.684353	0.806936	0.837785	0.837785	0.766021	0.853209	0.809371	0.784043	0.876589	0.817652
142	0.748324	0.76667	0.691659	0.801416	0.833401	0.833401	0.766508	0.867497	0.8058	0.79411	0.880648	0.816028
144	0.756929	0.773977	0.69929	0.80791	0.839571	0.839571	0.767645	0.86701	0.802715	0.792161	0.881135	0.823335
146	0.760501	0.777549	0.710169	0.802715	0.837785	0.837785	0.768456	0.865224	0.804988	0.787777	0.879999	0.818301
148	0.753519	0.784205	0.708707	0.806936	0.840058	0.840058	0.766183	0.864737	0.804825	0.794272	0.881298	0.825283
150	0.762611	0.785829	0.711143	0.801741	0.839571	0.839571	0.775763	0.868309	0.808722	0.799143	0.882109	0.818626
152	0.761313	0.786641	0.712604	0.804176	0.838597	0.838597	0.768781	0.868633	0.808722	0.791836	0.876102	0.820412
154	0.759364	0.785829	0.718611	0.805962	0.842493	0.842493	0.76391	0.864574	0.810995	0.785991	0.877563	0.819925
156	0.769106	0.792486	0.715851	0.800117	0.837298	0.837298	0.768944	0.861652	0.806449	0.799143	0.874154	0.817002
158	0.77008	0.797357	0.722183	0.805962	0.843143	0.843143	0.766995	0.86636	0.80515	0.791999	0.875777	0.81749
160	0.76732	0.797844	0.721372	0.800279	0.836648	0.836648	0.764235	0.867172	0.802065	0.795084	0.874641	0.81749
162	0.774789	0.79622	0.725593	0.807748	0.841519	0.841519	0.775763	0.862464	0.804014	0.79411	0.883246	0.824796
164	0.777224	0.804176	0.728678	0.802877	0.840707	0.840707	0.77349	0.863925	0.804663	0.791349	0.883408	0.823984
166	0.774301	0.794434	0.734361	0.802065	0.841681	0.841681	0.767645	0.864412	0.811645	0.792811	0.879999	0.818301
168	0.777062	0.796383	0.730951	0.802065	0.838921	0.838921	0.773327	0.861814	0.808884	0.79687	0.879512	0.819763
170	0.771054	0.803689	0.740043	0.801253	0.84298	0.84298	0.770892	0.859054	0.810021	0.791674	0.872043	0.816678
172	0.775276	0.806449	0.737608	0.803202	0.841357	0.841357	0.769755	0.863113	0.806936	0.791025	0.884545	0.817814
174	0.773003	0.813431	0.740855	0.808884	0.832264	0.832264	0.767969	0.862951	0.8058	0.786803	0.883084	0.822685
176	0.770729	0.81132	0.740855	0.808397	0.835999	0.835999	0.770242	0.864087	0.803689	0.790538	0.877726	0.817327
178	0.773003	0.804825	0.744427	0.801578	0.838759	0.838759	0.763423	0.865061	0.799143	0.796707	0.88146	0.817002
180	0.7756	0.804338	0.743777	0.803689	0.835836	0.835836	0.764722	0.861652	0.804663	0.792161	0.879187	0.821549
182	0.77284	0.806611	0.749947	0.802552	0.841681	0.841681	0.769268	0.866036	0.810833	0.797357	0.874965	0.818626
184	0.778036	0.810508	0.747837	0.806449	0.836648	0.836648	0.769593	0.862951	0.802552	0.800604	0.878862	0.819438
186	0.774789	0.812781	0.753357	0.803851	0.842493	0.842493	0.776899	0.870095	0.805475	0.803851	0.879187	0.823335
188	0.777873	0.811157	0.751571	0.803364	0.832102	0.832102	0.769918	0.854021	0.812943	0.790213	0.881785	0.817327
190	0.774464	0.810183	0.74329	0.806449	0.838434	0.838434	0.775276	0.870906	0.806287	0.795246	0.878375	0.823335
192	0.777873	0.814729	0.748486	0.804338	0.839084	0.839084	0.76667	0.86636	0.806774	0.794921	0.883408	0.821224
194	0.781121	0.81684	0.754006	0.809371	0.846877	0.846877	0.773165	0.875777	0.814405	0.793785	0.882434	0.823659
196	0.78794	0.814567	0.754656	0.808073	0.835187	0.835187	0.777549	0.86425	0.815217	0.799792	0.878862	0.816028
198	0.778198	0.820412	0.752707	0.808397	0.838597	0.838597	0.775438	0.865061	0.81132	0.792161	0.878537	0.829829
200	0.777224	0.821386	0.759689	0.809859	0.834862	0.834862	0.770567	0.86636	0.812132	0.796058	0.878862	0.826257
202	0.785667	0.810833	0.750597	0.811482	0.84087	0.84087	0.777711	0.855807	0.81749	0.797032	0.882596	0.828368
204	0.784043	0.816515	0.756279	0.811807	0.845253	0.845253	0.775276	0.873829	0.819438	0.804338	0.88698	0.825283
206	0.78242	0.813755	0.759527	0.810995	0.831453	0.831453	0.773327	0.866685	0.810346	0.799467	0.88146	0.820574
208	0.784368	0.817327	0.754006	0.815054	0.836811	0.836811	0.771054	0.862788	0.813106	0.800442	0.880811	0.817165
210	0.780471	0.817977	0.75498	0.809209	0.8347	0.8347	0.772678	0.866685	0.812456	0.792486	0.884707	0.816353
212	0.782257	0.806611	0.755955	0.804501	0.838434	0.838434	0.776899	0.862464	0.806124	0.793785	0.881622	0.824309
214	0.780634	0.821224	0.754656	0.806774	0.835674	0.835674	0.771054	0.870582	0.814567	0.79687	0.881785	0.820087
216	0.776574	0.818951	0.756766	0.809371	0.839084	0.839084	0.773652	0.872368	0.802552	0.790213	0.881135	0.820087
218	0.776737	0.822685	0.758065	0.801578	0.833076	0.833076	0.771704	0.86977	0.816191	0.799792	0.884707	0.821386
220	0.780309	0.825283	0.749785	0.810508	0.836486	0.836486	0.770729	0.864412	0.816353	0.788427	0.879674	0.82236
222	0.779984	0.821062	0.751571	0.803851	0.84298	0.84298	0.771704	0.868633	0.81132	0.792973	0.890065	0.827718
224	0.783718	0.820087	0.756604	0.802228	0.836811	0.836811	0.774301	0.86636	0.821224	0.800279	0.883408	0.820412
226	0.77625	0.821386	0.755955	0.808722	0.835025	0.835025	0.77008	0.868309	0.813106	0.794921	0.881785	0.818626
228	0.779822	0.816353	0.757741	0.809209	0.843305	0.843305	0.774139	0.874478	0.820574	0.795246	0.879349	0.825608
230	0.781932	0.827231	0.757091	0.810995	0.843143	0.843143	0.770729	0.870582	0.815866	0.793785	0.88487	0.821711
232	0.778198	0.823659	0.752707	0.808235	0.831453	0.831453	0.776899	0.877888	0.818626	0.801091	0.885194	0.824796
234	0.783069	0.812943	0.75563	0.814405	0.831615	0.831615	0.777062	0.865386	0.812943	0.802065	0.887467	0.818788
236	0.788589	0.830316	0.75839	0.80791	0.83129	0.83129	0.772028	0.874478	0.814892	0.789563	0.87594	0.822685
238	0.777224	0.826419	0.756279	0.800442	0.843467	0.843467	0.772678	0.871069	0.816191	0.79687	0.888279	0.816678
240	0.781121	0.821062	0.75839	0.810021	0.84022	0.84022	0.773165	0.874316	0.821224	0.798493	0.878213	0.830154

## Sheet: ED8b
6'FAM Fluorescence (AU) = 6159.1*(MEF µM FITC). Values below in MEF (µM FITC).
	1X Threshold
	2 µM			3.5 µM			5 µM			10 µM
Time (min)	Replicate 1	Replicate 2	Replicate 3	Replicate 1	Replicate 2	Replicate 3	Replicate 1	Replicate 2	Replicate 3	Replicate 1	Replicate 2	Replicate 3
0	0.02338	0.0266273	0.0254907	0.0240295	0.0266273	0.026952	0.0266273	0.0276014	0.0276014	0.0279262	0.028738	0.0308487
2	0.0254907	0.0284132	0.0289003	0.0259778	0.0293874	0.0285756	0.0290627	0.0290627	0.0298745	0.0290627	0.0308487	0.0311734
4	0.0261402	0.0301992	0.0290627	0.0266273	0.0300369	0.029225	0.031011	0.0308487	0.0316605	0.0321476	0.0319852	0.0332841
6	0.0267896	0.0316605	0.0297121	0.0280885	0.0300369	0.0303616	0.0319852	0.0306863	0.0329594	0.0329594	0.0336088	0.0347453
8	0.0280885	0.0316605	0.0298745	0.0289003	0.0313357	0.0305239	0.032797	0.032797	0.0336088	0.0352324	0.0352324	0.0365313
10	0.028738	0.0301992	0.0316605	0.0305239	0.0329594	0.0329594	0.0349077	0.0355571	0.0357195	0.0379926	0.0381549	0.0391291
12	0.0301992	0.0313357	0.0326346	0.0311734	0.0350701	0.032797	0.0358819	0.0371808	0.0376678	0.0407527	0.0401033	0.0412398
14	0.0308487	0.0334464	0.0337712	0.0334464	0.0362066	0.0358819	0.0399409	0.0391291	0.0405903	0.0457859	0.0443247	0.046273
16	0.0319852	0.0349077	0.0332841	0.0355571	0.0375055	0.036856	0.0410774	0.0414022	0.0423763	0.0493579	0.0488708	0.0504944
18	0.0334464	0.0340959	0.0336088	0.0357195	0.0392915	0.0381549	0.0449741	0.0438376	0.0443247	0.0553652	0.0530922	0.0550405
20	0.0342583	0.034583	0.0342583	0.0366937	0.0402656	0.0394538	0.0464354	0.0474095	0.0467601	0.063808	0.0610479	0.061535
22	0.0339335	0.0353948	0.0353948	0.0389667	0.0409151	0.0391291	0.0501697	0.0493579	0.0493579	0.0761475	0.069653	0.0719261
24	0.0357195	0.036369	0.0358819	0.0414022	0.0443247	0.0425387	0.0537416	0.0543911	0.0532545	0.110893	0.0881622	0.0923836
26	0.0360442	0.0365313	0.0362066	0.0428634	0.0448117	0.0433505	0.0586125	0.0581254	0.0560147	0.171454	0.128103	0.133948
28	0.0355571	0.0378302	0.036369	0.0439999	0.0474095	0.0433505	0.0651069	0.0634833	0.0603984	0.248088	0.191424	0.196782
30	0.0378302	0.0391291	0.0384796	0.0465977	0.0495202	0.0464354	0.0748486	0.0706272	0.0652693	0.33073	0.266597	0.271955
32	0.0371808	0.0384796	0.0381549	0.048059	0.0498449	0.048059	0.09076	0.0818301	0.0729003	0.406715	0.343394	0.344856
34	0.0384796	0.0396162	0.0373431	0.0508191	0.0529298	0.0495202	0.127454	0.100502	0.0854021	0.479128	0.416944	0.414996
36	0.0389667	0.0399409	0.0391291	0.0524427	0.0545534	0.0506568	0.180059	0.138494	0.106834	0.553165	0.491468	0.483025
38	0.040428	0.042214	0.040428	0.0574759	0.0576383	0.0545534	0.24062	0.193535	0.148074	0.614863	0.550567	0.546671
40	0.0405903	0.0417269	0.0407527	0.059749	0.0607232	0.0555276	0.302642	0.252472	0.199217	0.670715	0.612102	0.600575
42	0.0425387	0.0431881	0.0417269	0.0657564	0.063808	0.0581254	0.364339	0.311571	0.259291	0.707896	0.666331	0.655453
44	0.0428634	0.0435129	0.0414022	0.0706272	0.0660811	0.0595866	0.422302	0.369697	0.315468	0.745401	0.710493	0.700752
46	0.042701	0.0441623	0.0420516	0.0798818	0.0709519	0.0621844	0.478641	0.423926	0.373106	0.765534	0.74946	0.731925
48	0.044487	0.0441623	0.0438376	0.0961179	0.0746862	0.0665682	0.532708	0.486597	0.429771	0.794597	0.779822	0.765696
50	0.0448117	0.0448117	0.042701	0.122908	0.0828043	0.0704648	0.582228	0.530435	0.484811	0.806449	0.800929	0.784205
52	0.0459483	0.0459483	0.0439999	0.161874	0.0933578	0.075011	0.626228	0.580767	0.531246	0.810833	0.818626	0.790538
54	0.0477342	0.0472472	0.0449741	0.203601	0.113815	0.0821549	0.66763	0.628339	0.580767	0.809371	0.826907	0.804825
56	0.0477342	0.0472472	0.0454612	0.249874	0.141092	0.0922213	0.697017	0.663246	0.624117	0.81684	0.836973	0.80515
58	0.0491955	0.0487084	0.0457859	0.290465	0.177461	0.107646	0.729003	0.700752	0.668929	0.817002	0.836973	0.810346
60	0.0498449	0.0491955	0.0456235	0.341121	0.216752	0.133623	0.742479	0.736634	0.697505	0.819113	0.839246	0.807098
62	0.0514686	0.0500073	0.0464354	0.383335	0.260428	0.16366	0.763586	0.760338	0.734198	0.813431	0.844117	0.809534
64	0.0532545	0.0509815	0.0478966	0.42425	0.303129	0.198406	0.778848	0.784205	0.760176	0.817977	0.839733	0.813106
66	0.0534169	0.0506568	0.0478966	0.468088	0.343719	0.239645	0.789239	0.805312	0.76732	0.820412	0.841519	0.814567
68	0.0552029	0.0529298	0.0477342	0.501697	0.386745	0.276177	0.787777	0.811969	0.797844	0.827881	0.840545	0.813106
70	0.0574759	0.0543911	0.0495202	0.538877	0.428147	0.316118	0.791836	0.827556	0.804338	0.824633	0.843143	0.817165
72	0.0587748	0.0548781	0.0500073	0.567128	0.464516	0.356221	0.801091	0.82918	0.820412	0.814892	0.831128	0.82025
74	0.062022	0.0553652	0.0517933	0.604309	0.506892	0.392915	0.799792	0.833888	0.821062	0.826744	0.843305	0.813106
76	0.0621844	0.0566641	0.0506568	0.637918	0.540339	0.429771	0.798169	0.838434	0.821873	0.816028	0.847689	0.812781
78	0.0654316	0.0599114	0.0522804	0.66146	0.573947	0.463704	0.800929	0.83746	0.832102	0.824958	0.844766	0.824471
80	0.0680294	0.0602361	0.0535793	0.680944	0.611291	0.497475	0.798656	0.8347	0.828368	0.818626	0.839246	0.812294
82	0.0716014	0.0616973	0.0540663	0.705623	0.641815	0.53287	0.798331	0.834213	0.828368	0.825608	0.847039	0.813918
84	0.0759851	0.0621844	0.0545534	0.720722	0.677209	0.560796	0.797844	0.83129	0.827556	0.828693	0.844604	0.818951
86	0.0805312	0.0634833	0.0540663	0.73501	0.701401	0.59132	0.801416	0.830966	0.834375	0.816678	0.847526	0.819925
88	0.0899482	0.0654316	0.0563394	0.745888	0.723807	0.62022	0.801903	0.841681	0.832427	0.828205	0.844117	0.819113
90	0.0979039	0.0675423	0.0566641	0.749298	0.746051	0.642789	0.803851	0.845253	0.832752	0.817165	0.841194	0.816191
92	0.113491	0.0706272	0.0568265	0.756117	0.768944	0.664383	0.802715	0.836973	0.830316	0.82918	0.847689	0.823335
94	0.132812	0.0729003	0.0571512	0.763586	0.777549	0.688412	0.803851	0.840707	0.828693	0.830154	0.847039	0.817002
96	0.157003	0.075011	0.0581254	0.764235	0.797519	0.712442	0.799305	0.836973	0.829991	0.83194	0.849637	0.819276
98	0.181358	0.0769593	0.0589372	0.767158	0.808884	0.723645	0.807423	0.83194	0.83194	0.825121	0.844604	0.816353
100	0.205387	0.0800442	0.0595866	0.768944	0.816191	0.738744	0.8058	0.839895	0.833239	0.82918	0.843143	0.814405
102	0.229904	0.0847526	0.0607232	0.774789	0.820574	0.753519	0.807261	0.838597	0.839895	0.834213	0.846228	0.814567
104	0.258317	0.0897858	0.0613726	0.773165	0.824958	0.760338	0.807098	0.840383	0.836648	0.826095	0.84363	0.820574
106	0.284944	0.0969297	0.0623468	0.764722	0.835187	0.768781	0.809696	0.833726	0.830803	0.836648	0.842818	0.812781
108	0.310273	0.106022	0.0628339	0.774139	0.839084	0.775763	0.813593	0.838109	0.833401	0.826744	0.851098	0.821711
110	0.334302	0.119011	0.0642951	0.77625	0.837622	0.777549	0.810508	0.839084	0.840058	0.830478	0.848014	0.818788
112	0.355734	0.133948	0.0649446	0.774464	0.840383	0.787128	0.808884	0.836973	0.830641	0.830316	0.843143	0.825608
114	0.381549	0.153919	0.06738	0.777224	0.845253	0.783881	0.807748	0.834213	0.831453	0.827718	0.848338	0.818788
116	0.409638	0.173727	0.0675423	0.778198	0.837298	0.783881	0.80791	0.838921	0.835836	0.828205	0.847202	0.821062
118	0.42701	0.196944	0.0693283	0.776574	0.838759	0.779172	0.816028	0.843305	0.835999	0.832914	0.842493	0.824309
120	0.452826	0.219837	0.071439	0.7756	0.832427	0.785504	0.813593	0.834862	0.830641	0.830154	0.845416	0.820412
122	0.471985	0.24273	0.0727379	0.777873	0.836811	0.789401	0.812132	0.836486	0.842006	0.826744	0.849799	0.823659
124	0.493254	0.269033	0.0743615	0.782744	0.8347	0.780471	0.809047	0.832102	0.835025	0.827718	0.84363	0.81749
126	0.513224	0.292088	0.0759851	0.780958	0.834213	0.788265	0.812132	0.845253	0.838109	0.831128	0.850611	0.814892
128	0.529623	0.317579	0.0779335	0.777224	0.841194	0.785342	0.808397	0.834375	0.835836	0.83194	0.852073	0.820087
130	0.55349	0.340147	0.0802065	0.777062	0.840707	0.78453	0.812456	0.830641	0.834862	0.824958	0.852397	0.826095
132	0.565992	0.361416	0.0829667	0.783718	0.842168	0.786803	0.81749	0.842331	0.84022	0.826095	0.851098	0.817977
134	0.586612	0.385121	0.0862139	0.78177	0.838759	0.783881	0.811645	0.838759	0.833563	0.832427	0.846228	0.811482
136	0.603984	0.406715	0.0896235	0.784205	0.835836	0.789239	0.820412	0.835187	0.832427	0.833726	0.850936	0.823335
138	0.615025	0.428472	0.0936825	0.78242	0.84087	0.788589	0.819763	0.841519	0.832264	0.83746	0.852397	0.820574
140	0.624117	0.448442	0.0998523	0.784368	0.832914	0.789239	0.809859	0.84298	0.84022	0.831615	0.852235	0.824471
142	0.639866	0.473608	0.107646	0.777549	0.838434	0.788102	0.81132	0.843792	0.836161	0.832102	0.851585	0.821873
144	0.64766	0.493579	0.115277	0.774789	0.8347	0.788427	0.818951	0.841681	0.842493	0.827718	0.850611	0.819925
146	0.660811	0.513387	0.127616	0.782257	0.837298	0.788752	0.814242	0.836973	0.838434	0.834213	0.854021	0.815054
148	0.672663	0.533844	0.141092	0.784205	0.837135	0.789563	0.812456	0.846715	0.837135	0.826907	0.846552	0.824633
150	0.674612	0.546996	0.15538	0.779172	0.832264	0.788265	0.817165	0.838597	0.831128	0.835187	0.853696	0.824633
152	0.684678	0.567128	0.174538	0.784043	0.829991	0.792324	0.813755	0.839733	0.838921	0.831777	0.853534	0.822847
154	0.696855	0.58304	0.190612	0.77901	0.832427	0.786154	0.811482	0.845416	0.837622	0.836161	0.848176	0.819113
156	0.696693	0.597652	0.209771	0.784205	0.830154	0.785017	0.807748	0.837135	0.832427	0.831777	0.850124	0.820899
158	0.700589	0.61746	0.227468	0.780634	0.835512	0.78242	0.815704	0.84639	0.835187	0.834375	0.845253	0.823984
160	0.703512	0.634995	0.245328	0.779822	0.821224	0.789076	0.815379	0.841357	0.833888	0.833726	0.851423	0.827394
162	0.707246	0.656265	0.265623	0.788752	0.828205	0.788427	0.813755	0.838759	0.830803	0.833726	0.841194	0.821062
164	0.716014	0.664383	0.283158	0.785017	0.836973	0.788265	0.81408	0.830478	0.834862	0.832589	0.846877	0.820899
166	0.714228	0.67656	0.298907	0.779335	0.831777	0.783394	0.817327	0.841194	0.84022	0.830478	0.847689	0.821224
168	0.713903	0.69101	0.318066	0.781283	0.83194	0.782744	0.818951	0.839084	0.84022	0.829017	0.845253	0.82301
170	0.712279	0.700589	0.337712	0.782907	0.83129	0.791349	0.815541	0.84022	0.843467	0.829504	0.847851	0.822685
172	0.722183	0.712279	0.357357	0.780634	0.833888	0.785829	0.817327	0.841681	0.842493	0.833401	0.856943	0.819763
174	0.723158	0.723807	0.374568	0.789239	0.835349	0.789726	0.809047	0.836973	0.839733	0.842331	0.842656	0.822685
176	0.717475	0.731925	0.389505	0.78518	0.832264	0.791512	0.817002	0.842818	0.833401	0.832914	0.860191	0.823984
178	0.716176	0.737932	0.408339	0.780471	0.829991	0.787128	0.813755	0.848825	0.835025	0.837298	0.850611	0.825608
180	0.726567	0.749135	0.423926	0.780146	0.830478	0.792161	0.819925	0.845091	0.844442	0.830316	0.846715	0.823822
182	0.720235	0.757903	0.443571	0.78729	0.829991	0.797194	0.816028	0.826744	0.833401	0.830478	0.854021	0.824633
184	0.72056	0.760501	0.456398	0.787453	0.829829	0.79411	0.813755	0.844766	0.835999	0.835187	0.849962	0.821711
186	0.722021	0.766995	0.475881	0.784368	0.830641	0.784693	0.82025	0.834375	0.846228	0.835025	0.854508	0.824146
188	0.721209	0.768944	0.489357	0.78518	0.832752	0.790862	0.818788	0.845903	0.840545	0.842006	0.843954	0.830641
190	0.723158	0.779984	0.513224	0.784043	0.836486	0.79622	0.819925	0.842656	0.843143	0.83194	0.842168	0.815704
192	0.722021	0.780958	0.515173	0.786966	0.832752	0.787128	0.818951	0.845416	0.833888	0.842656	0.843305	0.82025
194	0.722183	0.78177	0.537091	0.782095	0.835349	0.797844	0.814729	0.838272	0.837135	0.829991	0.847851	0.826582
196	0.722671	0.780309	0.550243	0.785667	0.836161	0.79622	0.820899	0.845578	0.836648	0.837947	0.852722	0.823822
198	0.727866	0.786966	0.562257	0.785991	0.838272	0.785829	0.816678	0.839895	0.841194	0.834538	0.850124	0.829829
200	0.72332	0.792648	0.575733	0.786316	0.842331	0.797194	0.818464	0.839084	0.833401	0.837298	0.852235	0.826095
202	0.722183	0.783556	0.591645	0.792161	0.841194	0.798006	0.816678	0.846877	0.83405	0.841357	0.852235	0.825121
204	0.729327	0.796545	0.610479	0.787453	0.842006	0.79411	0.823172	0.844279	0.835836	0.835025	0.851423	0.822685
206	0.728353	0.787128	0.619409	0.787777	0.833239	0.789076	0.816191	0.839733	0.84363	0.837947	0.851585	0.824958
208	0.726892	0.791512	0.632073	0.795733	0.838272	0.796545	0.81749	0.841032	0.841519	0.837135	0.858242	0.818626
210	0.727704	0.790862	0.641165	0.792486	0.83405	0.804501	0.81749	0.844117	0.835999	0.838272	0.853047	0.824309
212	0.726567	0.789401	0.652368	0.79005	0.839895	0.790538	0.81749	0.842493	0.842168	0.832589	0.856943	0.823335
214	0.725755	0.797194	0.661947	0.786803	0.84087	0.79687	0.82236	0.846552	0.837622	0.833239	0.851098	0.831128
216	0.722833	0.797519	0.673475	0.785829	0.841032	0.791674	0.823497	0.839895	0.843143	0.843305	0.852073	0.827556
218	0.729165	0.794759	0.677209	0.790213	0.844117	0.79411	0.821224	0.846715	0.846552	0.829667	0.852073	0.835025
220	0.728028	0.800766	0.689062	0.785017	0.84574	0.800442	0.819763	0.838597	0.843792	0.843467	0.853859	0.826582
222	0.731763	0.795408	0.702538	0.786479	0.838597	0.794434	0.816515	0.853047	0.836323	0.84639	0.853047	0.823335
224	0.730139	0.794597	0.701726	0.789563	0.836811	0.79622	0.817977	0.843143	0.842006	0.838597	0.858242	0.823497
226	0.727379	0.79898	0.717313	0.781283	0.844604	0.801578	0.815541	0.839733	0.84363	0.843305	0.856781	0.822198
228	0.730302	0.794597	0.717962	0.779497	0.836648	0.796383	0.814729	0.850611	0.838109	0.832427	0.856132	0.827394
230	0.728191	0.801416	0.730464	0.78242	0.839084	0.790213	0.822523	0.839571	0.836973	0.838109	0.858729	0.826907
232	0.737121	0.795246	0.733711	0.7907	0.84639	0.796545	0.817002	0.844117	0.83405	0.840383	0.854346	0.823984
234	0.728028	0.793298	0.742641	0.786966	0.8347	0.79411	0.818301	0.838759	0.832914	0.834538	0.846877	0.824309
236	0.727704	0.804501	0.75011	0.792324	0.840058	0.798656	0.817814	0.845253	0.838272	0.839895	0.852235	0.821873
238	0.734198	0.805312	0.75222	0.790213	0.846715	0.797844	0.819438	0.846065	0.837135	0.844279	0.856781	0.823335
240	0.734685	0.794921	0.760338	0.792161	0.837298	0.80239	0.821711	0.845091	0.846065	0.83746	0.853859	0.834375

## Sheet: ED8c
6'FAM Fluorescence (AU) = 6159.1*(MEF µM FITC). Values below in MEF (µM FITC).
	2X Threshold
	2 µM			3.5 µM			5 µM			10 µM
Time (min)	Replicate 1	Replicate 2	Replicate 3	Replicate 1	Replicate 2	Replicate 3	Replicate 1	Replicate 2	Replicate 3	Replicate 1	Replicate 2	Replicate 3
0	0.0246789	0.0246789	0.0272767	0.0250037	0.025166	0.0274391	0.0264649	0.0266273	0.0285756	0.0276014	0.0259778	0.0290627
2	0.0259778	0.0271144	0.0308487	0.0264649	0.0267896	0.028738	0.0279262	0.0285756	0.0308487	0.0303616	0.0289003	0.0314981
4	0.0285756	0.0271144	0.0289003	0.0272767	0.0285756	0.0290627	0.029225	0.0289003	0.0318228	0.0303616	0.0297121	0.0318228
6	0.0285756	0.0279262	0.0301992	0.0272767	0.0285756	0.0301992	0.0295498	0.0289003	0.0318228	0.0314981	0.0301992	0.0321476
8	0.0289003	0.0279262	0.0303616	0.0284132	0.0298745	0.0308487	0.0306863	0.0305239	0.0332841	0.0324723	0.031011	0.0334464
10	0.0293874	0.028738	0.0318228	0.0301992	0.0305239	0.0321476	0.032797	0.0324723	0.0352324	0.0332841	0.0324723	0.0350701
12	0.0306863	0.0298745	0.0318228	0.0313357	0.0308487	0.0326346	0.032797	0.032797	0.0365313	0.0350701	0.0337712	0.0366937
14	0.0324723	0.031011	0.0339335	0.032797	0.0319852	0.0347453	0.0349077	0.0350701	0.0383173	0.0375055	0.0350701	0.0379926
16	0.0323099	0.031011	0.0355571	0.0324723	0.0337712	0.0350701	0.0349077	0.0355571	0.0384796	0.038642	0.036856	0.0412398
18	0.0336088	0.0324723	0.0347453	0.0334464	0.0340959	0.0362066	0.036369	0.0352324	0.0397785	0.0401033	0.0388044	0.0420516
20	0.0339335	0.0332841	0.0358819	0.0349077	0.0353948	0.0362066	0.0373431	0.0365313	0.0402656	0.0423763	0.0402656	0.0433505
22	0.0347453	0.0334464	0.0357195	0.0358819	0.0357195	0.0371808	0.0378302	0.0378302	0.0412398	0.042214	0.0418892	0.0448117
24	0.0355571	0.0339335	0.036369	0.036369	0.0373431	0.038642	0.0399409	0.0399409	0.042701	0.0446494	0.044487	0.0469224
26	0.0352324	0.0339335	0.0376678	0.0376678	0.0381549	0.0383173	0.0410774	0.0412398	0.0438376	0.0461106	0.0449741	0.0475719
28	0.0358819	0.0360442	0.0371808	0.0383173	0.0388044	0.040428	0.0415645	0.0410774	0.0448117	0.0465977	0.0470848	0.0496826
30	0.0376678	0.0352324	0.0378302	0.0392915	0.0405903	0.040428	0.0438376	0.042214	0.0457859	0.0493579	0.0485461	0.0511438
32	0.0370184	0.0358819	0.0375055	0.0394538	0.0389667	0.0414022	0.0430258	0.0438376	0.0467601	0.0519556	0.0508191	0.0526051
34	0.036856	0.036856	0.0384796	0.0402656	0.0402656	0.0414022	0.0446494	0.0443247	0.0470848	0.0534169	0.0516309	0.0548781
36	0.0370184	0.0378302	0.0392915	0.0410774	0.0417269	0.0428634	0.0467601	0.0452988	0.0482213	0.0560147	0.0540663	0.0555276
38	0.0388044	0.0388044	0.0402656	0.0430258	0.0443247	0.0451365	0.0487084	0.0488708	0.050332	0.059749	0.0581254	0.0590995
40	0.0392915	0.0381549	0.0399409	0.0435129	0.0443247	0.0441623	0.0500073	0.0498449	0.0519556	0.061535	0.0599114	0.0605608
42	0.0392915	0.0401033	0.0414022	0.0454612	0.0446494	0.0449741	0.0517933	0.0519556	0.0545534	0.0642951	0.0631586	0.0642951
44	0.0396162	0.0396162	0.0418892	0.0452988	0.0469224	0.0454612	0.0529298	0.0530922	0.0550405	0.0670553	0.0649446	0.0664058
46	0.0396162	0.0388044	0.0410774	0.0457859	0.046273	0.0457859	0.0543911	0.0535793	0.0558523	0.0711143	0.0686789	0.0686789
48	0.0402656	0.040428	0.0425387	0.0465977	0.0474095	0.0478966	0.0565018	0.056177	0.057963	0.0761475	0.0743615	0.073225
50	0.0409151	0.0396162	0.0420516	0.0477342	0.0491955	0.0474095	0.0576383	0.0566641	0.0595866	0.0815054	0.0782582	0.0780958
52	0.0414022	0.0410774	0.042701	0.0491955	0.0490331	0.0482213	0.0607232	0.059749	0.0612102	0.0915718	0.0865386	0.0852397
54	0.042214	0.0415645	0.0439999	0.0513062	0.0493579	0.0501697	0.0625091	0.0625091	0.0642951	0.106834	0.0972545	0.0936825
56	0.0438376	0.042701	0.0443247	0.0517933	0.0519556	0.0511438	0.0651069	0.063808	0.0652693	0.136059	0.118686	0.107483
58	0.0435129	0.0415645	0.0433505	0.0526051	0.0516309	0.052118	0.0686789	0.0670553	0.0670553	0.186391	0.156679	0.131026
60	0.0435129	0.0439999	0.044487	0.0534169	0.0526051	0.0519556	0.0722508	0.0706272	0.0703025	0.252147	0.211395	0.175513
62	0.0438376	0.0433505	0.0441623	0.0552029	0.0540663	0.0530922	0.0767969	0.0751733	0.0730626	0.318715	0.273092	0.233151
64	0.0454612	0.0448117	0.0449741	0.0550405	0.0545534	0.0532545	0.083129	0.07907	0.0764722	0.392427	0.340797	0.296147
66	0.0435129	0.0446494	0.0446494	0.057963	0.05569	0.0545534	0.0927084	0.0850774	0.0802065	0.455586	0.405254	0.365963
68	0.0456235	0.0449741	0.0461106	0.0586125	0.0571512	0.0565018	0.11138	0.0956309	0.0855644	0.52459	0.473933	0.431394
70	0.0464354	0.0449741	0.0461106	0.0603984	0.0584501	0.0573136	0.140767	0.112516	0.094332	0.579793	0.536929	0.492604
72	0.0459483	0.0465977	0.0472472	0.0636457	0.0610479	0.0584501	0.185417	0.141741	0.105048	0.637918	0.593268	0.554789
74	0.0467601	0.0461106	0.0465977	0.0649446	0.0613726	0.0589372	0.241269	0.184767	0.125992	0.683054	0.64977	0.619246
76	0.0474095	0.046273	0.046273	0.0660811	0.0623468	0.0600737	0.297446	0.233476	0.157815	0.737121	0.698641	0.665357
78	0.0488708	0.0477342	0.0490331	0.0704648	0.0652693	0.0612102	0.355734	0.289166	0.205712	0.777549	0.745401	0.711305
80	0.0485461	0.048059	0.0488708	0.071439	0.0664058	0.0616973	0.41321	0.344368	0.259129	0.796383	0.776899	0.753519
82	0.0495202	0.0488708	0.0488708	0.0767969	0.0681918	0.0659187	0.473771	0.397298	0.31969	0.8196	0.809047	0.783718
84	0.0495202	0.0483837	0.0491955	0.080856	0.0727379	0.0649446	0.518095	0.452664	0.372619	0.83405	0.832914	0.806611
86	0.0501697	0.0478966	0.0493579	0.0863763	0.0737121	0.0670553	0.570376	0.50673	0.426848	0.839733	0.849799	0.827231
88	0.0519556	0.050332	0.0501697	0.0961179	0.0777711	0.0698154	0.621682	0.553328	0.485298	0.847851	0.862626	0.846715
90	0.0509815	0.0506568	0.0501697	0.109594	0.0821549	0.0733873	0.659674	0.597003	0.536442	0.851098	0.865711	0.849962
92	0.0524427	0.0504944	0.0504944	0.134111	0.0873504	0.075011	0.692958	0.641165	0.581091	0.849637	0.872205	0.854833
94	0.0534169	0.0513062	0.0501697	0.16983	0.0956309	0.077284	0.726567	0.675099	0.626715	0.85532	0.868146	0.86084
96	0.0527674	0.0522804	0.0513062	0.213992	0.106184	0.0810183	0.754331	0.713091	0.668604	0.852884	0.873667	0.868309
98	0.0548781	0.0526051	0.0519556	0.259778	0.123557	0.0844279	0.763586	0.739718	0.704324	0.847364	0.873991	0.856943
100	0.0548781	0.052118	0.0509815	0.308162	0.151483	0.0871881	0.770729	0.760338	0.734198	0.849475	0.877888	0.858729
102	0.0568265	0.0543911	0.0527674	0.355896	0.187365	0.0977416	0.793298	0.780958	0.768456	0.852235	0.871556	0.86701
104	0.0560147	0.0550405	0.0522804	0.40363	0.230066	0.107808	0.794272	0.795733	0.786966	0.85467	0.872368	0.858405
106	0.0584501	0.0555276	0.0532545	0.452014	0.274715	0.123395	0.794434	0.800117	0.800604	0.849799	0.874154	0.867822
108	0.0600737	0.056177	0.0537416	0.49439	0.322287	0.150671	0.801091	0.803526	0.817002	0.851098	0.875128	0.865386
110	0.059749	0.0574759	0.0535793	0.538066	0.364339	0.184118	0.800929	0.80791	0.823497	0.850449	0.87529	0.86636
112	0.0610479	0.0581254	0.0547158	0.572973	0.410287	0.222273	0.80239	0.811482	0.832427	0.85808	0.879187	0.86636
114	0.0618597	0.0587748	0.0547158	0.609342	0.454612	0.267734	0.805312	0.804338	0.830966	0.857918	0.879187	0.865711
116	0.0628339	0.0594243	0.0535793	0.647984	0.498287	0.310273	0.80856	0.815541	0.832752	0.852073	0.873667	0.863275
118	0.0636457	0.0603984	0.0552029	0.672338	0.528324	0.35476	0.804825	0.810508	0.8347	0.855644	0.871718	0.86912
120	0.0651069	0.0594243	0.056177	0.693608	0.569077	0.396649	0.797681	0.806774	0.828855	0.859866	0.877076	0.861002
122	0.0667305	0.0613726	0.0563394	0.711143	0.60853	0.434317	0.803689	0.804014	0.835349	0.855969	0.874478	0.86701
124	0.0683541	0.0616973	0.0574759	0.727704	0.637431	0.480427	0.805312	0.815541	0.834538	0.860191	0.873342	0.865549
126	0.0693283	0.0628339	0.0566641	0.750272	0.669254	0.519881	0.805637	0.813918	0.831777	0.85532	0.879999	0.868958
128	0.0720885	0.0626715	0.0578007	0.754331	0.692309	0.554789	0.808884	0.818788	0.826907	0.865873	0.876102	0.867659
130	0.0737121	0.0652693	0.0594243	0.756929	0.72056	0.589859	0.8058	0.816191	0.834375	0.859054	0.873667	0.864087
132	0.0771217	0.0664058	0.0589372	0.765372	0.743615	0.615999	0.809859	0.81067	0.834862	0.859704	0.867335	0.863925
134	0.0782582	0.0657564	0.0589372	0.768294	0.749947	0.652693	0.80791	0.812781	0.83405	0.856132	0.874316	0.866847
136	0.0823172	0.0690036	0.0600737	0.764073	0.76456	0.67104	0.801253	0.80856	0.831453	0.858405	0.880648	0.861002
138	0.0845903	0.0690036	0.0595866	0.768619	0.770567	0.698641	0.805475	0.810995	0.839084	0.862139	0.873017	0.864574
140	0.0902729	0.0701401	0.0605608	0.775276	0.783394	0.719423	0.810508	0.809371	0.831453	0.854833	0.883895	0.865224
142	0.0949814	0.0709519	0.0602361	0.771054	0.789401	0.732087	0.809209	0.810183	0.838597	0.855969	0.876751	0.867822
144	0.10521	0.0730626	0.0613726	0.767969	0.79346	0.759039	0.811482	0.80791	0.837298	0.852235	0.875453	0.867497
146	0.117874	0.0745239	0.0633209	0.767969	0.787615	0.762287	0.811969	0.813268	0.843467	0.865549	0.879674	0.867335
148	0.137195	0.0759851	0.063808	0.769918	0.792324	0.758552	0.808722	0.813755	0.834213	0.862951	0.875453	0.864899
150	0.159926	0.0780958	0.0634833	0.769268	0.791999	0.774464	0.812294	0.806449	0.830154	0.861327	0.874478	0.870906
152	0.191099	0.0803689	0.0647822	0.773003	0.785667	0.772028	0.811807	0.812619	0.835025	0.868796	0.877888	0.866198
154	0.221786	0.0828043	0.0636457	0.772515	0.790862	0.772353	0.80856	0.805962	0.836161	0.867172	0.868796	0.862626
156	0.257505	0.0858892	0.0641327	0.770892	0.791349	0.778036	0.81408	0.808235	0.839571	0.862301	0.870257	0.864574
158	0.291601	0.0858892	0.0647822	0.765534	0.784043	0.77625	0.813755	0.816353	0.834213	0.853047	0.872855	0.866847
160	0.329269	0.0922213	0.0657564	0.772678	0.791349	0.775113	0.809371	0.817002	0.834538	0.864412	0.880811	0.864899
162	0.359955	0.0959556	0.0670553	0.775113	0.795084	0.780309	0.805637	0.815704	0.835349	0.860028	0.876102	0.867497
164	0.395999	0.101476	0.0683541	0.771866	0.788102	0.783881	0.803202	0.811969	0.835187	0.858729	0.879025	0.865549
166	0.430907	0.108944	0.0677047	0.779497	0.791025	0.777711	0.811645	0.810995	0.836973	0.869283	0.871069	0.861652
168	0.464516	0.118037	0.0690036	0.774139	0.791349	0.780471	0.810833	0.816515	0.830966	0.864087	0.874641	0.870419
170	0.497313	0.136059	0.0698154	0.777386	0.791674	0.784855	0.814242	0.815217	0.827556	0.865873	0.879187	0.864899
172	0.526213	0.156029	0.0707896	0.78177	0.79346	0.778685	0.812619	0.807261	0.830154	0.859866	0.87529	0.865224
174	0.55625	0.180383	0.0701401	0.781121	0.79622	0.778523	0.815217	0.812619	0.834538	0.86149	0.87805	0.860028
176	0.57687	0.206848	0.0722508	0.783394	0.79411	0.785667	0.810995	0.812619	0.830641	0.86636	0.876264	0.865873
178	0.605446	0.235262	0.0727379	0.782257	0.790375	0.781283	0.806449	0.812943	0.836161	0.875453	0.871069	0.867172
180	0.62428	0.268383	0.0733873	0.783556	0.794434	0.78242	0.812943	0.822036	0.830154	0.86084	0.874154	0.865873
182	0.653342	0.298907	0.0759851	0.780634	0.79346	0.786966	0.810508	0.811645	0.829829	0.868796	0.876102	0.859866
184	0.666981	0.331217	0.0763099	0.782582	0.803526	0.78177	0.817165	0.811807	0.831615	0.864737	0.871718	0.860028
186	0.687438	0.362228	0.0766346	0.781121	0.801578	0.779984	0.816028	0.814567	0.82853	0.862626	0.866523	0.864412
188	0.698479	0.396649	0.0785829	0.786803	0.799467	0.785991	0.816028	0.815541	0.829504	0.861327	0.877563	0.854183
190	0.710656	0.425712	0.0793947	0.780796	0.80515	0.786966	0.816678	0.811969	0.837785	0.871556	0.879512	0.868633
192	0.721534	0.455748	0.0810183	0.780958	0.804663	0.78242	0.823172	0.813431	0.835674	0.866036	0.868146	0.863925
194	0.737445	0.482051	0.0834538	0.780471	0.797681	0.779822	0.812781	0.815866	0.844766	0.862951	0.883895	0.867172
196	0.738095	0.516634	0.0841032	0.781283	0.79622	0.784043	0.815541	0.81684	0.837947	0.867984	0.873504	0.86977
198	0.746862	0.546671	0.0870257	0.785667	0.80791	0.786803	0.812619	0.812619	0.836973	0.870582	0.877888	0.866198
200	0.753194	0.57346	0.0860515	0.78794	0.801091	0.78518	0.816678	0.805475	0.838109	0.865386	0.877401	0.860353
202	0.751246	0.592132	0.0897858	0.786803	0.801253	0.783231	0.817652	0.813268	0.8347	0.864737	0.874478	0.870257
204	0.748486	0.617298	0.09076	0.78453	0.801741	0.788914	0.825283	0.818951	0.836486	0.863438	0.881135	0.871394
206	0.756766	0.638243	0.0933578	0.783394	0.798818	0.78729	0.820412	0.812943	0.830803	0.865549	0.883733	0.883084
208	0.755955	0.654479	0.0959556	0.780471	0.792486	0.790213	0.818626	0.811807	0.830154	0.862464	0.8787	0.872368
210	0.750272	0.677209	0.100339	0.786316	0.804501	0.783718	0.818301	0.815704	0.839733	0.87253	0.871069	0.86636
212	0.758065	0.695394	0.103911	0.790375	0.796058	0.791999	0.815704	0.806287	0.836486	0.868633	0.87594	0.865061
214	0.760338	0.709682	0.108782	0.794759	0.802065	0.781283	0.820412	0.814567	0.843954	0.863763	0.880486	0.870095
216	0.762774	0.726405	0.115764	0.785667	0.799143	0.781932	0.816515	0.815054	0.838597	0.873017	0.87594	0.861814
218	0.769755	0.737121	0.124206	0.788752	0.800604	0.782907	0.816678	0.813106	0.839571	0.869608	0.874803	0.86425
220	0.761962	0.753194	0.134111	0.786154	0.79687	0.789888	0.819276	0.809047	0.833726	0.863763	0.876751	0.861002
222	0.765534	0.755305	0.148561	0.792811	0.804501	0.790862	0.816678	0.810833	0.835836	0.872205	0.884382	0.86912
224	0.764397	0.762124	0.16431	0.786641	0.798818	0.793298	0.822198	0.813268	0.835025	0.874154	0.881622	0.861165
226	0.764397	0.765047	0.184118	0.786479	0.799792	0.783556	0.815217	0.815704	0.838597	0.873991	0.883895	0.861002
228	0.761637	0.774139	0.209284	0.791187	0.800117	0.788914	0.818951	0.809859	0.841194	0.865061	0.876427	0.877401
230	0.771054	0.781608	0.23169	0.793785	0.806287	0.791512	0.820412	0.820899	0.835836	0.868958	0.883246	0.870906
232	0.769106	0.782744	0.25783	0.789239	0.801416	0.783881	0.825283	0.822198	0.838109	0.871718	0.88422	0.867984
234	0.764073	0.778036	0.28462	0.792486	0.798006	0.79005	0.818626	0.805475	0.84087	0.865224	0.879349	0.872855
236	0.764073	0.786316	0.311084	0.779659	0.803202	0.788752	0.82236	0.822198	0.834862	0.869932	0.877888	0.870257
238	0.767807	0.782744	0.33625	0.790538	0.798656	0.793298	0.817165	0.818301	0.844766	0.870095	0.879349	0.873342
240	0.770729	0.784205	0.364177	0.792811	0.798493	0.789726	0.830316	0.81684	0.831615	0.874154	0.88487	0.873667

## Sheet: ED8d
6'FAM Fluorescence (AU) = 6159.1*(MEF µM FITC). Values below in MEF (µM FITC).
	3X Threshold
	2 µM			3.5 µM			5 µM			10 µM
Time (min)	Replicate 1	Replicate 2	Replicate 3	Replicate 1	Replicate 2	Replicate 3	Replicate 1	Replicate 2	Replicate 3	Replicate 1	Replicate 2	Replicate 3
0	0.0237048	0.0274391	0.026952	0.0261402	0.0272767	0.0285756	0.0246789	0.0246789	0.0284132	0.0279262	0.026952	0.0272767
2	0.026952	0.0295498	0.0293874	0.0284132	0.0293874	0.0289003	0.0274391	0.0279262	0.0295498	0.029225	0.0289003	0.0303616
4	0.0267896	0.0305239	0.0295498	0.0293874	0.0285756	0.0308487	0.0263025	0.0276014	0.0311734	0.0289003	0.0311734	0.0303616
6	0.0266273	0.0297121	0.0297121	0.0284132	0.0303616	0.0308487	0.0277638	0.0280885	0.0311734	0.0297121	0.0298745	0.0303616
8	0.0277638	0.0318228	0.0303616	0.0297121	0.0290627	0.0308487	0.0285756	0.0297121	0.032797	0.0298745	0.0316605	0.0318228
10	0.029225	0.0319852	0.0318228	0.0306863	0.0311734	0.0324723	0.0295498	0.0316605	0.0332841	0.0314981	0.0323099	0.0332841
12	0.0297121	0.0336088	0.0323099	0.0318228	0.0323099	0.0340959	0.0306863	0.0316605	0.0342583	0.0329594	0.0324723	0.0342583
14	0.031011	0.0347453	0.0311734	0.0331217	0.0336088	0.0349077	0.0323099	0.0332841	0.0352324	0.0337712	0.0353948	0.0353948
16	0.0321476	0.0350701	0.0319852	0.034583	0.0347453	0.0353948	0.0332841	0.034583	0.036369	0.0347453	0.0360442	0.0362066
18	0.032797	0.0344206	0.0331217	0.0353948	0.034583	0.036856	0.0337712	0.0347453	0.0366937	0.0365313	0.0371808	0.0370184
20	0.032797	0.0355571	0.0329594	0.0350701	0.0353948	0.0373431	0.0342583	0.0357195	0.036856	0.0384796	0.0371808	0.0381549
22	0.0326346	0.0360442	0.0329594	0.0353948	0.0355571	0.0375055	0.0350701	0.0362066	0.0379926	0.0375055	0.0376678	0.0391291
24	0.0336088	0.0376678	0.0347453	0.0370184	0.0376678	0.0383173	0.0358819	0.0378302	0.0391291	0.0389667	0.0397785	0.040428
26	0.0340959	0.0353948	0.034583	0.0376678	0.0378302	0.0396162	0.0375055	0.0376678	0.0391291	0.0401033	0.0405903	0.0412398
28	0.0336088	0.0350701	0.034583	0.0373431	0.0375055	0.0396162	0.0376678	0.0384796	0.0405903	0.0405903	0.040428	0.0415645
30	0.034583	0.0353948	0.0366937	0.0389667	0.0388044	0.0405903	0.0379926	0.0402656	0.0420516	0.0412398	0.0423763	0.0431881
32	0.0339335	0.0344206	0.0352324	0.0381549	0.0389667	0.0394538	0.0391291	0.040428	0.0417269	0.0430258	0.042701	0.0428634
34	0.0350701	0.0350701	0.0355571	0.0389667	0.040428	0.0407527	0.0407527	0.0410774	0.042701	0.0436752	0.044487	0.0431881
36	0.0352324	0.0365313	0.0365313	0.0402656	0.0399409	0.0418892	0.0402656	0.0417269	0.0433505	0.0439999	0.044487	0.0454612
38	0.036856	0.0383173	0.0376678	0.0420516	0.0428634	0.0430258	0.0428634	0.0436752	0.0441623	0.046273	0.0470848	0.0477342
40	0.0375055	0.0383173	0.0370184	0.0420516	0.0420516	0.0417269	0.042214	0.042701	0.0446494	0.0464354	0.0467601	0.0475719
42	0.0373431	0.0379926	0.0383173	0.0436752	0.0435129	0.0438376	0.0435129	0.0451365	0.0464354	0.0488708	0.0487084	0.0482213
44	0.0371808	0.0388044	0.038642	0.042701	0.0436752	0.0436752	0.0433505	0.0461106	0.046273	0.0485461	0.0488708	0.0496826
46	0.0373431	0.0391291	0.0383173	0.0436752	0.0433505	0.0439999	0.0439999	0.0464354	0.0477342	0.0500073	0.0501697	0.050332
48	0.0388044	0.0394538	0.0392915	0.0459483	0.0448117	0.0456235	0.0461106	0.0474095	0.0477342	0.0524427	0.0508191	0.0524427
50	0.038642	0.038642	0.0394538	0.0435129	0.0454612	0.0441623	0.0456235	0.0477342	0.0487084	0.0522804	0.0511438	0.0511438
52	0.0383173	0.0401033	0.0397785	0.0459483	0.046273	0.0461106	0.0472472	0.0491955	0.0496826	0.0532545	0.0529298	0.0534169
54	0.0401033	0.0397785	0.0405903	0.0464354	0.0472472	0.0467601	0.0490331	0.0496826	0.0513062	0.0555276	0.0545534	0.0548781
56	0.0401033	0.040428	0.0401033	0.0467601	0.0478966	0.0475719	0.0491955	0.0509815	0.0519556	0.056177	0.0553652	0.0558523
58	0.0414022	0.0402656	0.0402656	0.0465977	0.0483837	0.0483837	0.050332	0.0514686	0.0530922	0.0569888	0.0560147	0.056177
60	0.0407527	0.0410774	0.0407527	0.046273	0.0478966	0.0483837	0.0500073	0.0526051	0.0527674	0.0586125	0.0578007	0.0578007
62	0.0412398	0.0418892	0.0407527	0.0487084	0.0496826	0.0495202	0.0517933	0.0527674	0.0537416	0.0592619	0.059749	0.0581254
64	0.0409151	0.0412398	0.0409151	0.0496826	0.050332	0.0491955	0.0529298	0.0545534	0.0535793	0.0613726	0.0605608	0.0605608
66	0.0414022	0.0417269	0.0405903	0.0498449	0.0500073	0.0496826	0.0537416	0.0543911	0.0553652	0.061535	0.061535	0.061535
68	0.042701	0.0418892	0.0425387	0.0522804	0.0504944	0.0511438	0.0547158	0.0555276	0.0563394	0.0641327	0.0629962	0.0625091
70	0.0410774	0.0430258	0.0423763	0.0511438	0.0516309	0.0514686	0.0563394	0.0560147	0.0569888	0.0657564	0.0639704	0.063808
72	0.0425387	0.0439999	0.0441623	0.0524427	0.0522804	0.0530922	0.057963	0.057963	0.0589372	0.0683541	0.0670553	0.0664058
74	0.0433505	0.0428634	0.0435129	0.0537416	0.053904	0.0530922	0.0589372	0.0602361	0.059749	0.0709519	0.0683541	0.0683541
76	0.042701	0.0438376	0.0425387	0.0540663	0.0535793	0.0522804	0.0592619	0.0602361	0.0595866	0.0720885	0.0706272	0.0683541
78	0.0443247	0.0446494	0.0441623	0.0548781	0.0553652	0.0552029	0.0613726	0.0621844	0.0625091	0.0763099	0.0740368	0.0704648
80	0.0446494	0.0441623	0.0449741	0.0555276	0.0568265	0.0547158	0.0636457	0.0628339	0.0629962	0.0789076	0.0774464	0.0740368
82	0.0441623	0.0441623	0.0443247	0.0566641	0.0563394	0.0558523	0.0665682	0.0633209	0.0642951	0.0841032	0.0793947	0.0746862
84	0.0446494	0.0443247	0.0441623	0.0582877	0.0573136	0.0566641	0.0667305	0.0652693	0.0660811	0.0870257	0.0819925	0.0774464
86	0.0451365	0.044487	0.044487	0.0576383	0.0578007	0.0555276	0.0665682	0.0660811	0.0660811	0.0941696	0.0862139	0.0793947
88	0.0459483	0.0452988	0.0464354	0.0600737	0.0589372	0.0576383	0.0701401	0.0681918	0.0686789	0.103749	0.0922213	0.0847526
90	0.0464354	0.0459483	0.0456235	0.0605608	0.0584501	0.0574759	0.0725755	0.0701401	0.0707896	0.119173	0.0992028	0.0883246
92	0.0465977	0.0464354	0.0461106	0.0623468	0.061535	0.0586125	0.0763099	0.0729003	0.071439	0.147099	0.11073	0.0928707
94	0.0467601	0.0461106	0.0469224	0.0629962	0.062022	0.0576383	0.0785829	0.0740368	0.0727379	0.18428	0.128428	0.0979039
96	0.0474095	0.0482213	0.0470848	0.0652693	0.0616973	0.0602361	0.0828043	0.0761475	0.0758228	0.237535	0.157328	0.108457
98	0.0477342	0.0470848	0.0483837	0.0668929	0.0646198	0.0607232	0.088487	0.0795571	0.0767969	0.291439	0.20149	0.121771
100	0.048059	0.0470848	0.0459483	0.0659187	0.0631586	0.0605608	0.092546	0.0810183	0.0795571	0.348915	0.246302	0.144339
102	0.0487084	0.0482213	0.0478966	0.0691659	0.0659187	0.0626715	0.101476	0.0854021	0.0824796	0.413697	0.298096	0.179247
104	0.0491955	0.048059	0.0474095	0.0706272	0.0668929	0.0626715	0.115439	0.0894611	0.0852397	0.462405	0.355571	0.221786
106	0.0498449	0.0493579	0.0490331	0.0725755	0.0672176	0.063808	0.139631	0.0946567	0.09076	0.521018	0.409313	0.269682
108	0.0513062	0.0496826	0.0478966	0.0751733	0.0688412	0.0652693	0.175026	0.101963	0.0953061	0.577844	0.467763	0.321963
110	0.0495202	0.0498449	0.0482213	0.0746862	0.0699778	0.0651069	0.219513	0.11138	0.101963	0.619084	0.514199	0.37197
112	0.0501697	0.050332	0.0487084	0.0769593	0.0707896	0.0657564	0.270981	0.127291	0.108782	0.670715	0.563719	0.423276
114	0.0513062	0.0509815	0.0490331	0.0813431	0.0746862	0.0677047	0.322287	0.153756	0.122908	0.700914	0.60918	0.476206
116	0.0517933	0.0506568	0.0483837	0.0841032	0.0738744	0.0683541	0.377003	0.186553	0.143852	0.735172	0.650257	0.52394
118	0.0519556	0.0516309	0.0483837	0.0891364	0.0767969	0.0694907	0.426199	0.230228	0.17324	0.759851	0.691659	0.57135
120	0.0524427	0.0511438	0.0490331	0.0936825	0.0780958	0.0701401	0.482538	0.272605	0.211395	0.784043	0.722346	0.604634
122	0.0535793	0.0524427	0.0495202	0.100177	0.0797194	0.0707896	0.534494	0.321963	0.259616	0.800279	0.747999	0.650582
124	0.0545534	0.0522804	0.0500073	0.110081	0.0826419	0.0725755	0.570051	0.368073	0.307837	0.800604	0.769431	0.685165
126	0.0547158	0.0514686	0.0495202	0.125505	0.0860515	0.073225	0.61259	0.418892	0.358656	0.813431	0.782582	0.701726
128	0.0543911	0.0532545	0.0501697	0.150996	0.0881622	0.0758228	0.651556	0.465977	0.411586	0.814405	0.80239	0.740855
130	0.0550405	0.0545534	0.0511438	0.183306	0.092546	0.0766346	0.683866	0.512088	0.456073	0.807586	0.802228	0.757416
132	0.0555276	0.053904	0.0513062	0.226332	0.0964427	0.080856	0.713254	0.554302	0.511601	0.816353	0.813431	0.773327
134	0.0558523	0.0535793	0.050332	0.270981	0.100989	0.0793947	0.731763	0.589534	0.548781	0.813106	0.810346	0.78177
136	0.0571512	0.056177	0.0516309	0.320501	0.109432	0.0834538	0.756117	0.622818	0.595054	0.81408	0.82025	0.791836
138	0.0565018	0.0545534	0.0504944	0.370022	0.120635	0.0845903	0.768294	0.665519	0.630936	0.818788	0.804501	0.79898
140	0.0581254	0.056177	0.0513062	0.413697	0.136221	0.0888117	0.773977	0.692634	0.676885	0.813755	0.817165	0.795571
142	0.0589372	0.0560147	0.0509815	0.461593	0.158465	0.0915718	0.77836	0.726242	0.704161	0.82025	0.815704	0.794434
144	0.059749	0.0566641	0.0517933	0.514686	0.192885	0.0953061	0.779497	0.744102	0.730626	0.822036	0.815054	0.796707
146	0.0595866	0.0566641	0.0526051	0.55008	0.228605	0.102125	0.786316	0.76391	0.7618	0.824958	0.823659	0.793622
148	0.0612102	0.0582877	0.0535793	0.593268	0.270169	0.109269	0.785667	0.780309	0.771054	0.825932	0.81749	0.793135
150	0.0613726	0.0590995	0.0517933	0.630449	0.314007	0.118199	0.785829	0.781121	0.791187	0.830641	0.8196	0.801741
152	0.0633209	0.059749	0.0527674	0.667468	0.361904	0.133461	0.790213	0.792324	0.800279	0.830478	0.820899	0.805637
154	0.061535	0.0582877	0.0526051	0.692309	0.404117	0.154081	0.787128	0.792161	0.807261	0.823335	0.81749	0.797357
156	0.0636457	0.0613726	0.053904	0.716501	0.449416	0.18428	0.786966	0.791999	0.816678	0.82301	0.818951	0.79963
158	0.0625091	0.0592619	0.0537416	0.733062	0.490981	0.218376	0.787453	0.791512	0.818301	0.826095	0.818464	0.798331
160	0.0652693	0.0600737	0.0550405	0.753844	0.52946	0.254096	0.786154	0.795246	0.821873	0.826582	0.819113	0.800766
162	0.0659187	0.0613726	0.0542287	0.767482	0.570863	0.297608	0.78729	0.795733	0.809696	0.829017	0.822523	0.798331
164	0.0667305	0.0631586	0.0542287	0.768132	0.612914	0.339011	0.788589	0.790375	0.819438	0.82236	0.828205	0.799143
166	0.0678671	0.0625091	0.0552029	0.781445	0.646523	0.381549	0.790538	0.800442	0.820087	0.815217	0.824309	0.799305
168	0.0677047	0.0634833	0.0547158	0.789076	0.673962	0.425224	0.79687	0.803202	0.811645	0.827881	0.821549	0.799955
170	0.0690036	0.063808	0.0560147	0.789888	0.698641	0.467438	0.7907	0.798169	0.813755	0.825608	0.817327	0.801416
172	0.0711143	0.0647822	0.057963	0.785017	0.72673	0.505106	0.790213	0.802877	0.814729	0.82577	0.820412	0.799467
174	0.0711143	0.0651069	0.0582877	0.784205	0.744752	0.539689	0.790538	0.798493	0.814892	0.828855	0.821062	0.798656
176	0.0724132	0.0670553	0.057963	0.789076	0.763099	0.57963	0.788589	0.791674	0.813106	0.83194	0.823659	0.802228
178	0.0720885	0.0664058	0.0590995	0.788265	0.77625	0.606582	0.786803	0.790538	0.817002	0.824471	0.819276	0.804014
180	0.0745239	0.0685165	0.0571512	0.786479	0.784368	0.634671	0.79005	0.798006	0.816191	0.82577	0.817327	0.802877
182	0.0759851	0.0688412	0.0607232	0.791512	0.800604	0.670065	0.794921	0.797519	0.820087	0.829504	0.819925	0.809047
184	0.0789076	0.0686789	0.0599114	0.791512	0.8058	0.69377	0.789888	0.80791	0.817652	0.824146	0.823497	0.801903
186	0.0803689	0.0704648	0.0610479	0.793135	0.8058	0.713254	0.788589	0.798006	0.812132	0.834862	0.825932	0.798656
188	0.0813431	0.0711143	0.0608855	0.786479	0.817002	0.728353	0.79411	0.79963	0.822198	0.827231	0.819113	0.80791
190	0.0844279	0.0720885	0.0613726	0.795896	0.799792	0.749135	0.793785	0.799305	0.81684	0.833239	0.816678	0.800604
192	0.0870257	0.0720885	0.061535	0.78518	0.807748	0.74946	0.795571	0.800766	0.8196	0.827394	0.820574	0.795084
194	0.09076	0.073225	0.0623468	0.791999	0.813106	0.763586	0.793135	0.799467	0.814567	0.82918	0.820899	0.803851
196	0.092546	0.0748486	0.0629962	0.794759	0.811969	0.769593	0.800279	0.800766	0.821224	0.832264	0.817165	0.804825
198	0.0975792	0.0767969	0.0636457	0.797194	0.809696	0.773003	0.798656	0.802228	0.81408	0.833888	0.820087	0.806936
200	0.101638	0.0767969	0.0647822	0.795733	0.815054	0.781283	0.792648	0.801578	0.826095	0.83405	0.821711	0.80515
202	0.108457	0.0784205	0.0636457	0.792811	0.816028	0.786966	0.798493	0.800279	0.822847	0.832264	0.828368	0.802065
204	0.120635	0.080856	0.0670553	0.795896	0.81684	0.780634	0.794272	0.807586	0.824309	0.827881	0.827718	0.800279
206	0.133948	0.0811807	0.0659187	0.794597	0.809696	0.777224	0.79346	0.802552	0.820087	0.834375	0.8196	0.8058
208	0.152295	0.0826419	0.0657564	0.795246	0.811645	0.787615	0.793785	0.806936	0.822523	0.83129	0.827556	0.810021
210	0.175513	0.0839408	0.0668929	0.794759	0.816191	0.785991	0.798493	0.804663	0.821711	0.828368	0.823822	0.800929
212	0.202789	0.0855644	0.0664058	0.801903	0.805475	0.782582	0.798169	0.795896	0.81408	0.8347	0.824633	0.798006
214	0.234125	0.088974	0.0699778	0.792161	0.814892	0.78177	0.804663	0.804988	0.829342	0.829504	0.820737	0.800279
216	0.267734	0.0894611	0.0683541	0.797681	0.81408	0.77901	0.79963	0.798169	0.824146	0.828043	0.823335	0.802065
218	0.303941	0.0933578	0.0699778	0.799955	0.808397	0.784205	0.798656	0.803202	0.824471	0.834375	0.827394	0.801741
220	0.33625	0.0962803	0.0707896	0.799792	0.815054	0.783556	0.796707	0.8058	0.82301	0.830803	0.817327	0.80791
222	0.368398	0.0990404	0.0703025	0.801253	0.809047	0.782744	0.802065	0.804663	0.81408	0.835349	0.816191	0.804663
224	0.405254	0.101314	0.071439	0.805475	0.811482	0.781445	0.792648	0.798656	0.815054	0.834538	0.825932	0.797844
226	0.4387	0.106184	0.073225	0.802228	0.81067	0.790375	0.796383	0.797681	0.82577	0.836323	0.821224	0.804825
228	0.467114	0.114627	0.073225	0.797194	0.815217	0.78242	0.79622	0.808722	0.82025	0.826907	0.824471	0.80791
230	0.4978	0.12307	0.075498	0.803039	0.81749	0.797032	0.802877	0.805962	0.8196	0.830803	0.829017	0.799955
232	0.525889	0.133948	0.0759851	0.803689	0.808722	0.790862	0.801741	0.809371	0.824471	0.829342	0.823172	0.810021
234	0.554302	0.151646	0.0767969	0.802715	0.81132	0.783069	0.801253	0.804988	0.813106	0.836161	0.827556	0.803364
236	0.582228	0.168206	0.0767969	0.803851	0.811157	0.780958	0.803526	0.8058	0.820899	0.832914	0.819276	0.800442
238	0.604959	0.195158	0.07907	0.803202	0.812132	0.791349	0.799467	0.802065	0.824146	0.835674	0.83129	0.811807
240	0.633372	0.21935	0.0811807	0.808722	0.815704	0.787453	0.80856	0.803039	0.827718	0.839733	0.827718	0.799792

## Sheet: ED8e
6'FAM Fluorescence (AU) = 6159.1*(MEF µM FITC). Values below in MEF (µM FITC).
	0X Threshold
	10 µM			30 µM
Time (min)	Replicate 1	Replicate 2	Replicate 3	Replicate 1	Replicate 2	Replicate 3
0	0.0915718	0.108782	0.106022	0.134435	0.141741	0.141092
2	0.12242	0.142229	0.139793	0.169668	0.179572	0.181195
4	0.165284	0.186878	0.183793	0.216428	0.227631	0.23169
6	0.222273	0.241269	0.238509	0.281859	0.285107	0.289977
8	0.292413	0.303941	0.302804	0.359143	0.351837	0.358332
10	0.370022	0.382036	0.37132	0.442597	0.427335	0.434641
12	0.452988	0.458671	0.448117	0.521829	0.500398	0.513387
14	0.521342	0.533682	0.521992	0.600088	0.580767	0.583364
16	0.595054	0.60642	0.588073	0.662434	0.649446	0.648147
18	0.647497	0.673475	0.653017	0.714877	0.703512	0.693445
20	0.690523	0.730951	0.69718	0.746538	0.742479	0.73777
22	0.72884	0.777711	0.740368	0.771704	0.768619	0.762774
24	0.749135	0.813593	0.76667	0.786641	0.78794	0.776899
26	0.755468	0.839084	0.789563	0.790375	0.804988	0.781608
28	0.766346	0.848663	0.793135	0.789563	0.802228	0.791187
30	0.765372	0.8636	0.794272	0.795571	0.801091	0.788752
32	0.764884	0.861977	0.801091	0.793947	0.805475	0.784693
34	0.769593	0.867335	0.802065	0.793785	0.81067	0.791512
36	0.768944	0.867497	0.804988	0.792811	0.804825	0.790538
38	0.775438	0.865711	0.813593	0.803202	0.803202	0.784855
40	0.770892	0.872205	0.8058	0.801416	0.80515	0.783556
42	0.775763	0.872368	0.80791	0.79687	0.8058	0.789888
44	0.775113	0.860515	0.806287	0.801416	0.801578	0.793622
46	0.773003	0.866847	0.803039	0.800117	0.808884	0.791836
48	0.774789	0.870095	0.807423	0.801903	0.803202	0.791999
50	0.776574	0.8636	0.810346	0.801903	0.804501	0.786966
52	0.779497	0.87318	0.808235	0.802715	0.809371	0.791836
54	0.774139	0.86912	0.804338	0.798331	0.813431	0.791999
56	0.77836	0.869445	0.814729	0.801253	0.80791	0.791512
58	0.773165	0.868796	0.803202	0.801091	0.812456	0.794759
60	0.778198	0.870419	0.810995	0.806124	0.806287	0.7907
62	0.778685	0.874316	0.813755	0.801578	0.808397	0.796383
64	0.780634	0.867659	0.807261	0.803039	0.809209	0.792648
66	0.779335	0.870582	0.808073	0.800279	0.8058	0.794921
68	0.784693	0.876427	0.806611	0.801253	0.809047	0.795246
70	0.778523	0.871231	0.805637	0.803851	0.810833	0.791187
72	0.779497	0.870582	0.811482	0.804176	0.808722	0.793135
74	0.77836	0.86701	0.812456	0.806774	0.812943	0.792811
76	0.786966	0.87805	0.811645	0.802065	0.810508	0.793622
78	0.780634	0.877401	0.813106	0.806774	0.811969	0.795246
80	0.786316	0.878375	0.812294	0.800604	0.806774	0.79346
82	0.781932	0.871556	0.813106	0.804338	0.806287	0.798656
84	0.785017	0.869445	0.814567	0.8058	0.80791	0.797681
86	0.78729	0.8787	0.811807	0.808397	0.812132	0.800929
88	0.786803	0.872043	0.813106	0.80791	0.807586	0.800442
90	0.779984	0.871881	0.813755	0.810021	0.808884	0.790538
92	0.786479	0.875777	0.815217	0.809371	0.815217	0.797194
94	0.78518	0.876751	0.819276	0.800117	0.812132	0.790375
96	0.787615	0.874965	0.821873	0.808397	0.814567	0.794272
98	0.785504	0.877563	0.820087	0.805962	0.816515	0.801091
100	0.783556	0.875777	0.810021	0.808073	0.819276	0.791999
102	0.786641	0.876751	0.817814	0.804176	0.805962	0.795408
104	0.788914	0.87529	0.810508	0.808884	0.808073	0.802228
106	0.789888	0.873991	0.808235	0.809696	0.811645	0.796545
108	0.788914	0.877076	0.815054	0.805637	0.819438	0.79898
110	0.788752	0.879187	0.815217	0.8058	0.806774	0.798006
112	0.791836	0.88146	0.815054	0.806936	0.818626	0.801253
114	0.787615	0.878862	0.821062	0.814567	0.818301	0.792811
116	0.788752	0.882434	0.816515	0.812781	0.815217	0.798818
118	0.792973	0.877726	0.816353	0.806449	0.814242	0.798493
120	0.79411	0.877726	0.817977	0.805962	0.814729	0.797194
122	0.7907	0.877726	0.812456	0.812619	0.813268	0.797519
124	0.791999	0.881622	0.821549	0.804663	0.818788	0.798331
126	0.782744	0.881135	0.814567	0.813755	0.811157	0.792161
128	0.790213	0.882921	0.812943	0.808397	0.814729	0.798331
130	0.786803	0.881135	0.810995	0.813106	0.81749	0.801903
132	0.794759	0.877563	0.820574	0.819276	0.809696	0.788589
134	0.788102	0.88487	0.816678	0.817002	0.809371	0.801903
136	0.791836	0.884382	0.816678	0.813918	0.814405	0.801578
138	0.79005	0.875777	0.820412	0.813431	0.812456	0.795733
140	0.784043	0.876589	0.817652	0.81067	0.813431	0.793298
142	0.79411	0.880648	0.816028	0.805637	0.810995	0.798493
144	0.792161	0.881135	0.823335	0.81408	0.818301	0.794434
146	0.787777	0.879999	0.818301	0.81408	0.819113	0.793622
148	0.794272	0.881298	0.825283	0.811969	0.821386	0.798493
150	0.799143	0.882109	0.818626	0.819276	0.822523	0.795733
152	0.791836	0.876102	0.820412	0.809859	0.814729	0.791999
154	0.785991	0.877563	0.819925	0.816353	0.814892	0.795896
156	0.799143	0.874154	0.817002	0.810833	0.81132	0.794434
158	0.791999	0.875777	0.81749	0.819113	0.81408	0.792811
160	0.795084	0.874641	0.81749	0.809859	0.815054	0.797681
162	0.79411	0.883246	0.824796	0.810508	0.817652	0.793298
164	0.791349	0.883408	0.823984	0.811645	0.816678	0.799143
166	0.792811	0.879999	0.818301	0.820737	0.815866	0.795896
168	0.79687	0.879512	0.819763	0.816028	0.818788	0.793622
170	0.791674	0.872043	0.816678	0.804663	0.815541	0.796383
172	0.791025	0.884545	0.817814	0.818626	0.816353	0.801903
174	0.786803	0.883084	0.822685	0.810833	0.817327	0.79346
176	0.790538	0.877726	0.817327	0.809859	0.822847	0.796058
178	0.796707	0.88146	0.817002	0.812781	0.814729	0.794921
180	0.792161	0.879187	0.821549	0.818788	0.813755	0.798493
182	0.797357	0.874965	0.818626	0.815704	0.81684	0.802877
184	0.800604	0.878862	0.819438	0.807261	0.822036	0.794597
186	0.803851	0.879187	0.823335	0.810833	0.816028	0.796058
188	0.790213	0.881785	0.817327	0.812456	0.813918	0.799467
190	0.795246	0.878375	0.823335	0.810995	0.81067	0.805637
192	0.794921	0.883408	0.821224	0.820087	0.817002	0.802065
194	0.793785	0.882434	0.823659	0.818788	0.81067	0.798818
196	0.799792	0.878862	0.816028	0.810833	0.812294	0.799955
198	0.792161	0.878537	0.829829	0.815217	0.815217	0.79687
200	0.796058	0.878862	0.826257	0.815054	0.818626	0.799955
202	0.797032	0.882596	0.828368	0.819438	0.81749	0.803039
204	0.804338	0.88698	0.825283	0.822198	0.810833	0.803364
206	0.799467	0.88146	0.820574	0.824471	0.809209	0.807261
208	0.800442	0.880811	0.817165	0.813755	0.813268	0.80239
210	0.792486	0.884707	0.816353	0.817327	0.822685	0.801091
212	0.793785	0.881622	0.824309	0.812456	0.812294	0.80239
214	0.79687	0.881785	0.820087	0.815541	0.825283	0.795733
216	0.790213	0.881135	0.820087	0.82025	0.820737	0.801578
218	0.799792	0.884707	0.821386	0.819438	0.817327	0.796545
220	0.788427	0.879674	0.82236	0.81749	0.817327	0.800604
222	0.792973	0.890065	0.827718	0.820087	0.813755	0.80515
224	0.800279	0.883408	0.820412	0.819438	0.817327	0.804501
226	0.794921	0.881785	0.818626	0.820899	0.813918	0.79622
228	0.795246	0.879349	0.825608	0.82236	0.82025	0.801416
230	0.793785	0.88487	0.821711	0.822036	0.822847	0.813431
232	0.801091	0.885194	0.824796	0.812619	0.819276	0.802228
234	0.802065	0.887467	0.818788	0.82025	0.819113	0.804176
236	0.789563	0.87594	0.822685	0.828368	0.81132	0.805312
238	0.79687	0.888279	0.816678	0.818788	0.810346	0.802877
240	0.798493	0.878213	0.830154	0.823659	0.817165	0.799143

## Sheet: ED8f,h
6'FAM Fluorescence (AU) = 6159.1*(MEF µM FITC). Values below in MEF (µM FITC).
Kinetics data for all conditions are shown; The endpoint data plotted in Supp. Fig. 12f and h are highlighted in yellow.
	0X Threshold															1X Threshold															2X Threshold															3X Threshold
	2 µM			3.5 µM			5 µM			10 µM			30 µM			2 µM			3.5 µM			5 µM			10 µM			30 µM			2 µM			3.5 µM			5 µM			10 µM			30 µM			2 µM			3.5 µM
Time (min)	Replicate 1	Replicate 2	Replicate 3	Replicate 1	Replicate 2	Replicate 3	Replicate 1	Replicate 2	Replicate 3	Replicate 1	Replicate 2	Replicate 3	Replicate 1	Replicate 2	Replicate 3	Replicate 1	Replicate 2	Replicate 3	Replicate 1	Replicate 2	Replicate 3	Replicate 1	Replicate 2	Replicate 3	Replicate 1	Replicate 2	Replicate 3	Replicate 1	Replicate 2	Replicate 3	Replicate 1	Replicate 2	Replicate 3	Replicate 1	Replicate 2	Replicate 3	Replicate 1	Replicate 2	Replicate 3	Replicate 1	Replicate 2	Replicate 3	Replicate 1	Replicate 2	Replicate 3	Replicate 1	Replicate 2	Replicate 3	Replicate 1
0	0.0314981	0.034583	0.034583	0.0389667	0.0418892	0.0418892	0.0508191	0.0605608	0.0563394	0.0915718	0.108782	0.106022	0.134435	0.141741	0.141092	0.02338	0.0266273	0.0254907	0.0240295	0.0266273	0.026952	0.0266273	0.0276014	0.0276014	0.0279262	0.028738	0.0308487	0.0274391	0.029225	0.0301992	0.0246789	0.0246789	0.0272767	0.0250037	0.025166	0.0274391	0.0264649	0.0266273	0.0285756	0.0276014	0.0259778	0.0290627	0.0263025	0.0256531	0.0305239	0.0237048	0.0274391	0.026952	0.0261402
2	0.0366937	0.0439999	0.0431881	0.0498449	0.0522804	0.0522804	0.0672176	0.0818301	0.0751733	0.12242	0.142229	0.139793	0.169668	0.179572	0.181195	0.0254907	0.0284132	0.0289003	0.0259778	0.0293874	0.0285756	0.0290627	0.0290627	0.0298745	0.0290627	0.0308487	0.0311734	0.0305239	0.0314981	0.0321476	0.0259778	0.0271144	0.0308487	0.0264649	0.0267896	0.028738	0.0279262	0.0285756	0.0308487	0.0303616	0.0289003	0.0314981	0.0295498	0.029225	0.0319852	0.026952	0.0295498	0.0293874	0.0284132
4	0.0459483	0.0530922	0.0524427	0.0646198	0.0662434	0.0662434	0.0930331	0.105373	0.100339	0.165284	0.186878	0.183793	0.216428	0.227631	0.23169	0.0261402	0.0301992	0.0290627	0.0266273	0.0300369	0.029225	0.031011	0.0308487	0.0316605	0.0321476	0.0319852	0.0332841	0.0323099	0.0319852	0.0336088	0.0285756	0.0271144	0.0289003	0.0272767	0.0285756	0.0290627	0.029225	0.0289003	0.0318228	0.0303616	0.0297121	0.0318228	0.029225	0.0290627	0.0316605	0.0267896	0.0305239	0.0295498	0.0293874
6	0.0568265	0.0639704	0.0568265	0.0865386	0.0836161	0.0836161	0.130376	0.139956	0.133786	0.222273	0.241269	0.238509	0.281859	0.285107	0.289977	0.0267896	0.0316605	0.0297121	0.0280885	0.0300369	0.0303616	0.0319852	0.0306863	0.0329594	0.0329594	0.0336088	0.0347453	0.0336088	0.0329594	0.0350701	0.0285756	0.0279262	0.0301992	0.0272767	0.0285756	0.0301992	0.0295498	0.0289003	0.0318228	0.0314981	0.0301992	0.0321476	0.0301992	0.0300369	0.0326346	0.0266273	0.0297121	0.0297121	0.0284132
8	0.0706272	0.0777711	0.0680294	0.113815	0.106671	0.106671	0.177786	0.180546	0.173889	0.292413	0.303941	0.302804	0.359143	0.351837	0.358332	0.0280885	0.0316605	0.0298745	0.0289003	0.0313357	0.0305239	0.032797	0.032797	0.0336088	0.0352324	0.0352324	0.0365313	0.0347453	0.0352324	0.0378302	0.0289003	0.0279262	0.0303616	0.0284132	0.0298745	0.0308487	0.0306863	0.0305239	0.0332841	0.0324723	0.031011	0.0334464	0.031011	0.0303616	0.0337712	0.0277638	0.0318228	0.0303616	0.0297121
10	0.0836161	0.0933578	0.0792324	0.142878	0.128428	0.128428	0.229579	0.23104	0.22	0.370022	0.382036	0.37132	0.442597	0.427335	0.434641	0.028738	0.0301992	0.0316605	0.0305239	0.0329594	0.0329594	0.0349077	0.0355571	0.0357195	0.0379926	0.0381549	0.0391291	0.0376678	0.0394538	0.040428	0.0293874	0.028738	0.0318228	0.0301992	0.0305239	0.0321476	0.032797	0.0324723	0.0352324	0.0332841	0.0324723	0.0350701	0.0334464	0.0321476	0.0353948	0.029225	0.0319852	0.0318228	0.0306863
12	0.0956309	0.10586	0.0909224	0.173889	0.15262	0.15262	0.28462	0.284457	0.26676	0.452988	0.458671	0.448117	0.521829	0.500398	0.513387	0.0301992	0.0313357	0.0326346	0.0311734	0.0350701	0.032797	0.0358819	0.0371808	0.0376678	0.0407527	0.0401033	0.0412398	0.0420516	0.0410774	0.0448117	0.0306863	0.0298745	0.0318228	0.0313357	0.0308487	0.0326346	0.032797	0.032797	0.0365313	0.0350701	0.0337712	0.0366937	0.0340959	0.0334464	0.0375055	0.0297121	0.0336088	0.0323099	0.0318228
14	0.110568	0.12031	0.105048	0.207173	0.177461	0.177461	0.340309	0.338036	0.316767	0.521342	0.533682	0.521992	0.600088	0.580767	0.583364	0.0308487	0.0334464	0.0337712	0.0334464	0.0362066	0.0358819	0.0399409	0.0391291	0.0405903	0.0457859	0.0443247	0.046273	0.046273	0.0457859	0.0478966	0.0324723	0.031011	0.0339335	0.032797	0.0319852	0.0347453	0.0349077	0.0350701	0.0383173	0.0375055	0.0350701	0.0379926	0.0358819	0.0355571	0.0402656	0.031011	0.0347453	0.0311734	0.0331217
16	0.122258	0.136546	0.116088	0.237048	0.203114	0.203114	0.395675	0.390154	0.363527	0.595054	0.60642	0.588073	0.662434	0.649446	0.648147	0.0319852	0.0349077	0.0332841	0.0355571	0.0375055	0.036856	0.0410774	0.0414022	0.0423763	0.0493579	0.0488708	0.0504944	0.0514686	0.0495202	0.0542287	0.0323099	0.031011	0.0355571	0.0324723	0.0337712	0.0350701	0.0349077	0.0355571	0.0384796	0.038642	0.036856	0.0412398	0.0375055	0.0365313	0.0407527	0.0321476	0.0350701	0.0319852	0.034583
18	0.136384	0.137682	0.127454	0.268221	0.226819	0.226819	0.444708	0.444708	0.410774	0.647497	0.673475	0.653017	0.714877	0.703512	0.693445	0.0334464	0.0340959	0.0336088	0.0357195	0.0392915	0.0381549	0.0449741	0.0438376	0.0443247	0.0553652	0.0530922	0.0550405	0.057963	0.0545534	0.0616973	0.0336088	0.0324723	0.0347453	0.0334464	0.0340959	0.0362066	0.036369	0.0352324	0.0397785	0.0401033	0.0388044	0.0420516	0.0375055	0.0366937	0.042214	0.032797	0.0344206	0.0331217	0.0353948
20	0.149697	0.152944	0.139468	0.297933	0.251498	0.251498	0.490981	0.493092	0.461269	0.690523	0.730951	0.69718	0.746538	0.742479	0.73777	0.0342583	0.034583	0.0342583	0.0366937	0.0402656	0.0394538	0.0464354	0.0474095	0.0467601	0.063808	0.0610479	0.061535	0.0690036	0.0625091	0.0737121	0.0339335	0.0332841	0.0358819	0.0349077	0.0353948	0.0362066	0.0373431	0.0365313	0.0402656	0.0423763	0.0402656	0.0433505	0.0402656	0.0376678	0.0441623	0.032797	0.0355571	0.0329594	0.0350701
22	0.160088	0.166908	0.149697	0.32456	0.276989	0.276989	0.532545	0.540339	0.503807	0.72884	0.777711	0.740368	0.771704	0.768619	0.762774	0.0339335	0.0353948	0.0353948	0.0389667	0.0409151	0.0391291	0.0501697	0.0493579	0.0493579	0.0761475	0.069653	0.0719261	0.0918965	0.0746862	0.098391	0.0347453	0.0334464	0.0357195	0.0358819	0.0357195	0.0371808	0.0378302	0.0378302	0.0412398	0.042214	0.0418892	0.0448117	0.0409151	0.0396162	0.0451365	0.0326346	0.0360442	0.0329594	0.0353948
24	0.174214	0.180221	0.161874	0.352811	0.303941	0.303941	0.571999	0.582877	0.541475	0.749135	0.813593	0.76667	0.786641	0.78794	0.776899	0.0357195	0.036369	0.0358819	0.0414022	0.0443247	0.0425387	0.0537416	0.0543911	0.0532545	0.110893	0.0881622	0.0923836	0.142066	0.0998523	0.153432	0.0355571	0.0339335	0.036369	0.036369	0.0373431	0.038642	0.0399409	0.0399409	0.042701	0.0446494	0.044487	0.0469224	0.0435129	0.0410774	0.0475719	0.0336088	0.0376678	0.0347453	0.0370184
26	0.187527	0.194996	0.174051	0.379601	0.324885	0.324885	0.609342	0.619084	0.582877	0.755468	0.839084	0.789563	0.790375	0.804988	0.781608	0.0360442	0.0365313	0.0362066	0.0428634	0.0448117	0.0433505	0.0586125	0.0581254	0.0560147	0.171454	0.128103	0.133948	0.212369	0.152133	0.224708	0.0352324	0.0339335	0.0376678	0.0376678	0.0381549	0.0383173	0.0410774	0.0412398	0.0438376	0.0461106	0.0449741	0.0475719	0.0443247	0.0425387	0.0504944	0.0340959	0.0353948	0.034583	0.0376678
28	0.201815	0.2049	0.182494	0.406553	0.349564	0.349564	0.636781	0.658213	0.614863	0.766346	0.848663	0.793135	0.789563	0.802228	0.791187	0.0355571	0.0378302	0.036369	0.0439999	0.0474095	0.0433505	0.0651069	0.0634833	0.0603984	0.248088	0.191424	0.196782	0.289815	0.219188	0.301992	0.0358819	0.0360442	0.0371808	0.0383173	0.0388044	0.040428	0.0415645	0.0410774	0.0448117	0.0465977	0.0470848	0.0496826	0.0467601	0.0430258	0.0509815	0.0336088	0.0350701	0.034583	0.0373431
30	0.215291	0.221461	0.197756	0.433667	0.374405	0.374405	0.661623	0.698803	0.649608	0.765372	0.8636	0.794272	0.795571	0.801091	0.788752	0.0378302	0.0391291	0.0384796	0.0465977	0.0495202	0.0464354	0.0748486	0.0706272	0.0652693	0.33073	0.266597	0.271955	0.368723	0.293225	0.382523	0.0376678	0.0352324	0.0378302	0.0392915	0.0405903	0.040428	0.0438376	0.042214	0.0457859	0.0493579	0.0485461	0.0511438	0.048059	0.0454612	0.0540663	0.034583	0.0353948	0.0366937	0.0389667
32	0.224871	0.234937	0.208472	0.459807	0.393564	0.393564	0.680944	0.72884	0.674612	0.764884	0.861977	0.801091	0.793947	0.805475	0.784693	0.0371808	0.0384796	0.0381549	0.048059	0.0498449	0.048059	0.09076	0.0818301	0.0729003	0.406715	0.343394	0.344856	0.435778	0.361254	0.449092	0.0370184	0.0358819	0.0375055	0.0394538	0.0389667	0.0414022	0.0430258	0.0438376	0.0467601	0.0519556	0.0508191	0.0526051	0.0491955	0.0465977	0.056177	0.0339335	0.0344206	0.0352324	0.0381549
34	0.238509	0.243542	0.219026	0.483025	0.415158	0.415158	0.700589	0.749785	0.697505	0.769593	0.867335	0.802065	0.793785	0.81067	0.791512	0.0384796	0.0396162	0.0373431	0.0508191	0.0529298	0.0495202	0.127454	0.100502	0.0854021	0.479128	0.416944	0.414996	0.505269	0.432531	0.51566	0.036856	0.036856	0.0384796	0.0402656	0.0402656	0.0414022	0.0446494	0.0443247	0.0470848	0.0534169	0.0516309	0.0548781	0.0511438	0.0478966	0.0582877	0.0350701	0.0350701	0.0355571	0.0389667
36	0.251173	0.258479	0.230066	0.503483	0.43383	0.43383	0.716176	0.780309	0.721047	0.768944	0.867497	0.804988	0.792811	0.804825	0.790538	0.0389667	0.0399409	0.0391291	0.0524427	0.0545534	0.0506568	0.180059	0.138494	0.106834	0.553165	0.491468	0.483025	0.574597	0.499911	0.580767	0.0370184	0.0378302	0.0392915	0.0410774	0.0417269	0.0428634	0.0467601	0.0452988	0.0482213	0.0560147	0.0540663	0.0555276	0.0537416	0.0504944	0.0613726	0.0352324	0.0365313	0.0365313	0.0402656
38	0.264162	0.272605	0.242243	0.529785	0.457697	0.457697	0.726892	0.792324	0.745726	0.775438	0.865711	0.813593	0.803202	0.803202	0.784855	0.040428	0.042214	0.040428	0.0574759	0.0576383	0.0545534	0.24062	0.193535	0.148074	0.614863	0.550567	0.546671	0.623792	0.558686	0.632885	0.0388044	0.0388044	0.0402656	0.0430258	0.0443247	0.0451365	0.0487084	0.0488708	0.050332	0.059749	0.0581254	0.0590995	0.0571512	0.0526051	0.0664058	0.036856	0.0383173	0.0376678	0.0420516
40	0.277638	0.282834	0.249874	0.553815	0.477667	0.477667	0.728028	0.813755	0.754493	0.770892	0.872205	0.8058	0.801416	0.80515	0.783556	0.0405903	0.0417269	0.0407527	0.059749	0.0607232	0.0555276	0.302642	0.252472	0.199217	0.670715	0.612102	0.600575	0.668767	0.610479	0.67932	0.0392915	0.0381549	0.0399409	0.0435129	0.0443247	0.0441623	0.0500073	0.0498449	0.0519556	0.061535	0.0599114	0.0605608	0.0589372	0.0542287	0.0683541	0.0375055	0.0383173	0.0370184	0.0420516
42	0.290302	0.295498	0.263188	0.573785	0.496663	0.496663	0.737445	0.824471	0.768294	0.775763	0.872368	0.80791	0.79687	0.8058	0.789888	0.0425387	0.0431881	0.0417269	0.0657564	0.063808	0.0581254	0.364339	0.311571	0.259291	0.707896	0.666331	0.655453	0.715689	0.656102	0.716014	0.0392915	0.0401033	0.0414022	0.0454612	0.0446494	0.0449741	0.0517933	0.0519556	0.0545534	0.0642951	0.0631586	0.0642951	0.0634833	0.0571512	0.0725755	0.0373431	0.0379926	0.0383173	0.0436752
44	0.301992	0.31011	0.273741	0.592781	0.517121	0.517121	0.739231	0.836486	0.774301	0.775113	0.860515	0.806287	0.801416	0.801578	0.793622	0.0428634	0.0435129	0.0414022	0.0706272	0.0660811	0.0595866	0.422302	0.369697	0.315468	0.745401	0.710493	0.700752	0.745726	0.705298	0.751084	0.0396162	0.0396162	0.0418892	0.0452988	0.0469224	0.0454612	0.0529298	0.0530922	0.0550405	0.0670553	0.0649446	0.0664058	0.0667305	0.0589372	0.0774464	0.0371808	0.0388044	0.038642	0.042701
46	0.315306	0.321151	0.283645	0.6147	0.53628	0.53628	0.740206	0.836161	0.774789	0.773003	0.866847	0.803039	0.800117	0.808884	0.791836	0.042701	0.0441623	0.0420516	0.0798818	0.0709519	0.0621844	0.478641	0.423926	0.373106	0.765534	0.74946	0.731925	0.763748	0.740855	0.763261	0.0396162	0.0388044	0.0410774	0.0457859	0.046273	0.0457859	0.0543911	0.0535793	0.0558523	0.0711143	0.0686789	0.0686789	0.0704648	0.0629962	0.0839408	0.0373431	0.0391291	0.0383173	0.0436752
48	0.327808	0.332191	0.296147	0.632885	0.555601	0.555601	0.744427	0.846228	0.78729	0.774789	0.870095	0.807423	0.801903	0.803202	0.791999	0.044487	0.0441623	0.0438376	0.0961179	0.0746862	0.0665682	0.532708	0.486597	0.429771	0.794597	0.779822	0.765696	0.783556	0.76456	0.785342	0.0402656	0.040428	0.0425387	0.0465977	0.0474095	0.0478966	0.0565018	0.056177	0.057963	0.0761475	0.0743615	0.073225	0.0777711	0.0657564	0.0970921	0.0388044	0.0394538	0.0392915	0.0459483
50	0.337387	0.346154	0.305239	0.649283	0.574435	0.574435	0.744427	0.851261	0.782907	0.776574	0.8636	0.810346	0.801903	0.804501	0.786966	0.0448117	0.0448117	0.042701	0.122908	0.0828043	0.0704648	0.582228	0.530435	0.484811	0.806449	0.800929	0.784205	0.793135	0.785017	0.797032	0.0409151	0.0396162	0.0420516	0.0477342	0.0491955	0.0474095	0.0576383	0.0566641	0.0595866	0.0815054	0.0782582	0.0780958	0.0879999	0.0698154	0.115114	0.038642	0.038642	0.0394538	0.0435129
52	0.351512	0.358332	0.317904	0.665195	0.593756	0.593756	0.746538	0.853859	0.796383	0.779497	0.87318	0.808235	0.802715	0.809371	0.791836	0.0459483	0.0459483	0.0439999	0.161874	0.0933578	0.075011	0.626228	0.580767	0.531246	0.810833	0.818626	0.790538	0.798656	0.790213	0.798493	0.0414022	0.0410774	0.042701	0.0491955	0.0490331	0.0482213	0.0607232	0.059749	0.0612102	0.0915718	0.0865386	0.0852397	0.110568	0.0767969	0.155705	0.0383173	0.0401033	0.0397785	0.0459483
54	0.365151	0.369859	0.327645	0.686626	0.614538	0.614538	0.749785	0.853371	0.795733	0.774139	0.86912	0.804338	0.798331	0.813431	0.791999	0.0477342	0.0472472	0.0449741	0.203601	0.113815	0.0821549	0.66763	0.628339	0.580767	0.809371	0.826907	0.804825	0.801741	0.807586	0.805312	0.042214	0.0415645	0.0439999	0.0513062	0.0493579	0.0501697	0.0625091	0.0625091	0.0642951	0.106834	0.0972545	0.0936825	0.150022	0.0839408	0.211395	0.0401033	0.0397785	0.0405903	0.0464354
56	0.374405	0.379763	0.338848	0.702862	0.630612	0.630612	0.754006	0.848338	0.792811	0.77836	0.869445	0.814729	0.801253	0.80791	0.791512	0.0477342	0.0472472	0.0454612	0.249874	0.141092	0.0922213	0.697017	0.663246	0.624117	0.81684	0.836973	0.80515	0.800604	0.807423	0.804663	0.0438376	0.042701	0.0443247	0.0517933	0.0519556	0.0511438	0.0651069	0.063808	0.0652693	0.136059	0.118686	0.107483	0.200841	0.0964427	0.277963	0.0401033	0.040428	0.0401033	0.0467601
58	0.387394	0.392752	0.347778	0.710169	0.646036	0.646036	0.753519	0.853209	0.798331	0.773165	0.868796	0.803202	0.801091	0.812456	0.794759	0.0491955	0.0487084	0.0457859	0.290465	0.177461	0.107646	0.729003	0.700752	0.668929	0.817002	0.836973	0.810346	0.801741	0.809371	0.800442	0.0435129	0.0415645	0.0433505	0.0526051	0.0516309	0.052118	0.0686789	0.0670553	0.0670553	0.186391	0.156679	0.131026	0.264487	0.118524	0.350538	0.0414022	0.0402656	0.0402656	0.0465977
60	0.401033	0.402819	0.357357	0.724294	0.659674	0.659674	0.753357	0.849962	0.798006	0.778198	0.870419	0.810995	0.806124	0.806287	0.7907	0.0498449	0.0491955	0.0456235	0.341121	0.216752	0.133623	0.742479	0.736634	0.697505	0.819113	0.839246	0.807098	0.798331	0.811969	0.803526	0.0435129	0.0439999	0.044487	0.0534169	0.0526051	0.0519556	0.0722508	0.0706272	0.0703025	0.252147	0.211395	0.175513	0.324236	0.153594	0.423926	0.0407527	0.0410774	0.0407527	0.046273
62	0.413047	0.41532	0.366125	0.737121	0.673637	0.673637	0.752383	0.854833	0.793785	0.778685	0.874316	0.813755	0.801578	0.808397	0.796383	0.0514686	0.0500073	0.0464354	0.383335	0.260428	0.16366	0.763586	0.760338	0.734198	0.813431	0.844117	0.809534	0.806124	0.813593	0.807423	0.0438376	0.0433505	0.0441623	0.0552029	0.0540663	0.0530922	0.0767969	0.0751733	0.0730626	0.318715	0.273092	0.233151	0.386745	0.203114	0.490169	0.0412398	0.0418892	0.0407527	0.0487084
64	0.421165	0.427985	0.377165	0.74394	0.687925	0.687925	0.750434	0.850774	0.797357	0.780634	0.867659	0.807261	0.803039	0.809209	0.792648	0.0532545	0.0509815	0.0478966	0.42425	0.303129	0.198406	0.778848	0.784205	0.760176	0.817977	0.839733	0.813106	0.804663	0.805962	0.800442	0.0454612	0.0448117	0.0449741	0.0550405	0.0545534	0.0532545	0.083129	0.07907	0.0764722	0.392427	0.340797	0.296147	0.442272	0.256693	0.555276	0.0409151	0.0412398	0.0409151	0.0496826
66	0.434479	0.438538	0.38918	0.751246	0.70611	0.70611	0.756442	0.846065	0.795084	0.779335	0.870582	0.808073	0.800279	0.8058	0.794921	0.0534169	0.0506568	0.0478966	0.468088	0.343719	0.239645	0.789239	0.805312	0.76732	0.820412	0.841519	0.814567	0.797519	0.812456	0.805475	0.0435129	0.0446494	0.0446494	0.057963	0.05569	0.0545534	0.0927084	0.0850774	0.0802065	0.455586	0.405254	0.365963	0.502671	0.312708	0.619896	0.0414022	0.0417269	0.0405903	0.0498449
68	0.448767	0.450553	0.397461	0.756766	0.722183	0.722183	0.756929	0.85743	0.794921	0.784693	0.876427	0.806611	0.801253	0.809047	0.795246	0.0552029	0.0529298	0.0477342	0.501697	0.386745	0.276177	0.787777	0.811969	0.797844	0.827881	0.840545	0.813106	0.805962	0.81408	0.8058	0.0456235	0.0449741	0.0461106	0.0586125	0.0571512	0.0565018	0.11138	0.0956309	0.0855644	0.52459	0.473933	0.431394	0.553652	0.37197	0.674124	0.042701	0.0418892	0.0425387	0.0522804
70	0.458346	0.464678	0.408339	0.768944	0.732412	0.732412	0.756279	0.856132	0.803526	0.778523	0.871231	0.805637	0.803851	0.810833	0.791187	0.0574759	0.0543911	0.0495202	0.538877	0.428147	0.316118	0.791836	0.827556	0.804338	0.824633	0.843143	0.817165	0.800604	0.816028	0.808235	0.0464354	0.0449741	0.0461106	0.0603984	0.0584501	0.0573136	0.140767	0.112516	0.094332	0.579793	0.536929	0.492604	0.599925	0.427173	0.714715	0.0410774	0.0430258	0.0423763	0.0511438
72	0.46614	0.474745	0.417593	0.770405	0.742316	0.742316	0.75839	0.853047	0.800604	0.779497	0.870582	0.811482	0.804176	0.808722	0.793135	0.0587748	0.0548781	0.0500073	0.567128	0.464516	0.356221	0.801091	0.82918	0.820412	0.814892	0.831128	0.82025	0.807748	0.815217	0.805962	0.0459483	0.0465977	0.0472472	0.0636457	0.0610479	0.0584501	0.185417	0.141741	0.105048	0.637918	0.593268	0.554789	0.639866	0.47442	0.755468	0.0425387	0.0439999	0.0441623	0.0524427
74	0.479778	0.483025	0.429933	0.780634	0.75222	0.75222	0.755792	0.860191	0.799467	0.77836	0.86701	0.812456	0.806774	0.812943	0.792811	0.062022	0.0553652	0.0517933	0.604309	0.506892	0.392915	0.799792	0.833888	0.821062	0.826744	0.843305	0.813106	0.808073	0.815217	0.807586	0.0467601	0.0461106	0.0465977	0.0649446	0.0613726	0.0589372	0.241269	0.184767	0.125992	0.683054	0.64977	0.619246	0.671364	0.524914	0.787615	0.0433505	0.0428634	0.0435129	0.0537416
76	0.492442	0.493092	0.439675	0.783556	0.762936	0.762936	0.757416	0.859379	0.800117	0.786966	0.87805	0.811645	0.802065	0.810508	0.793622	0.0621844	0.0566641	0.0506568	0.637918	0.540339	0.429771	0.798169	0.838434	0.821873	0.816028	0.847689	0.812781	0.81132	0.819925	0.816028	0.0474095	0.046273	0.046273	0.0660811	0.0623468	0.0600737	0.297446	0.233476	0.157815	0.737121	0.698641	0.665357	0.69994	0.570863	0.816678	0.042701	0.0438376	0.0425387	0.0540663
78	0.503807	0.510139	0.45104	0.792648	0.776412	0.776412	0.756279	0.859054	0.799305	0.780634	0.877401	0.813106	0.806774	0.811969	0.795246	0.0654316	0.0599114	0.0522804	0.66146	0.573947	0.463704	0.800929	0.83746	0.832102	0.824958	0.844766	0.824471	0.800442	0.821062	0.813106	0.0488708	0.0477342	0.0490331	0.0704648	0.0652693	0.0612102	0.355734	0.289166	0.205712	0.777549	0.745401	0.711305	0.721696	0.613726	0.837622	0.0443247	0.0446494	0.0441623	0.0548781
80	0.514523	0.522966	0.456073	0.787615	0.783556	0.783556	0.757903	0.85808	0.798493	0.786316	0.878375	0.812294	0.800604	0.806774	0.79346	0.0680294	0.0602361	0.0535793	0.680944	0.611291	0.497475	0.798656	0.8347	0.828368	0.818626	0.839246	0.812294	0.808397	0.813755	0.810995	0.0485461	0.048059	0.0488708	0.071439	0.0664058	0.0616973	0.41321	0.344368	0.259129	0.796383	0.776899	0.753519	0.735497	0.653505	0.839246	0.0446494	0.0441623	0.0449741	0.0555276
82	0.522479	0.532383	0.469387	0.792811	0.792161	0.792161	0.755143	0.861165	0.799467	0.781932	0.871556	0.813106	0.804338	0.806287	0.798656	0.0716014	0.0616973	0.0540663	0.705623	0.641815	0.53287	0.798331	0.834213	0.828368	0.825608	0.847039	0.813918	0.807098	0.815541	0.812132	0.0495202	0.0488708	0.0488708	0.0767969	0.0681918	0.0659187	0.473771	0.397298	0.31969	0.8196	0.809047	0.783718	0.739718	0.685652	0.847526	0.0441623	0.0441623	0.0443247	0.0566641
84	0.534331	0.537741	0.478804	0.786641	0.800929	0.800929	0.753682	0.855969	0.797681	0.785017	0.869445	0.814567	0.8058	0.80791	0.797681	0.0759851	0.0621844	0.0545534	0.720722	0.677209	0.560796	0.797844	0.83129	0.827556	0.828693	0.844604	0.818951	0.804988	0.816028	0.808722	0.0495202	0.0483837	0.0491955	0.080856	0.0727379	0.0649446	0.518095	0.452664	0.372619	0.83405	0.832914	0.806611	0.746213	0.710493	0.846877	0.0446494	0.0443247	0.0441623	0.0582877
86	0.542774	0.552841	0.484811	0.799792	0.811157	0.811157	0.757091	0.861814	0.806611	0.78729	0.8787	0.811807	0.808397	0.812132	0.800929	0.0805312	0.0634833	0.0540663	0.73501	0.701401	0.59132	0.801416	0.830966	0.834375	0.816678	0.847526	0.819925	0.802552	0.81749	0.816515	0.0501697	0.0478966	0.0493579	0.0863763	0.0737121	0.0670553	0.570376	0.50673	0.426848	0.839733	0.849799	0.827231	0.749623	0.7316	0.850124	0.0451365	0.044487	0.044487	0.0576383
88	0.556575	0.562257	0.493416	0.795408	0.818788	0.818788	0.761962	0.85743	0.806287	0.786803	0.872043	0.813106	0.80791	0.807586	0.800442	0.0899482	0.0654316	0.0563394	0.745888	0.723807	0.62022	0.801903	0.841681	0.832427	0.828205	0.844117	0.819113	0.806936	0.813268	0.821224	0.0519556	0.050332	0.0501697	0.0961179	0.0777711	0.0698154	0.621682	0.553328	0.485298	0.847851	0.862626	0.846715	0.751896	0.744265	0.851261	0.0459483	0.0452988	0.0464354	0.0600737
90	0.564368	0.571187	0.504132	0.790862	0.81408	0.81408	0.754169	0.858405	0.807748	0.779984	0.871881	0.813755	0.810021	0.808884	0.790538	0.0979039	0.0675423	0.0566641	0.749298	0.746051	0.642789	0.803851	0.845253	0.832752	0.817165	0.841194	0.816191	0.809696	0.814567	0.812943	0.0509815	0.0506568	0.0501697	0.109594	0.0821549	0.0733873	0.659674	0.597003	0.536442	0.851098	0.865711	0.849962	0.751408	0.756766	0.850124	0.0464354	0.0459483	0.0456235	0.0605608
92	0.578818	0.577519	0.510627	0.794921	0.82577	0.82577	0.759527	0.869283	0.808884	0.786479	0.875777	0.815217	0.809371	0.815217	0.797194	0.113491	0.0706272	0.0568265	0.756117	0.768944	0.664383	0.802715	0.836973	0.830316	0.82918	0.847689	0.823335	0.808235	0.817814	0.815217	0.0524427	0.0504944	0.0504944	0.134111	0.0873504	0.075011	0.692958	0.641165	0.581091	0.849637	0.872205	0.854833	0.751246	0.764397	0.859541	0.0465977	0.0464354	0.0461106	0.0623468
94	0.583852	0.595217	0.523128	0.799792	0.823659	0.823659	0.765696	0.859054	0.804014	0.78518	0.876751	0.819276	0.800117	0.812132	0.790375	0.132812	0.0729003	0.0571512	0.763586	0.777549	0.688412	0.803851	0.840707	0.828693	0.830154	0.847039	0.817002	0.806936	0.817165	0.817977	0.0534169	0.0513062	0.0501697	0.16983	0.0956309	0.077284	0.726567	0.675099	0.626715	0.85532	0.868146	0.86084	0.761962	0.766346	0.855644	0.0467601	0.0461106	0.0469224	0.0629962
96	0.596029	0.601224	0.537741	0.796383	0.825121	0.825121	0.759527	0.859054	0.809696	0.787615	0.874965	0.821873	0.808397	0.814567	0.794272	0.157003	0.075011	0.0581254	0.764235	0.797519	0.712442	0.799305	0.836973	0.829991	0.83194	0.849637	0.819276	0.812294	0.815054	0.810995	0.0527674	0.0522804	0.0513062	0.213992	0.106184	0.0810183	0.754331	0.713091	0.668604	0.852884	0.873667	0.868309	0.749623	0.761637	0.859054	0.0474095	0.0482213	0.0470848	0.0652693
98	0.606582	0.614375	0.537741	0.806449	0.830803	0.830803	0.758552	0.85256	0.802065	0.785504	0.877563	0.820087	0.805962	0.816515	0.801091	0.181358	0.0769593	0.0589372	0.767158	0.808884	0.723645	0.807423	0.83194	0.83194	0.825121	0.844604	0.816353	0.812781	0.818626	0.817327	0.0548781	0.0526051	0.0519556	0.259778	0.123557	0.0844279	0.763586	0.739718	0.704324	0.847364	0.873991	0.856943	0.757903	0.768619	0.851585	0.0477342	0.0470848	0.0483837	0.0668929
100	0.610316	0.617298	0.542774	0.796707	0.830803	0.830803	0.763261	0.854346	0.801903	0.783556	0.875777	0.810021	0.808073	0.819276	0.791999	0.205387	0.0800442	0.0595866	0.768944	0.816191	0.738744	0.8058	0.839895	0.833239	0.82918	0.843143	0.814405	0.807098	0.809047	0.818301	0.0548781	0.052118	0.0509815	0.308162	0.151483	0.0871881	0.770729	0.760338	0.734198	0.849475	0.877888	0.858729	0.752545	0.766346	0.853371	0.048059	0.0470848	0.0459483	0.0659187
102	0.62363	0.629637	0.552353	0.793947	0.828368	0.828368	0.763261	0.864737	0.807261	0.786641	0.876751	0.817814	0.804176	0.805962	0.795408	0.229904	0.0847526	0.0607232	0.774789	0.820574	0.753519	0.807261	0.838597	0.839895	0.834213	0.846228	0.814567	0.809534	0.820574	0.812619	0.0568265	0.0543911	0.0527674	0.355896	0.187365	0.0977416	0.793298	0.780958	0.768456	0.852235	0.871556	0.86701	0.760176	0.774626	0.856294	0.0487084	0.0482213	0.0478966	0.0691659
104	0.635158	0.641815	0.56518	0.79898	0.829342	0.829342	0.759364	0.86701	0.799467	0.788914	0.87529	0.810508	0.808884	0.808073	0.802228	0.258317	0.0897858	0.0613726	0.773165	0.824958	0.760338	0.807098	0.840383	0.836648	0.826095	0.84363	0.820574	0.805312	0.820574	0.818626	0.0560147	0.0550405	0.0522804	0.40363	0.230066	0.107808	0.794272	0.795733	0.786966	0.85467	0.872368	0.858405	0.754656	0.77349	0.849637	0.0491955	0.048059	0.0474095	0.0706272
106	0.633047	0.646361	0.570538	0.804825	0.830641	0.830641	0.762936	0.863925	0.806449	0.789888	0.873991	0.808235	0.809696	0.811645	0.796545	0.284944	0.0969297	0.0623468	0.764722	0.835187	0.768781	0.809696	0.833726	0.830803	0.836648	0.842818	0.812781	0.810183	0.815379	0.815379	0.0584501	0.0555276	0.0532545	0.452014	0.274715	0.123395	0.794434	0.800117	0.800604	0.849799	0.874154	0.867822	0.757903	0.773003	0.855482	0.0498449	0.0493579	0.0490331	0.0725755
108	0.645549	0.65594	0.575084	0.802228	0.834213	0.834213	0.765696	0.862626	0.801903	0.788914	0.877076	0.815054	0.805637	0.819438	0.79898	0.310273	0.106022	0.0628339	0.774139	0.839084	0.775763	0.813593	0.838109	0.833401	0.826744	0.851098	0.821711	0.808884	0.817165	0.818788	0.0600737	0.056177	0.0537416	0.49439	0.322287	0.150671	0.801091	0.803526	0.817002	0.851098	0.875128	0.865386	0.756279	0.773327	0.858729	0.0513062	0.0496826	0.0478966	0.0751733
110	0.654641	0.661785	0.586287	0.796383	0.833239	0.833239	0.764235	0.864087	0.805312	0.788752	0.879187	0.815217	0.8058	0.806774	0.798006	0.334302	0.119011	0.0642951	0.77625	0.837622	0.777549	0.810508	0.839084	0.840058	0.830478	0.848014	0.818788	0.811969	0.810833	0.821549	0.059749	0.0574759	0.0535793	0.538066	0.364339	0.184118	0.800929	0.80791	0.823497	0.850449	0.87529	0.86636	0.760176	0.771379	0.850449	0.0495202	0.0498449	0.0482213	0.0746862
112	0.663084	0.675748	0.599438	0.797194	0.838921	0.838921	0.764722	0.861002	0.80856	0.791836	0.88146	0.815054	0.806936	0.818626	0.801253	0.355734	0.133948	0.0649446	0.774464	0.840383	0.787128	0.808884	0.836973	0.830641	0.830316	0.843143	0.825608	0.812456	0.8196	0.8196	0.0610479	0.0581254	0.0547158	0.572973	0.410287	0.222273	0.80239	0.811482	0.832427	0.85808	0.879187	0.86636	0.763261	0.775763	0.861002	0.0501697	0.050332	0.0487084	0.0769593
114	0.677047	0.675748	0.606907	0.807423	0.834213	0.834213	0.764722	0.863763	0.805962	0.787615	0.878862	0.821062	0.814567	0.818301	0.792811	0.381549	0.153919	0.06738	0.777224	0.845253	0.783881	0.807748	0.834213	0.831453	0.827718	0.848338	0.818788	0.81067	0.8196	0.813593	0.0618597	0.0587748	0.0547158	0.609342	0.454612	0.267734	0.805312	0.804338	0.830966	0.857918	0.879187	0.865711	0.759364	0.774301	0.858242	0.0513062	0.0509815	0.0490331	0.0813431
116	0.678184	0.689224	0.611453	0.796707	0.839895	0.839895	0.767807	0.856456	0.802065	0.788752	0.882434	0.816515	0.812781	0.815217	0.798818	0.409638	0.173727	0.0675423	0.778198	0.837298	0.783881	0.80791	0.838921	0.835836	0.828205	0.847202	0.821062	0.812294	0.820087	0.814892	0.0628339	0.0594243	0.0535793	0.647984	0.498287	0.310273	0.80856	0.815541	0.832752	0.852073	0.873667	0.863275	0.753844	0.778523	0.854508	0.0517933	0.0506568	0.0483837	0.0841032
118	0.686789	0.697342	0.619571	0.797844	0.84022	0.84022	0.762774	0.867822	0.809371	0.792973	0.877726	0.816353	0.806449	0.814242	0.798493	0.42701	0.196944	0.0693283	0.776574	0.838759	0.779172	0.816028	0.843305	0.835999	0.832914	0.842493	0.824309	0.812619	0.815704	0.814892	0.0636457	0.0603984	0.0552029	0.672338	0.528324	0.35476	0.804825	0.810508	0.8347	0.855644	0.871718	0.86912	0.760176	0.771866	0.857106	0.0519556	0.0516309	0.0483837	0.0891364
120	0.693445	0.703837	0.626553	0.802552	0.838272	0.838272	0.763748	0.863113	0.811969	0.79411	0.877726	0.817977	0.805962	0.814729	0.797194	0.452826	0.219837	0.071439	0.7756	0.832427	0.785504	0.813593	0.834862	0.830641	0.830154	0.845416	0.820412	0.815217	0.817002	0.814405	0.0651069	0.0594243	0.056177	0.693608	0.569077	0.396649	0.797681	0.806774	0.828855	0.859866	0.877076	0.861002	0.755792	0.770729	0.856781	0.0524427	0.0511438	0.0490331	0.0936825
122	0.695231	0.708707	0.632235	0.805475	0.838921	0.838921	0.772678	0.86636	0.805962	0.7907	0.877726	0.812456	0.812619	0.813268	0.797519	0.471985	0.24273	0.0727379	0.777873	0.836811	0.789401	0.812132	0.836486	0.842006	0.826744	0.849799	0.823659	0.809859	0.819763	0.821386	0.0667305	0.0613726	0.0563394	0.711143	0.60853	0.434317	0.803689	0.804014	0.835349	0.855969	0.874478	0.86701	0.758228	0.77284	0.854021	0.0535793	0.0524427	0.0495202	0.100177
124	0.710818	0.7178	0.640191	0.798656	0.840707	0.840707	0.756766	0.866036	0.809371	0.791999	0.881622	0.821549	0.804663	0.818788	0.798331	0.493254	0.269033	0.0743615	0.782744	0.8347	0.780471	0.809047	0.832102	0.835025	0.827718	0.84363	0.81749	0.811157	0.813593	0.820737	0.0683541	0.0616973	0.0574759	0.727704	0.637431	0.480427	0.805312	0.815541	0.834538	0.860191	0.873342	0.865549	0.757091	0.77008	0.862626	0.0545534	0.0522804	0.0500073	0.110081
126	0.708545	0.718287	0.642951	0.799955	0.838109	0.838109	0.767807	0.862464	0.80856	0.782744	0.881135	0.814567	0.813755	0.811157	0.792161	0.513224	0.292088	0.0759851	0.780958	0.834213	0.788265	0.812132	0.845253	0.838109	0.831128	0.850611	0.814892	0.814892	0.820574	0.821224	0.0693283	0.0628339	0.0566641	0.750272	0.669254	0.519881	0.805637	0.813918	0.831777	0.85532	0.879999	0.868958	0.762611	0.775925	0.857268	0.0547158	0.0514686	0.0495202	0.125505
128	0.718449	0.730789	0.656265	0.804988	0.835836	0.835836	0.761637	0.866198	0.812132	0.790213	0.882921	0.812943	0.808397	0.814729	0.798331	0.529623	0.317579	0.0779335	0.777224	0.841194	0.785342	0.808397	0.834375	0.835836	0.83194	0.852073	0.820087	0.815379	0.819438	0.815379	0.0720885	0.0626715	0.0578007	0.754331	0.692309	0.554789	0.808884	0.818788	0.826907	0.865873	0.876102	0.867659	0.762774	0.774139	0.856132	0.0543911	0.0532545	0.0501697	0.150996
130	0.717962	0.737283	0.655453	0.805312	0.840545	0.840545	0.765047	0.859866	0.8058	0.786803	0.881135	0.810995	0.813106	0.81749	0.801903	0.55349	0.340147	0.0802065	0.777062	0.840707	0.78453	0.812456	0.830641	0.834862	0.824958	0.852397	0.826095	0.811482	0.817977	0.813593	0.0737121	0.0652693	0.0594243	0.756929	0.72056	0.589859	0.8058	0.816191	0.834375	0.859054	0.873667	0.864087	0.761313	0.774789	0.857593	0.0550405	0.0545534	0.0511438	0.183306
132	0.729652	0.743453	0.668929	0.809047	0.837785	0.837785	0.764235	0.866847	0.810346	0.794759	0.877563	0.820574	0.819276	0.809696	0.788589	0.565992	0.361416	0.0829667	0.783718	0.842168	0.786803	0.81749	0.842331	0.84022	0.826095	0.851098	0.817977	0.813918	0.817165	0.815704	0.0771217	0.0664058	0.0589372	0.765372	0.743615	0.615999	0.809859	0.81067	0.834862	0.859704	0.867335	0.863925	0.764073	0.77008	0.855807	0.0555276	0.053904	0.0513062	0.226332
134	0.735497	0.747512	0.667792	0.805475	0.833726	0.833726	0.76391	0.863438	0.79963	0.788102	0.88487	0.816678	0.817002	0.809371	0.801903	0.586612	0.385121	0.0862139	0.78177	0.838759	0.783881	0.811645	0.838759	0.833563	0.832427	0.846228	0.811482	0.814567	0.823172	0.813431	0.0782582	0.0657564	0.0589372	0.768294	0.749947	0.652693	0.80791	0.812781	0.83405	0.856132	0.874316	0.866847	0.761962	0.778523	0.862464	0.0558523	0.0535793	0.050332	0.270981
136	0.736796	0.753682	0.673637	0.806287	0.832914	0.832914	0.765047	0.866523	0.812619	0.791836	0.884382	0.816678	0.813918	0.814405	0.801578	0.603984	0.406715	0.0896235	0.784205	0.835836	0.789239	0.820412	0.835187	0.832427	0.833726	0.850936	0.823335	0.820574	0.818301	0.81132	0.0823172	0.0690036	0.0600737	0.764073	0.76456	0.67104	0.801253	0.80856	0.831453	0.858405	0.880648	0.861002	0.762449	0.778523	0.853371	0.0571512	0.056177	0.0516309	0.320501
138	0.73842	0.762449	0.686302	0.812294	0.838109	0.838109	0.76667	0.8636	0.809047	0.79005	0.875777	0.820412	0.813431	0.812456	0.795733	0.615025	0.428472	0.0936825	0.78242	0.84087	0.788589	0.819763	0.841519	0.832264	0.83746	0.852397	0.820574	0.81684	0.81408	0.813593	0.0845903	0.0690036	0.0595866	0.768619	0.770567	0.698641	0.805475	0.810995	0.839084	0.862139	0.873017	0.864574	0.765047	0.772353	0.857755	0.0565018	0.0545534	0.0504944	0.370022
140	0.745076	0.763423	0.684353	0.806936	0.837785	0.837785	0.766021	0.853209	0.809371	0.784043	0.876589	0.817652	0.81067	0.813431	0.793298	0.624117	0.448442	0.0998523	0.784368	0.832914	0.789239	0.809859	0.84298	0.84022	0.831615	0.852235	0.824471	0.815379	0.820087	0.810508	0.0902729	0.0701401	0.0605608	0.775276	0.783394	0.719423	0.810508	0.809371	0.831453	0.854833	0.883895	0.865224	0.754331	0.767645	0.846715	0.0581254	0.056177	0.0513062	0.413697
142	0.748324	0.76667	0.691659	0.801416	0.833401	0.833401	0.766508	0.867497	0.8058	0.79411	0.880648	0.816028	0.805637	0.810995	0.798493	0.639866	0.473608	0.107646	0.777549	0.838434	0.788102	0.81132	0.843792	0.836161	0.832102	0.851585	0.821873	0.810508	0.814729	0.81749	0.0949814	0.0709519	0.0602361	0.771054	0.789401	0.732087	0.809209	0.810183	0.838597	0.855969	0.876751	0.867822	0.763099	0.781608	0.846715	0.0589372	0.0560147	0.0509815	0.461593
144	0.756929	0.773977	0.69929	0.80791	0.839571	0.839571	0.767645	0.86701	0.802715	0.792161	0.881135	0.823335	0.81408	0.818301	0.794434	0.64766	0.493579	0.115277	0.774789	0.8347	0.788427	0.818951	0.841681	0.842493	0.827718	0.850611	0.819925	0.82025	0.819925	0.816353	0.10521	0.0730626	0.0613726	0.767969	0.79346	0.759039	0.811482	0.80791	0.837298	0.852235	0.875453	0.867497	0.765859	0.769268	0.854021	0.059749	0.0566641	0.0517933	0.514686
146	0.760501	0.777549	0.710169	0.802715	0.837785	0.837785	0.768456	0.865224	0.804988	0.787777	0.879999	0.818301	0.81408	0.819113	0.793622	0.660811	0.513387	0.127616	0.782257	0.837298	0.788752	0.814242	0.836973	0.838434	0.834213	0.854021	0.815054	0.812132	0.817327	0.818951	0.117874	0.0745239	0.0633209	0.767969	0.787615	0.762287	0.811969	0.813268	0.843467	0.865549	0.879674	0.867335	0.760176	0.766183	0.86084	0.0595866	0.0566641	0.0526051	0.55008
148	0.753519	0.784205	0.708707	0.806936	0.840058	0.840058	0.766183	0.864737	0.804825	0.794272	0.881298	0.825283	0.811969	0.821386	0.798493	0.672663	0.533844	0.141092	0.784205	0.837135	0.789563	0.812456	0.846715	0.837135	0.826907	0.846552	0.824633	0.814405	0.821711	0.813106	0.137195	0.0759851	0.063808	0.769918	0.792324	0.758552	0.808722	0.813755	0.834213	0.862951	0.875453	0.864899	0.768781	0.775763	0.852397	0.0612102	0.0582877	0.0535793	0.593268
150	0.762611	0.785829	0.711143	0.801741	0.839571	0.839571	0.775763	0.868309	0.808722	0.799143	0.882109	0.818626	0.819276	0.822523	0.795733	0.674612	0.546996	0.15538	0.779172	0.832264	0.788265	0.817165	0.838597	0.831128	0.835187	0.853696	0.824633	0.82025	0.819276	0.810346	0.159926	0.0780958	0.0634833	0.769268	0.791999	0.774464	0.812294	0.806449	0.830154	0.861327	0.874478	0.870906	0.762774	0.770729	0.857755	0.0613726	0.0590995	0.0517933	0.630449
152	0.761313	0.786641	0.712604	0.804176	0.838597	0.838597	0.768781	0.868633	0.808722	0.791836	0.876102	0.820412	0.809859	0.814729	0.791999	0.684678	0.567128	0.174538	0.784043	0.829991	0.792324	0.813755	0.839733	0.838921	0.831777	0.853534	0.822847	0.815217	0.815379	0.81684	0.191099	0.0803689	0.0647822	0.773003	0.785667	0.772028	0.811807	0.812619	0.835025	0.868796	0.877888	0.866198	0.757741	0.76667	0.862626	0.0633209	0.059749	0.0527674	0.667468
154	0.759364	0.785829	0.718611	0.805962	0.842493	0.842493	0.76391	0.864574	0.810995	0.785991	0.877563	0.819925	0.816353	0.814892	0.795896	0.696855	0.58304	0.190612	0.77901	0.832427	0.786154	0.811482	0.845416	0.837622	0.836161	0.848176	0.819113	0.813755	0.809859	0.809859	0.221786	0.0828043	0.0636457	0.772515	0.790862	0.772353	0.80856	0.805962	0.836161	0.867172	0.868796	0.862626	0.7618	0.768132	0.859541	0.061535	0.0582877	0.0526051	0.692309
156	0.769106	0.792486	0.715851	0.800117	0.837298	0.837298	0.768944	0.861652	0.806449	0.799143	0.874154	0.817002	0.810833	0.81132	0.794434	0.696693	0.597652	0.209771	0.784205	0.830154	0.785017	0.807748	0.837135	0.832427	0.831777	0.850124	0.820899	0.816191	0.818951	0.810021	0.257505	0.0858892	0.0641327	0.770892	0.791349	0.778036	0.81408	0.808235	0.839571	0.862301	0.870257	0.864574	0.7618	0.772191	0.856781	0.0636457	0.0613726	0.053904	0.716501
158	0.77008	0.797357	0.722183	0.805962	0.843143	0.843143	0.766995	0.86636	0.80515	0.791999	0.875777	0.81749	0.819113	0.81408	0.792811	0.700589	0.61746	0.227468	0.780634	0.835512	0.78242	0.815704	0.84639	0.835187	0.834375	0.845253	0.823984	0.811645	0.823335	0.80791	0.291601	0.0858892	0.0647822	0.765534	0.784043	0.77625	0.813755	0.816353	0.834213	0.853047	0.872855	0.866847	0.760338	0.773977	0.854833	0.0625091	0.0592619	0.0537416	0.733062
160	0.76732	0.797844	0.721372	0.800279	0.836648	0.836648	0.764235	0.867172	0.802065	0.795084	0.874641	0.81749	0.809859	0.815054	0.797681	0.703512	0.634995	0.245328	0.779822	0.821224	0.789076	0.815379	0.841357	0.833888	0.833726	0.851423	0.827394	0.819276	0.82236	0.816515	0.329269	0.0922213	0.0657564	0.772678	0.791349	0.775113	0.809371	0.817002	0.834538	0.864412	0.880811	0.864899	0.76667	0.770892	0.859866	0.0652693	0.0600737	0.0550405	0.753844
162	0.774789	0.79622	0.725593	0.807748	0.841519	0.841519	0.775763	0.862464	0.804014	0.79411	0.883246	0.824796	0.810508	0.817652	0.793298	0.707246	0.656265	0.265623	0.788752	0.828205	0.788427	0.813755	0.838759	0.830803	0.833726	0.841194	0.821062	0.817165	0.816678	0.826095	0.359955	0.0959556	0.0670553	0.775113	0.795084	0.780309	0.805637	0.815704	0.835349	0.860028	0.876102	0.867497	0.768781	0.770729	0.854183	0.0659187	0.0613726	0.0542287	0.767482
164	0.777224	0.804176	0.728678	0.802877	0.840707	0.840707	0.77349	0.863925	0.804663	0.791349	0.883408	0.823984	0.811645	0.816678	0.799143	0.716014	0.664383	0.283158	0.785017	0.836973	0.788265	0.81408	0.830478	0.834862	0.832589	0.846877	0.820899	0.815541	0.820087	0.818626	0.395999	0.101476	0.0683541	0.771866	0.788102	0.783881	0.803202	0.811969	0.835187	0.858729	0.879025	0.865549	0.764722	0.769431	0.859379	0.0667305	0.0631586	0.0542287	0.768132
166	0.774301	0.794434	0.734361	0.802065	0.841681	0.841681	0.767645	0.864412	0.811645	0.792811	0.879999	0.818301	0.820737	0.815866	0.795896	0.714228	0.67656	0.298907	0.779335	0.831777	0.783394	0.817327	0.841194	0.84022	0.830478	0.847689	0.821224	0.815704	0.820087	0.812294	0.430907	0.108944	0.0677047	0.779497	0.791025	0.777711	0.811645	0.810995	0.836973	0.869283	0.871069	0.861652	0.766833	0.766508	0.85191	0.0678671	0.0625091	0.0552029	0.781445
168	0.777062	0.796383	0.730951	0.802065	0.838921	0.838921	0.773327	0.861814	0.808884	0.79687	0.879512	0.819763	0.816028	0.818788	0.793622	0.713903	0.69101	0.318066	0.781283	0.83194	0.782744	0.818951	0.839084	0.84022	0.829017	0.845253	0.82301	0.81749	0.82236	0.812781	0.464516	0.118037	0.0690036	0.774139	0.791349	0.780471	0.810833	0.816515	0.830966	0.864087	0.874641	0.870419	0.769106	0.772353	0.856456	0.0677047	0.0634833	0.0547158	0.789076
170	0.771054	0.803689	0.740043	0.801253	0.84298	0.84298	0.770892	0.859054	0.810021	0.791674	0.872043	0.816678	0.804663	0.815541	0.796383	0.712279	0.700589	0.337712	0.782907	0.83129	0.791349	0.815541	0.84022	0.843467	0.829504	0.847851	0.822685	0.818301	0.8196	0.818626	0.497313	0.136059	0.0698154	0.777386	0.791674	0.784855	0.814242	0.815217	0.827556	0.865873	0.879187	0.864899	0.767645	0.768619	0.858405	0.0690036	0.063808	0.0560147	0.789888
172	0.775276	0.806449	0.737608	0.803202	0.841357	0.841357	0.769755	0.863113	0.806936	0.791025	0.884545	0.817814	0.818626	0.816353	0.801903	0.722183	0.712279	0.357357	0.780634	0.833888	0.785829	0.817327	0.841681	0.842493	0.833401	0.856943	0.819763	0.813755	0.813755	0.8196	0.526213	0.156029	0.0707896	0.78177	0.79346	0.778685	0.812619	0.807261	0.830154	0.859866	0.87529	0.865224	0.769593	0.767482	0.859216	0.0711143	0.0647822	0.057963	0.785017
174	0.773003	0.813431	0.740855	0.808884	0.832264	0.832264	0.767969	0.862951	0.8058	0.786803	0.883084	0.822685	0.810833	0.817327	0.79346	0.723158	0.723807	0.374568	0.789239	0.835349	0.789726	0.809047	0.836973	0.839733	0.842331	0.842656	0.822685	0.817652	0.821549	0.811482	0.55625	0.180383	0.0701401	0.781121	0.79622	0.778523	0.815217	0.812619	0.834538	0.86149	0.87805	0.860028	0.765047	0.763261	0.857918	0.0711143	0.0651069	0.0582877	0.784205
176	0.770729	0.81132	0.740855	0.808397	0.835999	0.835999	0.770242	0.864087	0.803689	0.790538	0.877726	0.817327	0.809859	0.822847	0.796058	0.717475	0.731925	0.389505	0.78518	0.832264	0.791512	0.817002	0.842818	0.833401	0.832914	0.860191	0.823984	0.822036	0.815054	0.812294	0.57687	0.206848	0.0722508	0.783394	0.79411	0.785667	0.810995	0.812619	0.830641	0.86636	0.876264	0.865873	0.765534	0.76667	0.848014	0.0724132	0.0670553	0.057963	0.789076
178	0.773003	0.804825	0.744427	0.801578	0.838759	0.838759	0.763423	0.865061	0.799143	0.796707	0.88146	0.817002	0.812781	0.814729	0.794921	0.716176	0.737932	0.408339	0.780471	0.829991	0.787128	0.813755	0.848825	0.835025	0.837298	0.850611	0.825608	0.8196	0.814892	0.815541	0.605446	0.235262	0.0727379	0.782257	0.790375	0.781283	0.806449	0.812943	0.836161	0.875453	0.871069	0.867172	0.763586	0.770892	0.851423	0.0720885	0.0664058	0.0590995	0.788265
180	0.7756	0.804338	0.743777	0.803689	0.835836	0.835836	0.764722	0.861652	0.804663	0.792161	0.879187	0.821549	0.818788	0.813755	0.798493	0.726567	0.749135	0.423926	0.780146	0.830478	0.792161	0.819925	0.845091	0.844442	0.830316	0.846715	0.823822	0.814892	0.812294	0.809859	0.62428	0.268383	0.0733873	0.783556	0.794434	0.78242	0.812943	0.822036	0.830154	0.86084	0.874154	0.865873	0.767645	0.766183	0.856943	0.0745239	0.0685165	0.0571512	0.786479
182	0.77284	0.806611	0.749947	0.802552	0.841681	0.841681	0.769268	0.866036	0.810833	0.797357	0.874965	0.818626	0.815704	0.81684	0.802877	0.720235	0.757903	0.443571	0.78729	0.829991	0.797194	0.816028	0.826744	0.833401	0.830478	0.854021	0.824633	0.819438	0.82025	0.817002	0.653342	0.298907	0.0759851	0.780634	0.79346	0.786966	0.810508	0.811645	0.829829	0.868796	0.876102	0.859866	0.766833	0.767807	0.855157	0.0759851	0.0688412	0.0607232	0.791512
184	0.778036	0.810508	0.747837	0.806449	0.836648	0.836648	0.769593	0.862951	0.802552	0.800604	0.878862	0.819438	0.807261	0.822036	0.794597	0.72056	0.760501	0.456398	0.787453	0.829829	0.79411	0.813755	0.844766	0.835999	0.835187	0.849962	0.821711	0.819438	0.816353	0.816515	0.666981	0.331217	0.0763099	0.782582	0.803526	0.78177	0.817165	0.811807	0.831615	0.864737	0.871718	0.860028	0.766183	0.767158	0.856781	0.0789076	0.0686789	0.0599114	0.791512
186	0.774789	0.812781	0.753357	0.803851	0.842493	0.842493	0.776899	0.870095	0.805475	0.803851	0.879187	0.823335	0.810833	0.816028	0.796058	0.722021	0.766995	0.475881	0.784368	0.830641	0.784693	0.82025	0.834375	0.846228	0.835025	0.854508	0.824146	0.816191	0.81684	0.810508	0.687438	0.362228	0.0766346	0.781121	0.801578	0.779984	0.816028	0.814567	0.82853	0.862626	0.866523	0.864412	0.768294	0.769431	0.85532	0.0803689	0.0704648	0.0610479	0.793135
188	0.777873	0.811157	0.751571	0.803364	0.832102	0.832102	0.769918	0.854021	0.812943	0.790213	0.881785	0.817327	0.812456	0.813918	0.799467	0.721209	0.768944	0.489357	0.78518	0.832752	0.790862	0.818788	0.845903	0.840545	0.842006	0.843954	0.830641	0.819438	0.814405	0.82025	0.698479	0.396649	0.0785829	0.786803	0.799467	0.785991	0.816028	0.815541	0.829504	0.861327	0.877563	0.854183	0.767969	0.76391	0.862464	0.0813431	0.0711143	0.0608855	0.786479
190	0.774464	0.810183	0.74329	0.806449	0.838434	0.838434	0.775276	0.870906	0.806287	0.795246	0.878375	0.823335	0.810995	0.81067	0.805637	0.723158	0.779984	0.513224	0.784043	0.836486	0.79622	0.819925	0.842656	0.843143	0.83194	0.842168	0.815704	0.80856	0.810021	0.813755	0.710656	0.425712	0.0793947	0.780796	0.80515	0.786966	0.816678	0.811969	0.837785	0.871556	0.879512	0.868633	0.774464	0.765859	0.851748	0.0844279	0.0720885	0.0613726	0.795896
192	0.777873	0.814729	0.748486	0.804338	0.839084	0.839084	0.76667	0.86636	0.806774	0.794921	0.883408	0.821224	0.820087	0.817002	0.802065	0.722021	0.780958	0.515173	0.786966	0.832752	0.787128	0.818951	0.845416	0.833888	0.842656	0.843305	0.82025	0.821549	0.813755	0.818464	0.721534	0.455748	0.0810183	0.780958	0.804663	0.78242	0.823172	0.813431	0.835674	0.866036	0.868146	0.863925	0.770567	0.763748	0.859379	0.0870257	0.0720885	0.061535	0.78518
194	0.781121	0.81684	0.754006	0.809371	0.846877	0.846877	0.773165	0.875777	0.814405	0.793785	0.882434	0.823659	0.818788	0.81067	0.798818	0.722183	0.78177	0.537091	0.782095	0.835349	0.797844	0.814729	0.838272	0.837135	0.829991	0.847851	0.826582	0.821711	0.816678	0.817002	0.737445	0.482051	0.0834538	0.780471	0.797681	0.779822	0.812781	0.815866	0.844766	0.862951	0.883895	0.867172	0.7756	0.770405	0.861327	0.09076	0.073225	0.0623468	0.791999
196	0.78794	0.814567	0.754656	0.808073	0.835187	0.835187	0.777549	0.86425	0.815217	0.799792	0.878862	0.816028	0.810833	0.812294	0.799955	0.722671	0.780309	0.550243	0.785667	0.836161	0.79622	0.820899	0.845578	0.836648	0.837947	0.852722	0.823822	0.823659	0.81684	0.81132	0.738095	0.516634	0.0841032	0.781283	0.79622	0.784043	0.815541	0.81684	0.837947	0.867984	0.873504	0.86977	0.771541	0.772353	0.864087	0.092546	0.0748486	0.0629962	0.794759
198	0.778198	0.820412	0.752707	0.808397	0.838597	0.838597	0.775438	0.865061	0.81132	0.792161	0.878537	0.829829	0.815217	0.815217	0.79687	0.727866	0.786966	0.562257	0.785991	0.838272	0.785829	0.816678	0.839895	0.841194	0.834538	0.850124	0.829829	0.822198	0.817814	0.812619	0.746862	0.546671	0.0870257	0.785667	0.80791	0.786803	0.812619	0.812619	0.836973	0.870582	0.877888	0.866198	0.763586	0.767645	0.862951	0.0975792	0.0767969	0.0636457	0.797194
200	0.777224	0.821386	0.759689	0.809859	0.834862	0.834862	0.770567	0.86636	0.812132	0.796058	0.878862	0.826257	0.815054	0.818626	0.799955	0.72332	0.792648	0.575733	0.786316	0.842331	0.797194	0.818464	0.839084	0.833401	0.837298	0.852235	0.826095	0.82236	0.816191	0.811645	0.753194	0.57346	0.0860515	0.78794	0.801091	0.78518	0.816678	0.805475	0.838109	0.865386	0.877401	0.860353	0.771054	0.767645	0.857755	0.101638	0.0767969	0.0647822	0.795733
202	0.785667	0.810833	0.750597	0.811482	0.84087	0.84087	0.777711	0.855807	0.81749	0.797032	0.882596	0.828368	0.819438	0.81749	0.803039	0.722183	0.783556	0.591645	0.792161	0.841194	0.798006	0.816678	0.846877	0.83405	0.841357	0.852235	0.825121	0.820737	0.82577	0.812132	0.751246	0.592132	0.0897858	0.786803	0.801253	0.783231	0.817652	0.813268	0.8347	0.864737	0.874478	0.870257	0.773327	0.766346	0.858729	0.108457	0.0784205	0.0636457	0.792811
204	0.784043	0.816515	0.756279	0.811807	0.845253	0.845253	0.775276	0.873829	0.819438	0.804338	0.88698	0.825283	0.822198	0.810833	0.803364	0.729327	0.796545	0.610479	0.787453	0.842006	0.79411	0.823172	0.844279	0.835836	0.835025	0.851423	0.822685	0.817814	0.823822	0.817814	0.748486	0.617298	0.09076	0.78453	0.801741	0.788914	0.825283	0.818951	0.836486	0.863438	0.881135	0.871394	0.768781	0.771379	0.857268	0.120635	0.080856	0.0670553	0.795896
206	0.78242	0.813755	0.759527	0.810995	0.831453	0.831453	0.773327	0.866685	0.810346	0.799467	0.88146	0.820574	0.824471	0.809209	0.807261	0.728353	0.787128	0.619409	0.787777	0.833239	0.789076	0.816191	0.839733	0.84363	0.837947	0.851585	0.824958	0.823659	0.815866	0.816678	0.756766	0.638243	0.0933578	0.783394	0.798818	0.78729	0.820412	0.812943	0.830803	0.865549	0.883733	0.883084	0.769918	0.775276	0.857106	0.133948	0.0811807	0.0659187	0.794597
208	0.784368	0.817327	0.754006	0.815054	0.836811	0.836811	0.771054	0.862788	0.813106	0.800442	0.880811	0.817165	0.813755	0.813268	0.80239	0.726892	0.791512	0.632073	0.795733	0.838272	0.796545	0.81749	0.841032	0.841519	0.837135	0.858242	0.818626	0.825445	0.820737	0.813755	0.755955	0.654479	0.0959556	0.780471	0.792486	0.790213	0.818626	0.811807	0.830154	0.862464	0.8787	0.872368	0.77625	0.77284	0.85191	0.152295	0.0826419	0.0657564	0.795246
210	0.780471	0.817977	0.75498	0.809209	0.8347	0.8347	0.772678	0.866685	0.812456	0.792486	0.884707	0.816353	0.817327	0.822685	0.801091	0.727704	0.790862	0.641165	0.792486	0.83405	0.804501	0.81749	0.844117	0.835999	0.838272	0.853047	0.824309	0.820737	0.821062	0.81684	0.750272	0.677209	0.100339	0.786316	0.804501	0.783718	0.818301	0.815704	0.839733	0.87253	0.871069	0.86636	0.765696	0.763586	0.858242	0.175513	0.0839408	0.0668929	0.794759
212	0.782257	0.806611	0.755955	0.804501	0.838434	0.838434	0.776899	0.862464	0.806124	0.793785	0.881622	0.824309	0.812456	0.812294	0.80239	0.726567	0.789401	0.652368	0.79005	0.839895	0.790538	0.81749	0.842493	0.842168	0.832589	0.856943	0.823335	0.821386	0.820412	0.817327	0.758065	0.695394	0.103911	0.790375	0.796058	0.791999	0.815704	0.806287	0.836486	0.868633	0.87594	0.865061	0.77008	0.76732	0.856781	0.202789	0.0855644	0.0664058	0.801903
214	0.780634	0.821224	0.754656	0.806774	0.835674	0.835674	0.771054	0.870582	0.814567	0.79687	0.881785	0.820087	0.815541	0.825283	0.795733	0.725755	0.797194	0.661947	0.786803	0.84087	0.79687	0.82236	0.846552	0.837622	0.833239	0.851098	0.831128	0.824958	0.817327	0.819276	0.760338	0.709682	0.108782	0.794759	0.802065	0.781283	0.820412	0.814567	0.843954	0.863763	0.880486	0.870095	0.774951	0.767645	0.854183	0.234125	0.088974	0.0699778	0.792161
216	0.776574	0.818951	0.756766	0.809371	0.839084	0.839084	0.773652	0.872368	0.802552	0.790213	0.881135	0.820087	0.82025	0.820737	0.801578	0.722833	0.797519	0.673475	0.785829	0.841032	0.791674	0.823497	0.839895	0.843143	0.843305	0.852073	0.827556	0.815866	0.815704	0.812781	0.762774	0.726405	0.115764	0.785667	0.799143	0.781932	0.816515	0.815054	0.838597	0.873017	0.87594	0.861814	0.771704	0.764235	0.860353	0.267734	0.0894611	0.0683541	0.797681
218	0.776737	0.822685	0.758065	0.801578	0.833076	0.833076	0.771704	0.86977	0.816191	0.799792	0.884707	0.821386	0.819438	0.817327	0.796545	0.729165	0.794759	0.677209	0.790213	0.844117	0.79411	0.821224	0.846715	0.846552	0.829667	0.852073	0.835025	0.817165	0.818139	0.821062	0.769755	0.737121	0.124206	0.788752	0.800604	0.782907	0.816678	0.813106	0.839571	0.869608	0.874803	0.86425	0.771217	0.769431	0.857268	0.303941	0.0933578	0.0699778	0.799955
220	0.780309	0.825283	0.749785	0.810508	0.836486	0.836486	0.770729	0.864412	0.816353	0.788427	0.879674	0.82236	0.81749	0.817327	0.800604	0.728028	0.800766	0.689062	0.785017	0.84574	0.800442	0.819763	0.838597	0.843792	0.843467	0.853859	0.826582	0.821711	0.827881	0.821224	0.761962	0.753194	0.134111	0.786154	0.79687	0.789888	0.819276	0.809047	0.833726	0.863763	0.876751	0.861002	0.775113	0.771379	0.856294	0.33625	0.0962803	0.0707896	0.799792
222	0.779984	0.821062	0.751571	0.803851	0.84298	0.84298	0.771704	0.868633	0.81132	0.792973	0.890065	0.827718	0.820087	0.813755	0.80515	0.731763	0.795408	0.702538	0.786479	0.838597	0.794434	0.816515	0.853047	0.836323	0.84639	0.853047	0.823335	0.817165	0.822036	0.81408	0.765534	0.755305	0.148561	0.792811	0.804501	0.790862	0.816678	0.810833	0.835836	0.872205	0.884382	0.86912	0.769593	0.774951	0.856619	0.368398	0.0990404	0.0703025	0.801253
224	0.783718	0.820087	0.756604	0.802228	0.836811	0.836811	0.774301	0.86636	0.821224	0.800279	0.883408	0.820412	0.819438	0.817327	0.804501	0.730139	0.794597	0.701726	0.789563	0.836811	0.79622	0.817977	0.843143	0.842006	0.838597	0.858242	0.823497	0.821386	0.814242	0.815704	0.764397	0.762124	0.16431	0.786641	0.798818	0.793298	0.822198	0.813268	0.835025	0.874154	0.881622	0.861165	0.776412	0.772515	0.86084	0.405254	0.101314	0.071439	0.805475
226	0.77625	0.821386	0.755955	0.808722	0.835025	0.835025	0.77008	0.868309	0.813106	0.794921	0.881785	0.818626	0.820899	0.813918	0.79622	0.727379	0.79898	0.717313	0.781283	0.844604	0.801578	0.815541	0.839733	0.84363	0.843305	0.856781	0.822198	0.822198	0.810508	0.818951	0.764397	0.765047	0.184118	0.786479	0.799792	0.783556	0.815217	0.815704	0.838597	0.873991	0.883895	0.861002	0.772353	0.767158	0.863275	0.4387	0.106184	0.073225	0.802228
228	0.779822	0.816353	0.757741	0.809209	0.843305	0.843305	0.774139	0.874478	0.820574	0.795246	0.879349	0.825608	0.82236	0.82025	0.801416	0.730302	0.794597	0.717962	0.779497	0.836648	0.796383	0.814729	0.850611	0.838109	0.832427	0.856132	0.827394	0.82577	0.813755	0.812781	0.761637	0.774139	0.209284	0.791187	0.800117	0.788914	0.818951	0.809859	0.841194	0.865061	0.876427	0.877401	0.768294	0.768132	0.85532	0.467114	0.114627	0.073225	0.797194
230	0.781932	0.827231	0.757091	0.810995	0.843143	0.843143	0.770729	0.870582	0.815866	0.793785	0.88487	0.821711	0.822036	0.822847	0.813431	0.728191	0.801416	0.730464	0.78242	0.839084	0.790213	0.822523	0.839571	0.836973	0.838109	0.858729	0.826907	0.827556	0.824146	0.82301	0.771054	0.781608	0.23169	0.793785	0.806287	0.791512	0.820412	0.820899	0.835836	0.868958	0.883246	0.870906	0.770405	0.761962	0.859866	0.4978	0.12307	0.075498	0.803039
232	0.778198	0.823659	0.752707	0.808235	0.831453	0.831453	0.776899	0.877888	0.818626	0.801091	0.885194	0.824796	0.812619	0.819276	0.802228	0.737121	0.795246	0.733711	0.7907	0.84639	0.796545	0.817002	0.844117	0.83405	0.840383	0.854346	0.823984	0.820087	0.821873	0.815704	0.769106	0.782744	0.25783	0.789239	0.801416	0.783881	0.825283	0.822198	0.838109	0.871718	0.88422	0.867984	0.767482	0.76456	0.858242	0.525889	0.133948	0.0759851	0.803689
234	0.783069	0.812943	0.75563	0.814405	0.831615	0.831615	0.777062	0.865386	0.812943	0.802065	0.887467	0.818788	0.82025	0.819113	0.804176	0.728028	0.793298	0.742641	0.786966	0.8347	0.79411	0.818301	0.838759	0.832914	0.834538	0.846877	0.824309	0.816028	0.819925	0.81132	0.764073	0.778036	0.28462	0.792486	0.798006	0.79005	0.818626	0.805475	0.84087	0.865224	0.879349	0.872855	0.770405	0.7618	0.863763	0.554302	0.151646	0.0767969	0.802715
236	0.788589	0.830316	0.75839	0.80791	0.83129	0.83129	0.772028	0.874478	0.814892	0.789563	0.87594	0.822685	0.828368	0.81132	0.805312	0.727704	0.804501	0.75011	0.792324	0.840058	0.798656	0.817814	0.845253	0.838272	0.839895	0.852235	0.821873	0.827881	0.820412	0.822036	0.764073	0.786316	0.311084	0.779659	0.803202	0.788752	0.82236	0.822198	0.834862	0.869932	0.877888	0.870257	0.770729	0.770405	0.852235	0.582228	0.168206	0.0767969	0.803851
238	0.777224	0.826419	0.756279	0.800442	0.843467	0.843467	0.772678	0.871069	0.816191	0.79687	0.888279	0.816678	0.818788	0.810346	0.802877	0.734198	0.805312	0.75222	0.790213	0.846715	0.797844	0.819438	0.846065	0.837135	0.844279	0.856781	0.823335	0.828043	0.818139	0.812132	0.767807	0.782744	0.33625	0.790538	0.798656	0.793298	0.817165	0.818301	0.844766	0.870095	0.879349	0.873342	0.771054	0.761637	0.856456	0.604959	0.195158	0.07907	0.803202
240	0.781121	0.821062	0.75839	0.810021	0.84022	0.84022	0.773165	0.874316	0.821224	0.798493	0.878213	0.830154	0.823659	0.817165	0.799143	0.734685	0.794921	0.760338	0.792161	0.837298	0.80239	0.821711	0.845091	0.846065	0.83746	0.853859	0.834375	0.815541	0.825445	0.816515	0.770729	0.784205	0.364177	0.792811	0.798493	0.789726	0.830316	0.81684	0.831615	0.874154	0.88487	0.873667	0.773327	0.765534	0.860678	0.633372	0.21935	0.0811807	0.808722
[truncated: 26 more columns]

## Sheet: ED8g
ODE Simulation Result. Values below in [6'FAM-InvadeR heteroduplex]
	0X Threshold	1X Threshold	2X Threshold	3X Threshold	4X Threshold
2 µM ZnSO4	2.4777	0.134457	0.0183782	0.0107055	0.00758412
3.75 µM ZnSO4	2.5	1.33755	0.0357415	0.0178267	0.0120798
7.5 µM ZnSO4	2.5	2.5	2.46575	0.220166	0.0364317
10 µM ZnSO4	2.5	2.5	2.5	0.826354	0.0439486
30 µM ZnSO4	2.5	2.5	2.5	0.835661	0.0440837
