# Supplementary material for: Programming cell-free biosensors with DNA strand displacement circuits
Source: Nat Chem Biol. 2022 Feb 17;18(4):385–93. doi: 10.1038/s41589-021-00962-9 (PMC8964419; doi:10.1038/s41589-021-00962-9)
Supplement: Source Data Extended Data Fig. 9 — Calibrated plate reader source data for Extended Data Fig. 9. [file 41589_2021_962_MOESM24_ESM.xlsx]

## Sheet: ED9a
6'FAM Fluorescence (AU) = 9834*(MEF µM FITC). Values below in MEF (µM FITC).
	1 Day
Time (min)	Replicate 1	Replicate 2	Replicate 3
0	0.198902	0.189953	0.194733
1	0.208867	0.201342	0.206325
2	0.237136	0.232154	0.235204
3	0.274456	0.26927	0.271304
4	0.324792	0.320317	0.326012
5	0.384889	0.382245	0.384889
6	0.45302	0.449054	0.453224
7	0.52949	0.529998	0.532845
8	0.600976	0.606874	0.608196
9	0.686191	0.688733	0.693309
10	0.766118	0.785337	0.78015
11	0.857637	0.880822	0.882957
12	0.940513	0.965121	0.970002
13	1.02817	1.06081	1.06366
14	1.11582	1.14979	1.1567
15	1.18955	1.24995	1.24863
16	1.2773	1.34249	1.3371
17	1.35072	1.42495	1.42556
18	1.42455	1.5121	1.49502
19	1.47702	1.59294	1.57606
20	1.54383	1.6626	1.64063
21	1.58318	1.72524	1.69392
22	1.61572	1.76642	1.71141
23	1.63616	1.79978	1.75412
24	1.64358	1.8251	1.75341
25	1.65629	1.84147	1.76998
26	1.65263	1.85255	1.76693
27	1.64053	1.84971	1.76551
28	1.65172	1.85123	1.76042
29	1.65711	1.86557	1.76266
30	1.64521	1.85815	1.76205
31	1.65131	1.84482	1.76978
32	1.65436	1.86394	1.76246
33	1.65446	1.85459	1.76632
34	1.6385	1.85326	1.7533
35	1.64409	1.84706	1.74924
36	1.64623	1.84706	1.7653
37	1.65019	1.84909	1.75798
38	1.63758	1.85082	1.76012
39	1.63728	1.85194	1.76317
40	1.64928	1.85265	1.76246
41	1.64277	1.85103	1.75798
42	1.63799	1.84564	1.75971
43	1.64531	1.83435	1.74314
44	1.64206	1.84249	1.75493
45	1.62345	1.84645	1.75717
46	1.62925	1.84676	1.75198
47	1.63677	1.83303	1.74232
48	1.63819	1.84035	1.7471
49	1.63819	1.84503	1.74995
50	1.63057	1.83781	1.74975
51	1.62975	1.83608	1.7469
52	1.62243	1.83425	1.73988
53	1.63535	1.83242	1.74527
54	1.62467	1.83689	1.74944
55	1.62325	1.83659	1.74863
56	1.63535	1.83811	1.73907
57	1.62782	1.83445	1.7349
58	1.6264	1.83262	1.74415
59	1.61674	1.82642	1.72798
60	1.61857	1.82601	1.7349
61	1.61989	1.8255	1.73673
62	1.61409	1.83089	1.73104
63	1.62131	1.8255	1.73398
64	1.63026	1.83008	1.73866
65	1.61481	1.81208	1.72758
66	1.62691	1.8314	1.73246
67	1.61989	1.82306	1.73358
68	1.61237	1.82367	1.73124
69	1.61613	1.82744	1.73266
70	1.6145	1.81981	1.72849
71	1.61084	1.82571	1.72219
72	1.61603	1.82032	1.72168
73	1.61308	1.81513	1.73104
74	1.61521	1.81239	1.71324
75	1.6022	1.80374	1.71721
76	1.6205	1.81839	1.72615
77	1.61043	1.81655	1.72941
78	1.61226	1.80303	1.71609
79	1.6023	1.81137	1.72392
80	1.60687	1.81625	1.71304
81	1.61287	1.80079	1.71741
82	1.60667	1.80588	1.71151
83	1.59925	1.81727	1.7109
84	1.59691	1.79815	1.71497
85	1.61013	1.80374	1.70978
86	1.59803	1.79723	1.70948
87	1.60057	1.80649	1.71141
88	1.6027	1.82408	1.71375
89	1.60189	1.79581	1.71893
90	1.59935	1.79845	1.70999
91	1.59213	1.79164	1.70694
92	1.60596	1.79154	1.70775
93	1.59335	1.78839	1.69544
94	1.59325	1.795	1.70856
95	1.58227	1.7894	1.70653
96	1.59182	1.78432	1.6985
97	1.59599	1.78818	1.69748
98	1.58562	1.78239	1.70053
99	1.58481	1.7774	1.69595
100	1.58196	1.79022	1.69768
101	1.58338	1.7829	1.69209
102	1.58684	1.77751	1.68568
103	1.58786	1.79195	1.69809
104	1.58471	1.78859	1.68965
105	1.58216	1.77588	1.6869
106	1.58613	1.78096	1.68934
107	1.5783	1.78127	1.68395
108	1.58389	1.78249	1.69138
109	1.57596	1.77995	1.68578
110	1.57769	1.77364	1.68548
111	1.572	1.76764	1.69077
112	1.57433	1.77832	1.68284
113	1.57423	1.76551	1.6868
114	1.57494	1.77456	1.67673
115	1.56813	1.77313	1.68436
116	1.56752	1.76957	1.68334
117	1.57067	1.76764	1.68355
118	1.5723	1.76215	1.68487
119	1.57016	1.76886	1.67572
120	1.57128	1.76896	1.67673

## Sheet: ED9b
6'FAM Fluorescence (AU) = 9834*(MEF µM FITC). Values below in MEF (µM FITC).
	4 Days
Time (min)	Replicate 1	Replicate 2	Replicate 3
0	0.269778	0.256356	0.272829
1	0.276185	0.265507	0.274456
2	0.274456	0.271812	0.277303
3	0.271914	0.265609	0.272422
4	0.285235	0.281778	0.285337
5	0.293472	0.283608	0.292862
6	0.295099	0.289506	0.294794
7	0.310962	0.302115	0.312081
8	0.319911	0.315131	0.320419
9	0.328147	0.32347	0.332215
10	0.350315	0.345536	0.352146
11	0.364552	0.36323	0.363941
12	0.374415	0.377568	0.376246
13	0.392414	0.39516	0.390279
14	0.409904	0.411836	0.408684
15	0.433598	0.442343	0.435631
16	0.454851	0.462274	0.454647
17	0.467562	0.479357	0.46624
18	0.494204	0.506203	0.491357
19	0.517287	0.526846	0.515762
20	0.539963	0.555217	0.536404
21	0.551963	0.572504	0.554505
22	0.576164	0.597315	0.573317
23	0.609315	0.626805	0.603823
24	0.631178	0.656396	0.62589
25	0.652837	0.678768	0.645414
26	0.68436	0.709376	0.674802
27	0.69758	0.725442	0.689241
28	0.728086	0.763677	0.723714
29	0.748526	0.780862	0.741611
30	0.775981	0.810454	0.767439
31	0.800691	0.832927	0.790929
32	0.830995	0.865263	0.81564
33	0.862518	0.899532	0.848892
34	0.882855	0.921395	0.867602
35	0.910108	0.948037	0.892821
36	0.936445	0.982001	0.92048
37	0.964714	1.00549	0.945597
38	0.990645	1.04007	0.972239
39	1.00864	1.05969	1.00203
40	1.03539	1.0964	1.02095
41	1.06152	1.11572	1.05196
42	1.08338	1.15009	1.06864
43	1.11704	1.1805	1.10148
44	1.13179	1.21436	1.12823
45	1.15945	1.23022	1.15162
46	1.1925	1.25869	1.17694
47	1.21548	1.28249	1.20673
48	1.247	1.31849	1.23348
49	1.26622	1.34401	1.25249
50	1.30313	1.37167	1.27934
51	1.32388	1.39658	1.301
52	1.35662	1.42333	1.32774
53	1.37838	1.44733	1.34696
54	1.4096	1.47753	1.37787
55	1.43878	1.50153	1.39648
56	1.46339	1.52156	1.42333
57	1.47844	1.5423	1.44224
58	1.51312	1.57342	1.46705
59	1.53427	1.59325	1.49248
60	1.55105	1.60718	1.51952
61	1.58176	1.63097	1.5364
62	1.59965	1.64846	1.55562
63	1.62447	1.66067	1.59233
64	1.64104	1.67358	1.60098
65	1.65263	1.68375	1.6264
66	1.68141	1.70409	1.65029
67	1.68212	1.71985	1.66636
68	1.6927	1.71568	1.67785
69	1.70592	1.72575	1.68944
70	1.71924	1.72249	1.70399
71	1.72839	1.73154	1.71904
72	1.73358	1.73032	1.72737
73	1.73602	1.72931	1.74547
74	1.73317	1.72636	1.74771
75	1.73124	1.73104	1.7468
76	1.7287	1.72788	1.75829
77	1.73653	1.72758	1.75269
78	1.73368	1.73724	1.75219
79	1.73246	1.72239	1.75951
80	1.73348	1.73185	1.76571
81	1.73124	1.73337	1.75585
82	1.7349	1.7288	1.75615
83	1.72931	1.7408	1.76795
84	1.74009	1.735	1.76744
85	1.74029	1.73388	1.75951
86	1.72382	1.73205	1.76429
87	1.73805	1.73388	1.76439
88	1.72758	1.74619	1.75402
89	1.74293	1.73673	1.76052
90	1.73693	1.72737	1.75758
91	1.73032	1.73551	1.76195
92	1.74283	1.72778	1.76124
93	1.73531	1.7289	1.76256
94	1.72839	1.72626	1.75717
95	1.73256	1.73266	1.76063
96	1.73205	1.73266	1.75361
97	1.73195	1.72117	1.76937
98	1.73754	1.7287	1.75686
99	1.735	1.72809	1.75788
100	1.73154	1.73754	1.75473
101	1.72371	1.72148	1.74771
102	1.72493	1.72148	1.74954
103	1.72788	1.71588	1.75229
104	1.7229	1.71893	1.75788
105	1.72951	1.72392	1.76632
106	1.73104	1.72544	1.76561
107	1.72788	1.72097	1.75086
108	1.73714	1.72137	1.74954
109	1.73266	1.72453	1.75025
110	1.735	1.72809	1.75666
111	1.72778	1.72076	1.74924
112	1.72493	1.73419	1.75615
113	1.72443	1.72422	1.76551
114	1.73327	1.72117	1.75534
115	1.73307	1.72066	1.74975
116	1.71771	1.71812	1.75514
117	1.73083	1.72219	1.75178
118	1.73541	1.72046	1.75483
119	1.72443	1.71314	1.7528
120	1.7348	1.71965	1.75493

## Sheet: ED9c
6'FAM Fluorescence (AU) = 6159.1*(MEF µM FITC). Values below in MEF (µM FITC).
	7 Days
Time (min)	Replicate 1	Replicate 2	Replicate 3
0	0.185092	0.194996	0.165446
1	0.187852	0.19873	0.168531
2	0.189476	0.200029	0.172265
3	0.192236	0.204413	0.171616
4	0.196133	0.205712	0.176487
5	0.197919	0.20831	0.178922
6	0.203114	0.212531	0.181195
7	0.205712	0.215129	0.187527
8	0.208797	0.217889	0.192723
9	0.215941	0.221623	0.199217
10	0.21935	0.226169	0.204088
11	0.203276	0.231203	0.208634
12	0.206524	0.234775	0.216428
13	0.212369	0.240944	0.223734
14	0.219026	0.243704	0.230553
15	0.223247	0.249225	0.237535
16	0.22828	0.254583	0.245653
17	0.236073	0.261239	0.252472
18	0.240782	0.268221	0.261402
19	0.245653	0.273092	0.269682
20	0.25231	0.27845	0.279749
21	0.259778	0.284944	0.289328
22	0.262051	0.289815	0.297933
23	0.268546	0.296797	0.30735
24	0.275365	0.301992	0.315306
25	0.28121	0.310273	0.32521
26	0.28738	0.313357	0.335276
27	0.292738	0.320826	0.348103
28	0.30118	0.329431	0.358169
29	0.308	0.338523	0.364988
30	0.31287	0.341284	0.376029
31	0.319852	0.347616	0.385771
32	0.326833	0.356383	0.395999
33	0.335601	0.36028	0.405579
34	0.339011	0.364501	0.414346
35	0.345018	0.374405	0.424088
36	0.353136	0.381549	0.43659
37	0.360442	0.388044	0.447793
38	0.364339	0.392915	0.462243
39	0.37132	0.401357	0.468088
40	0.376516	0.408664	0.479616
41	0.384796	0.415158	0.48887
42	0.390154	0.41873	0.498612
43	0.399409	0.428796	0.512413
44	0.403468	0.434154	0.518745
45	0.414184	0.443571	0.529623
46	0.419379	0.449579	0.539202
47	0.423438	0.454125	0.551217
48	0.430907	0.458021	0.558361
49	0.434641	0.468737	0.571512
50	0.442597	0.479291	0.58515
51	0.453313	0.482376	0.592132
52	0.453151	0.488708	0.602036
53	0.461431	0.492442	0.616161
54	0.467601	0.502508	0.622331
55	0.472309	0.50608	0.636619
56	0.487896	0.512575	0.646198
57	0.487571	0.517446	0.654316
58	0.493741	0.524752	0.667305
59	0.50056	0.532383	0.672663
60	0.503807	0.542449	0.687276
61	0.508191	0.545534	0.69994
62	0.517446	0.550892	0.705298
63	0.525889	0.555763	0.720885
64	0.531246	0.566317	0.72332
65	0.53011	0.571999	0.733549
66	0.540014	0.580442	0.743777
67	0.544885	0.581903	0.75563
68	0.551704	0.584663	0.769268
69	0.553652	0.594405	0.777062
70	0.565018	0.600575	0.779659
71	0.568752	0.602848	0.796058
72	0.575246	0.610641	0.804501
73	0.580442	0.614538	0.811807
74	0.584826	0.623955	0.830803
75	0.589209	0.625254	0.835512
76	0.595866	0.631261	0.836811
77	0.598139	0.638405	0.86084
78	0.604796	0.644575	0.855644
79	0.610966	0.649933	0.874803
80	0.618759	0.651069	0.873667
81	0.618435	0.656914	0.880323
82	0.625091	0.663733	0.895585
83	0.632722	0.666981	0.902242
84	0.634671	0.672176	0.915718
85	0.640353	0.67315	0.919777
86	0.641652	0.68208	0.931305
87	0.65042	0.683217	0.942183
88	0.658213	0.689711	0.949489
89	0.657401	0.694257	0.958095
90	0.662922	0.698966	0.96605
91	0.670065	0.698641	0.974818
92	0.669091	0.698803	0.9805
93	0.671689	0.702862	0.987157
94	0.678021	0.711468	0.99008
95	0.683866	0.716176	1.01119
96	0.690361	0.725431	1.01622
97	0.689711	0.720397	1.01882
98	0.692147	0.729003	1.02726
99	0.695881	0.734361	1.03262
100	0.704648	0.733711	1.03505
101	0.705623	0.737445	1.04869
102	0.709519	0.74118	1.05892
103	0.710818	0.751408	1.07061
104	0.714228	0.75011	1.06444
105	0.718287	0.749947	1.07743
106	0.726567	0.755955	1.07857
107	0.727217	0.757903	1.08555
108	0.729652	0.763423	1.09545
109	0.733386	0.760825	1.09805
110	0.739718	0.775276	1.11055
111	0.740368	0.768294	1.11542
112	0.746213	0.769755	1.12175
113	0.74053	0.779497	1.12354
114	0.742966	0.783394	1.12874
115	0.748486	0.781283	1.13036
116	0.749785	0.785667	1.13815
117	0.756766	0.788265	1.15471
118	0.759039	0.791836	1.15731
119	0.762449	0.792161	1.15975
120	0.762774	0.797519	1.17014

## Sheet: ED9d
6'FAM Fluorescence (AU) = 7451.7*(MEF µM FITC). Values below in MEF (µM FITC).
	Day 1
	No Lyoprotectants			(+) Lyoprotectants
Time (min)	Replicate 1	Replicate 2	Replicate 3	Replicate 1	Replicate 2	Replicate 3
0	0.0672176	0.0680294	0.0662434	0.065594	0.0633209	0.0612102
1	0.0951438	0.0957932	0.0946567	0.0956309	0.0917342	0.0865386
2	0.132649	0.132162	0.129402	0.130376	0.124856	0.1169
3	0.178598	0.176162	0.171778	0.17259	0.168369	0.152944
4	0.234125	0.226819	0.221623	0.221623	0.212693	0.193048
5	0.299719	0.284944	0.276989	0.277313	0.267247	0.239483
6	0.375055	0.352162	0.341933	0.340634	0.326671	0.293225
7	0.449741	0.422789	0.414184	0.40363	0.391291	0.350863
8	0.53563	0.504294	0.485948	0.483837	0.464841	0.415158
9	0.622331	0.586125	0.564043	0.561121	0.532058	0.48335
10	0.72884	0.674612	0.655778	0.642302	0.612914	0.55625
11	0.819763	0.770405	0.740855	0.727541	0.695231	0.629475
12	0.922375	0.873504	0.842656	0.812294	0.773814	0.703837
13	1.0284	0.969297	0.930493	0.90484	0.869932	0.788427
14	1.13978	1.07029	1.02255	1.00908	0.947379	0.862626
15	1.24336	1.17858	1.14108	1.09578	1.04934	0.947703
16	1.35637	1.30019	1.22339	1.19774	1.13068	1.03294
17	1.47246	1.39842	1.33526	1.2997	1.23005	1.11964
18	1.57231	1.50753	1.43787	1.40394	1.32633	1.2018
19	1.68937	1.61127	1.54276	1.50379	1.41871	1.30116
20	1.79344	1.71762	1.65203	1.60754	1.50541	1.37877
21	1.89151	1.81536	1.74879	1.69067	1.61225	1.46499
22	1.99932	1.92171	1.84962	1.80481	1.71746	1.56451
23	2.08618	2.00484	1.9334	1.89703	1.79848	1.65592
24	2.18003	2.11443	2.04835	2.00874	1.88713	1.75074
25	2.28296	2.21428	2.14463	2.08196	1.98536	1.83712
26	2.34385	2.28702	2.22825	2.18733	2.08423	1.9282
27	2.43104	2.36252	2.30277	2.25179	2.17597	2.01604
28	2.47406	2.43932	2.39938	2.32794	2.2526	2.08845
29	2.51693	2.49079	2.45604	2.42389	2.31479	2.16899
30	2.55573	2.51611	2.47423	2.48478	2.37307	2.23149
31	2.54859	2.54453	2.52439	2.50556	2.44597	2.29011
32	2.55021	2.56758	2.53738	2.56109	2.50865	2.35392
33	2.54177	2.58561	2.56563	2.56596	2.55735	2.39386
34	2.54096	2.56011	2.54794	2.55557	2.56158	2.41139
35	2.55281	2.57002	2.56174	2.59307	2.57197	2.42958
36	2.54794	2.5593	2.57099	2.60184	2.57879	2.45198
37	2.54079	2.56093	2.56563	2.5908	2.59486	2.44581
38	2.56401	2.57862	2.57651	2.57781	2.59453	2.45361
39	2.55118	2.60217	2.55248	2.577	2.58528	2.46546
40	2.53235	2.57879	2.56044	2.60736	2.57846	2.48186
41	2.54453	2.5593	2.57213	2.58398	2.57911	2.46205
42	2.54209	2.59161	2.58496	2.59941	2.57343	2.46513
43	2.56336	2.5744	2.56174	2.58496	2.58918	2.49095
44	2.56434	2.59421	2.56401	2.57668	2.57862	2.46189
45	2.53901	2.57132	2.57164	2.58268	2.5895	2.48543
46	2.56109	2.56255	2.57489	2.5973	2.58577	2.46546
47	2.55508	2.57554	2.57668	2.58561	2.58122	2.47049
48	2.56563	2.55914	2.58382	2.5822	2.58804	2.48137
49	2.57521	2.5671	2.57067	2.61402	2.60184	2.45961
50	2.54453	2.55882	2.58333	2.58642	2.57456	2.46189
51	2.55053	2.58577	2.55622	2.60622	2.5921	2.45848
52	2.5205	2.59226	2.55281	2.60687	2.58349	2.46984
53	2.54274	2.57781	2.577	2.59892	2.59194	2.46513
54	2.54907	2.56823	2.56255	2.59177	2.6111	2.47114
55	2.54485	2.5947	2.56174	2.57619	2.58414	2.49225
56	2.55735	2.5593	2.58057	2.58901	2.59713	2.48656
57	2.55021	2.56888	2.54437	2.58171	2.57473	2.47585
58	2.52894	2.57278	2.56125	2.58025	2.57327	2.47455
59	2.56969	2.57635	2.54518	2.59583	2.60298	2.47455
60	2.55849	2.57749	2.57392	2.58804	2.57521	2.47082
61	2.55946	2.57262	2.57343	2.59681	2.57554	2.46318
62	2.52732	2.57586	2.57115	2.58869	2.56401	2.46432
63	2.52472	2.5731	2.55265	2.58333	2.57716	2.46432
64	2.55427	2.57651	2.56141	2.6033	2.58999	2.46189
65	2.5442	2.56969	2.56174	2.59405	2.58155	2.4575
66	2.52715	2.57603	2.54842	2.56158	2.58966	2.47276
67	2.52456	2.57392	2.55654	2.56823	2.58447	2.46903
68	2.54193	2.57879	2.5744	2.57651	2.58512	2.44565
69	2.53381	2.55281	2.54323	2.5796	2.60038	2.47796
70	2.54534	2.55703	2.55557	2.58333	2.59177	2.47666
71	2.53901	2.56693	2.55086	2.58561	2.57489	2.46156
72	2.54518	2.56174	2.57521	2.56563	2.58934	2.46205
73	2.53755	2.57619	2.56758	2.59794	2.58236	2.45085
74	2.54599	2.55865	2.55394	2.5796	2.58382	2.46594
75	2.53625	2.56904	2.53933	2.57944	2.57732	2.48494
76	2.54323	2.57716	2.55979	2.58252	2.596	2.44565
77	2.54664	2.54794	2.53852	2.55719	2.60282	2.46107
78	2.52862	2.55459	2.56612	2.58804	2.59892	2.47601
79	2.54258	2.56969	2.55524	2.56791	2.57814	2.44029
80	2.51352	2.552	2.54161	2.5744	2.57051	2.45977
81	2.52959	2.55979	2.55135	2.57375	2.58284	2.47731
82	2.52261	2.56093	2.5533	2.58106	2.56677	2.47309
83	2.53836	2.56206	2.54372	2.56482	2.58106	2.48721
84	2.5153	2.57132	2.56628	2.57684	2.58983	2.47017
85	2.53544	2.55687	2.53917	2.55411	2.58171	2.47845
86	2.51709	2.5455	2.55037	2.58268	2.58252	2.46692
87	2.52651	2.55573	2.54388	2.55979	2.58561	2.45442
88	2.53592	2.5606	2.53949	2.57132	2.56742	2.45555
89	2.50751	2.558	2.55086	2.54761	2.57619	2.4601
90	2.51335	2.55346	2.52732	2.57976	2.58577	2.45409
91	2.51206	2.54177	2.54745	2.56531	2.57732	2.46091
92	2.5317	2.54096	2.54859	2.56336	2.5658	2.45783
93	2.52163	2.55817	2.54307	2.57408	2.58707	2.4778
94	2.53268	2.55784	2.54924	2.58187	2.57278	2.4575
95	2.49208	2.5442	2.54161	2.54745	2.57603	2.45994
96	2.51806	2.54924	2.53544	2.5507	2.56872	2.47146
97	2.52504	2.53024	2.50994	2.54518	2.58171	2.43753
98	2.52537	2.5468	2.53836	2.55849	2.58934	2.43185
99	2.50654	2.53024	2.5291	2.55768	2.5671	2.45977
100	2.51644	2.5619	2.54063	2.5783	2.57229	2.47276
101	2.52358	2.5606	2.52699	2.55118	2.56969	2.43867
102	2.53105	2.54583	2.54096	2.56044	2.56888	2.44078
103	2.51595	2.55281	2.52602	2.55118	2.56937	2.4549
104	2.49322	2.55394	2.55102	2.55557	2.56986	2.44906
105	2.52293	2.52602	2.54225	2.55833	2.57749	2.43542
106	2.5291	2.52732	2.54063	2.57213	2.57489	2.45685
107	2.51904	2.53673	2.51546	2.5567	2.56174	2.45052
108	2.50296	2.54209	2.533	2.54355	2.5593	2.45198
109	2.49598	2.55248	2.51108	2.56255	2.56255	2.43396
110	2.50751	2.5455	2.52439	2.53998	2.58236	2.46026
111	2.51157	2.53949	2.54161	2.56223	2.57992	2.44305
112	2.51887	2.52732	2.53073	2.55167	2.56661	2.43802
113	2.49874	2.53495	2.5317	2.54534	2.56758	2.43656
114	2.52034	2.53998	2.5153	2.5494	2.55752	2.44776
115	2.51725	2.53138	2.52196	2.56986	2.54907	2.45279
116	2.49972	2.53349	2.53365	2.53657	2.5731	2.43656
117	2.49062	2.54193	2.53008	2.53982	2.56645	2.44841
118	2.50118	2.5442	2.51417	2.54891	2.55719	2.45166
119	2.49014	2.53966	2.52163	2.54144	2.57456	2.4437
120	2.49436	2.53121	2.51774	2.54128	2.58349	2.4351

## Sheet: ED9e
6'FAM Fluorescence (AU) = 11193*(MEF µM FITC). Values below in MEF (µM FITC).
	Day 4
	No Lyoprotectants			(+) Lyoprotectants
Time (min)	Replicate 1	Replicate 2	Replicate 3	Replicate 1	Replicate 2	Replicate 3
0	0.183038	0.177446	0.178971	0.177751	0.181615	0.175615
1	0.225849	0.218833	0.216392	0.219443	0.226663	0.210698
2	0.279032	0.265101	0.262152	0.26988	0.273948	0.258491
3	0.341773	0.321334	0.313708	0.328046	0.332011	0.307911
4	0.422107	0.38794	0.377059	0.397193	0.401871	0.369229
5	0.509254	0.462782	0.447224	0.472646	0.472849	0.432683
6	0.609518	0.546065	0.522575	0.554301	0.557962	0.512711
7	0.708359	0.634126	0.60423	0.643685	0.646431	0.587248
8	0.817267	0.737543	0.699919	0.743339	0.740594	0.670226
9	0.931971	0.8494	0.804759	0.848892	0.848078	0.763474
10	1.06091	0.962477	0.909599	0.953529	0.950681	0.853671
11	1.18375	1.08328	1.02125	1.0665	1.05491	0.954952
12	1.30517	1.20073	1.13748	1.17897	1.17033	1.05318
13	1.43136	1.32622	1.25666	1.30049	1.28635	1.16148
14	1.56244	1.464	1.38428	1.42343	1.4035	1.26957
15	1.69128	1.58613	1.50752	1.54667	1.52542	1.3733
16	1.82388	1.72422	1.64023	1.67063	1.6504	1.49634
17	1.96299	1.86211	1.76642	1.81198	1.77354	1.60382
18	2.08166	1.99776	1.88977	1.9219	1.89557	1.71039
19	2.20388	2.11836	2.01474	2.04728	2.00315	1.8315
20	2.31594	2.25015	2.1446	2.16402	2.14033	1.94773
21	2.42017	2.37055	2.26256	2.29093	2.23795	2.06467
22	2.52257	2.48383	2.38519	2.38947	2.32805	2.15345
23	2.6267	2.5721	2.48109	2.49136	2.41916	2.26978
24	2.68609	2.64297	2.57911	2.56061	2.48414	2.36089
25	2.71792	2.70805	2.65314	2.61064	2.54047	2.44122
26	2.75158	2.76134	2.71487	2.66077	2.57362	2.51881
27	2.76927	2.79205	2.76876	2.6684	2.59803	2.56935
28	2.76652	2.78788	2.76266	2.68619	2.60484	2.60209
29	2.78076	2.795	2.77171	2.68039	2.60921	2.61053
30	2.76815	2.79723	2.77883	2.6684	2.60352	2.61897
31	2.76774	2.78483	2.78422	2.69422	2.59955	2.62436
32	2.7832	2.79103	2.80445	2.67968	2.6026	2.62935
33	2.76968	2.79886	2.79978	2.67511	2.5902	2.62792
34	2.7832	2.7894	2.78442	2.68639	2.61643	2.63667
35	2.7831	2.79469	2.77527	2.68314	2.60596	2.62518
36	2.76795	2.79612	2.7829	2.68263	2.60454	2.61511
37	2.76276	2.80201	2.77344	2.67765	2.59193	2.62579
38	2.76835	2.78035	2.79683	2.69158	2.60087	2.62833
39	2.7708	2.79266	2.77232	2.67826	2.59976	2.63301
40	2.77212	2.79042	2.7891	2.67236	2.59599	2.62121
41	2.75991	2.79368	2.79652	2.69178	2.58755	2.63413
42	2.76907	2.79439	2.7832	2.67928	2.59437	2.63077
43	2.77212	2.78625	2.77863	2.67958	2.58227	2.62823
44	2.76998	2.79347	2.78147	2.67521	2.60799	2.61389
45	2.76246	2.80445	2.77995	2.68111	2.59691	2.62253
46	2.77639	2.79225	2.79276	2.6749	2.59254	2.6265
47	2.77019	2.79256	2.78147	2.67724	2.58379	2.60738
48	2.76063	2.7952	2.77873	2.67734	2.58094	2.62182
49	2.7528	2.79144	2.77974	2.66758	2.58837	2.64155
50	2.76002	2.80008	2.77496	2.67429	2.5904	2.62701
51	2.76673	2.78188	2.7833	2.66565	2.59243	2.61582
52	2.74802	2.78818	2.78818	2.66707	2.58379	2.62274
53	2.753	2.78778	2.79418	2.67511	2.58643	2.61481
54	2.74771	2.78574	2.77202	2.66911	2.58105	2.61887
55	2.76256	2.79245	2.7712	2.67368	2.57566	2.62477
56	2.74792	2.80028	2.77822	2.67582	2.58267	2.6203
57	2.74731	2.78157	2.77069	2.65914	2.58237	2.60962
58	2.75391	2.78615	2.75422	2.66301	2.57138	2.62223
59	2.72941	2.79673	2.76968	2.66616	2.58603	2.61501
60	2.74507	2.78107	2.75859	2.65904	2.58704	2.60972
61	2.73897	2.77364	2.76673	2.66595	2.59132	2.60708
62	2.73663	2.77995	2.76236	2.66718	2.58013	2.61135
63	2.73876	2.78879	2.77507	2.65985	2.58511	2.5961
64	2.73388	2.77934	2.75595	2.65853	2.58532	2.61074
65	2.7351	2.77995	2.75727	2.64033	2.58898	2.61562
66	2.73642	2.79357	2.75819	2.65223	2.5721	2.6025
67	2.72798	2.77151	2.73968	2.64918	2.57962	2.60098
68	2.73724	2.76805	2.7712	2.64094	2.58013	2.60911
69	2.73236	2.76266	2.74405	2.63758	2.57769	2.62091
70	2.71995	2.76419	2.74781	2.63819	2.58074	2.61064
71	2.73266	2.75971	2.7468	2.64236	2.57698	2.62335
72	2.71649	2.7652	2.74385	2.65294	2.56366	2.60311
73	2.7292	2.76449	2.75534	2.63992	2.56244	2.61287
74	2.72209	2.76937	2.74141	2.6383	2.58135	2.60626
75	2.72554	2.75463	2.74334	2.64277	2.56335	2.59579
76	2.71029	2.75524	2.74405	2.63311	2.57484	2.5963
77	2.72514	2.76815	2.73846	2.62375	2.56274	2.6022
78	2.71304	2.76093	2.74405	2.62599	2.57138	2.59457
79	2.71039	2.77008	2.73795	2.63128	2.57932	2.60148
80	2.70938	2.74954	2.7469	2.62233	2.56854	2.60179
81	2.70449	2.75524	2.72687	2.62172	2.57769	2.59549
82	2.70927	2.75727	2.74751	2.63016	2.56091	2.59813
83	2.70602	2.73917	2.74476	2.62528	2.55105	2.59599
84	2.70755	2.73063	2.73226	2.6268	2.56518	2.59711
85	2.69738	2.74029	2.72717	2.61216	2.55552	2.59965
86	2.70083	2.73459	2.72087	2.62965	2.54596	2.60179
87	2.71446	2.75056	2.73043	2.61206	2.55888	2.59457
88	2.71639	2.72859	2.73287	2.62182	2.55745	2.59803
89	2.72371	2.73114	2.73093	2.60769	2.55298	2.60159
90	2.69788	2.71853	2.73795	2.60382	2.55298	2.58938
91	2.69199	2.73642	2.72056	2.6083	2.54474	2.60087
92	2.68965	2.72931	2.71477	2.61277	2.55105	2.59294
93	2.70124	2.71832	2.72697	2.60403	2.54942	2.58959
94	2.69117	2.72198	2.71649	2.60443	2.54759	2.59386
95	2.69463	2.72137	2.72036	2.60057	2.53884	2.58877
96	2.69311	2.71975	2.71588	2.60748	2.55227	2.59081
97	2.69799	2.71375	2.7227	2.58725	2.5664	2.59671
98	2.69433	2.70866	2.71822	2.58674	2.54718	2.57606
99	2.6986	2.71822	2.72676	2.61206	2.54952	2.58155
100	2.6868	2.71629	2.71507	2.60169	2.54983	2.58613
101	2.69707	2.70958	2.705	2.59223	2.53274	2.57423
102	2.69056	2.71629	2.71843	2.60769	2.55135	2.57932
103	2.68416	2.71344	2.70927	2.59752	2.54647	2.56457
104	2.68273	2.71538	2.70683	2.58816	2.53173	2.56152
105	2.68873	2.72737	2.70185	2.59142	2.53488	2.58755
106	2.68609	2.717	2.71883	2.5906	2.54962	2.56925
107	2.70195	2.70866	2.71182	2.58877	2.5482	2.57311
108	2.68334	2.70999	2.6985	2.58888	2.53793	2.57433
109	2.67795	2.70429	2.71863	2.60189	2.51983	2.572
110	2.67663	2.69494	2.70083	2.58044	2.53091	2.55206
111	2.67826	2.70999	2.70775	2.59935	2.53295	2.56925
112	2.68822	2.71334	2.7049	2.58989	2.53264	2.56966
113	2.69138	2.70399	2.69788	2.5781	2.52705	2.55084
114	2.68995	2.70724	2.68517	2.59467	2.5299	2.55745
115	2.68222	2.69189	2.68589	2.58888	2.53518	2.56172
116	2.6865	2.70266	2.69738	2.57515	2.52857	2.56183
117	2.68039	2.69951	2.69351	2.58857	2.5304	2.55674
118	2.67368	2.70531	2.69911	2.58674	2.53468	2.54728
119	2.66829	2.69117	2.7108	2.57921	2.52135	2.54851
120	2.67856	2.69656	2.69758	2.58135	2.51637	2.55522

## Sheet: ED9f
6'FAM Fluorescence (AU) = 7451.7*(MEF µM FITC). Values below in MEF (µM FITC).
	Day 4
	No Lyoprotectants			(+) Lyoprotectants
Time (min)	Replicate 1	Replicate 2	Replicate 3	Replicate 1	Replicate 2	Replicate 3
0	0.177299	0.160088	0.174376	0.181195	0.169343	0.204088
1	0.213505	0.194834	0.208634	0.225195	0.210907	0.254907
2	0.255557	0.234937	0.245328	0.272767	0.25507	0.313195
3	0.302479	0.281859	0.285107	0.328782	0.309623	0.378951
4	0.353136	0.332029	0.334789	0.388206	0.367099	0.453313
5	0.416457	0.387394	0.389018	0.460944	0.429933	0.537903
6	0.471822	0.445844	0.446981	0.529136	0.503158	0.626228
7	0.537741	0.510464	0.507866	0.610966	0.575084	0.722183
8	0.607881	0.572649	0.575409	0.692796	0.661947	0.823497
9	0.683379	0.648147	0.646036	0.772353	0.745401	0.9227
10	0.763261	0.721372	0.72056	0.861002	0.82853	1.03716
11	0.837622	0.803526	0.795896	0.958582	0.921401	1.14838
12	0.928382	0.890715	0.877239	1.05486	1.01752	1.2648
13	1.01427	0.990729	0.951925	1.15796	1.11932	1.37618
14	1.10958	1.06574	1.0435	1.25197	1.22372	1.49827
15	1.1979	1.17128	1.14449	1.3666	1.32178	1.61355
16	1.2924	1.257	1.21787	1.46271	1.42586	1.74993
17	1.40053	1.35507	1.32633	1.58595	1.53058	1.8644
18	1.49713	1.45622	1.42034	1.69278	1.62946	1.96733
19	1.61144	1.55071	1.51548	1.78305	1.73483	2.08602
20	1.71226	1.64813	1.60218	1.91327	1.84264	2.21493
21	1.8191	1.72996	1.69862	2.00062	1.93989	2.29043
22	1.89882	1.83923	1.8139	2.10112	2.04153	2.39223
23	2.00013	1.91992	1.88258	2.20909	2.13278	2.47293
24	2.09284	2.01279	1.99185	2.2893	2.20454	2.50816
25	2.18133	2.09625	2.06686	2.38428	2.2815	2.55151
26	2.26137	2.18279	2.15859	2.46221	2.34434	2.55427
27	2.3518	2.27111	2.22013	2.5304	2.37648	2.56401
28	2.39386	2.35213	2.29595	2.55995	2.40279	2.5796
29	2.45474	2.38671	2.34596	2.59941	2.42893	2.56028
30	2.4765	2.43201	2.4062	2.61775	2.41756	2.57846
31	2.51904	2.48072	2.41399	2.62555	2.41967	2.57716
32	2.50751	2.50783	2.4213	2.6236	2.42194	2.58739
33	2.52034	2.51368	2.45312	2.62262	2.44127	2.577
34	2.52975	2.50394	2.45604	2.61386	2.45669	2.59681
35	2.52992	2.51465	2.45913	2.61126	2.43347	2.5882
36	2.52082	2.51011	2.44127	2.63139	2.42925	2.60687
37	2.53608	2.50248	2.46221	2.60866	2.42698	2.60022
38	2.52034	2.52456	2.43737	2.6072	2.43055	2.59794
39	2.52699	2.52326	2.4424	2.61532	2.44565	2.58918
40	2.51904	2.53479	2.44987	2.60947	2.43039	2.62019
41	2.52797	2.51806	2.43477	2.58918	2.44224	2.6098
42	2.53917	2.51482	2.44175	2.58755	2.44468	2.58236
43	2.53982	2.53625	2.42811	2.59307	2.42925	2.59226
44	2.52683	2.50735	2.44695	2.59957	2.42633	2.60298
45	2.53511	2.5278	2.4437	2.59876	2.43932	2.57927
46	2.52358	2.51173	2.45377	2.60687	2.42292	2.56612
47	2.53836	2.49582	2.44192	2.58528	2.43851	2.55833
48	2.52375	2.51985	2.43477	2.5895	2.40928	2.56401
49	2.54323	2.50832	2.46189	2.60963	2.41854	2.54014
50	2.53479	2.51855	2.44403	2.60152	2.4135	2.54729
51	2.52245	2.50686	2.42535	2.59015	2.42958	2.55638
52	2.54583	2.51124	2.43834	2.59421	2.426	2.53544
53	2.52147	2.5127	2.4437	2.59697	2.41789	2.5442
54	2.53121	2.5054	2.43769	2.58431	2.38687	2.55021
55	2.52391	2.52277	2.43315	2.60006	2.42876	2.53414
56	2.52001	2.51855	2.44354	2.60769	2.41431	2.53268
57	2.53251	2.50491	2.43363	2.59064	2.39516	2.53219
58	2.53138	2.5382	2.43169	2.60541	2.40295	2.52375
59	2.53706	2.51644	2.4463	2.56807	2.39061	2.52456
60	2.51855	2.51985	2.43721	2.60135	2.40522	2.5369
61	2.52764	2.52992	2.45247	2.58463	2.39369	2.52845
62	2.51546	2.52131	2.42552	2.59957	2.41578	2.52001
63	2.53917	2.51238	2.43201	2.58804	2.40441	2.53203
64	2.50037	2.51611	2.44045	2.57879	2.3911	2.54485
65	2.50231	2.51725	2.43964	2.58479	2.39175	2.53446
66	2.51076	2.50783	2.43363	2.58658	2.40165	2.5442
67	2.49598	2.49387	2.44662	2.58382	2.39921	2.53852
68	2.5153	2.49614	2.41513	2.59681	2.39158	2.52115
69	2.51579	2.50621	2.42649	2.59226	2.39645	2.54161
70	2.5041	2.51725	2.41967	2.577	2.40668	2.52975
71	2.50897	2.51059	2.40879	2.60996	2.39645	2.53024
72	2.49761	2.49647	2.42227	2.55914	2.41285	2.50881
73	2.50459	2.51611	2.41529	2.57408	2.37989	2.5153
74	2.52521	2.50572	2.43493	2.57067	2.39516	2.51823
75	2.49371	2.51141	2.4213	2.56093	2.37583	2.51189
76	2.49793	2.50313	2.4325	2.59064	2.38493	2.51157
77	2.51644	2.48884	2.40311	2.57051	2.39207	2.51741
78	2.51043	2.50686	2.41513	2.58106	2.38006	2.51546
79	2.50313	2.48088	2.40944	2.56336	2.38882	2.50442
80	2.51108	2.49809	2.40831	2.55541	2.37778	2.5192
81	2.50637	2.48575	2.40473	2.58236	2.38314	2.52293
82	2.50231	2.49338	2.40603	2.55541	2.36755	2.49712
83	2.49809	2.49874	2.38428	2.56076	2.37697	2.48851
84	2.49744	2.4838	2.4049	2.55557	2.38379	2.514
85	2.50313	2.48754	2.40051	2.56434	2.37957	2.51498
86	2.50621	2.48316	2.41691	2.54485	2.37535	2.51644
87	2.48559	2.47601	2.42487	2.5645	2.36609	2.5028
88	2.51238	2.47358	2.40685	2.54518	2.36285	2.49322
89	2.50735	2.48559	2.39905	2.56401	2.36869	2.49371
90	2.48169	2.47877	2.41253	2.54014	2.36642	2.49939
91	2.49501	2.47244	2.40295	2.55313	2.3859	2.47049
92	2.4929	2.48754	2.39613	2.5507	2.37437	2.49988
93	2.49923	2.49046	2.39694	2.55573	2.33297	2.489
94	2.48559	2.48835	2.41513	2.53479	2.37502	2.48949
95	2.48819	2.45669	2.4023	2.5533	2.35619	2.51417
96	2.47358	2.46984	2.41058	2.53576	2.33947	2.50702
97	2.48705	2.46724	2.40311	2.5481	2.35132	2.47747
98	2.47926	2.46643	2.40896	2.5481	2.36252	2.49631
99	2.49972	2.46952	2.39905	2.51644	2.35976	2.48673
100	2.48835	2.47845	2.40214	2.52553	2.36041	2.48023
101	2.48673	2.46578	2.40197	2.54859	2.34677	2.48575
102	2.48316	2.48234	2.37697	2.53852	2.35732	2.47146
103	2.49663	2.47049	2.40766	2.52699	2.35797	2.48169
104	2.4739	2.47082	2.39077	2.52651	2.34206	2.48007
105	2.47471	2.47049	2.3807	2.52813	2.34515	2.49046
106	2.48803	2.45182	2.38899	2.51725	2.34791	2.46789
107	2.47439	2.46286	2.38687	2.53462	2.3531	2.49127
108	2.47715	2.4614	2.39239	2.54777	2.35213	2.46286
109	2.47828	2.45848	2.36934	2.514	2.33995	2.47406
110	2.49079	2.44273	2.36382	2.52764	2.32924	2.45831
111	2.47374	2.47033	2.36609	2.52342	2.34628	2.47861
112	2.47146	2.47601	2.39597	2.5192	2.35603	2.46594
113	2.47942	2.47146	2.37713	2.54404	2.35473	2.49176
114	2.48656	2.4476	2.38493	2.51108	2.32631	2.46659
115	2.48104	2.46221	2.38655	2.51563	2.34775	2.47601
116	2.47228	2.43948	2.38038	2.51611	2.34223	2.47828
117	2.47293	2.45555	2.37502	2.51303	2.33719	2.4791
118	2.4752	2.45961	2.36463	2.5468	2.32469	2.47341
119	2.47017	2.44224	2.35635	2.5093	2.35668	2.4687
120	2.47374	2.4476	2.37275	2.49273	2.33394	2.45799

## Sheet: ED9g
6'FAM Fluorescence (AU) = 11193*(MEF µM FITC). Values below in MEF (µM FITC).
	Day 1
Time (min)	Replicate 1	Replicate 2	Replicate 3
0	0.285804	0.289913	0.274279
1	0.322702	0.333691	0.311266
2	0.368981	0.376307	0.357277
3	0.426517	0.437774	0.412311
4	0.487894	0.490485	0.467792
5	0.562048	0.553382	0.534084
6	0.63772	0.623068	0.604842
7	0.718127	0.710176	0.683374
8	0.816492	0.791387	0.768516
9	0.906995	0.877334	0.863039
10	1.01465	0.974984	0.951309
11	1.11552	1.07281	1.05503
12	1.22389	1.17431	1.1542
13	1.33583	1.27696	1.26624
14	1.43215	1.37175	1.36693
15	1.53301	1.46315	1.47154
16	1.61753	1.55311	1.57143
17	1.68552	1.62611	1.65898
18	1.75699	1.68132	1.72581
19	1.80836	1.73537	1.78996
20	1.84705	1.7628	1.85259
21	1.87019	1.78933	1.89333
22	1.88797	1.81488	1.90834
23	1.89449	1.82123	1.91611
24	1.90959	1.82471	1.9371
25	1.90235	1.84053	1.94952
26	1.91915	1.8391	1.94711
27	1.91754	1.83892	1.94434
28	1.90887	1.83642	1.95327
29	1.91691	1.84204	1.94371
30	1.91495	1.82802	1.93666
31	1.90825	1.82909	1.94273
32	1.91039	1.84213	1.95622
33	1.90735	1.82569	1.95006
34	1.90512	1.83552	1.94264
35	1.91111	1.83561	1.94345
36	1.90432	1.83141	1.95595
37	1.90735	1.8357	1.95042
38	1.90387	1.82614	1.94863
39	1.9028	1.82829	1.94005
40	1.89681	1.82328	1.94005
41	1.90753	1.83418	1.94702
42	1.91084	1.8231	1.93996
43	1.90512	1.82668	1.9405
44	1.9145	1.82301	1.92656
45	1.90432	1.83481	1.93174
46	1.8994	1.83114	1.93487
47	1.89565	1.81792	1.94211
48	1.90199	1.82462	1.93273
49	1.89994	1.82855	1.93675
50	1.89726	1.82534	1.92996
51	1.8894	1.82194	1.93299
52	1.9028	1.83785	1.93335
53	1.89484	1.82293	1.94702
54	1.9028	1.82846	1.93907
55	1.90289	1.83785	1.93576
56	1.90056	1.82864	1.93585
57	1.89199	1.81497	1.9329
58	1.88806	1.82158	1.93201
59	1.89761	1.82042	1.92245
60	1.89359	1.82739	1.92799
61	1.88761	1.8181	1.92888
62	1.90029	1.83159	1.93532
63	1.88636	1.82328	1.92853
64	1.89038	1.82909	1.9329
65	1.8894	1.82507	1.93648
66	1.89779	1.82355	1.92486
67	1.89252	1.83374	1.93246
68	1.89681	1.82453	1.94273
69	1.89458	1.82176	1.92844
70	1.88895	1.82346	1.92987
71	1.89949	1.83097	1.93398
72	1.90074	1.829	1.93424
73	1.90003	1.82712	1.92987
74	1.89592	1.83043	1.93255
75	1.89109	1.8273	1.93433
76	1.89744	1.83186	1.93487
77	1.88823	1.8273	1.93192
78	1.89413	1.83034	1.9472
79	1.89895	1.83257	1.94264
80	1.88555	1.83222	1.94354
81	1.88948	1.83365	1.95649
82	1.89386	1.8265	1.94354
83	1.88252	1.834	1.94434
84	1.88904	1.8391	1.94309
85	1.89145	1.83231	1.94497
86	1.88591	1.83543	1.94809
87	1.8952	1.8357	1.95015
88	1.8885	1.82918	1.94139
89	1.88296	1.83847	1.943
90	1.8902	1.82936	1.94211
91	1.89681	1.83561	1.95399
92	1.8843	1.83347	1.94577
93	1.88314	1.8416	1.95149
94	1.87483	1.8298	1.94479
95	1.88734	1.83266	1.93791
96	1.90226	1.83088	1.94416
97	1.88341	1.83686	1.95747
98	1.89342	1.83257	1.95461
99	1.8743	1.83534	1.94836
100	1.87939	1.82829	1.9472
101	1.88198	1.83141	1.94747
102	1.89315	1.84991	1.93987
103	1.8935	1.83606	1.95399
104	1.88529	1.82319	1.94657
105	1.8835	1.8307	1.9497
106	1.88618	1.82409	1.94095
107	1.87769	1.82275	1.93612
108	1.88019	1.81694	1.94193
109	1.87984	1.83061	1.93809
110	1.88913	1.82739	1.93719
111	1.89324	1.83365	1.95193
112	1.87885	1.82784	1.94273
113	1.87876	1.82516	1.94791
114	1.87894	1.82275	1.93925
115	1.87992	1.81756	1.93764
116	1.86751	1.82686	1.93514
117	1.87019	1.82167	1.94112
118	1.87912	1.82891	1.94747
119	1.87707	1.81917	1.93961
120	1.87474	1.81685	1.93692

## Sheet: ED9h
6'FAM Fluorescence (AU) = 11193*(MEF µM FITC). Values below in MEF (µM FITC).
	Day 4
Time (min)	Replicate 1	Replicate 2	Replicate 3
0	0.507371	0.499062	0.446172
1	0.532565	0.523273	0.469669
2	0.55499	0.547753	0.498437
3	0.584919	0.576342	0.529617
4	0.617171	0.613687	0.559278
5	0.654159	0.654606	0.605021
6	0.695524	0.694631	0.645403
7	0.737872	0.741267	0.687483
8	0.7829	0.786474	0.744483
9	0.832485	0.841329	0.792638
10	0.892522	0.902886	0.85348
11	0.949969	0.962209	0.910212
12	1.00724	1.02573	0.979987
13	1.078	1.09542	1.04003
14	1.14777	1.16948	1.11981
15	1.20781	1.23318	1.18887
16	1.28661	1.30894	1.25784
17	1.35317	1.38006	1.33423
18	1.42929	1.44966	1.40463
19	1.4937	1.52122	1.4677
20	1.55901	1.58626	1.54382
21	1.64058	1.65657	1.60306
22	1.69472	1.71277	1.6572
23	1.75404	1.76584	1.69892
24	1.81381	1.79568	1.7435
25	1.84982	1.82864	1.77048
26	1.88957	1.84347	1.78308
27	1.92772	1.85687	1.80774
28	1.95131	1.87313	1.80765
29	1.96516	1.87635	1.81524
30	1.98508	1.87832	1.81596
31	1.99616	1.86903	1.81578
32	1.99285	1.87028	1.81444
33	1.99616	1.87805	1.82444
34	1.99518	1.86992	1.81479
35	2.00259	1.87841	1.8173
36	1.99786	1.86956	1.82444
37	1.98785	1.88046	1.81453
38	1.99714	1.87385	1.82284
39	1.99991	1.88234	1.82096
40	1.99723	1.87019	1.81086
41	1.99276	1.8751	1.81497
42	2.00277	1.87966	1.81622
43	1.9816	1.88118	1.81739
44	1.99401	1.87233	1.8164
45	1.98731	1.86527	1.8022
46	2.00241	1.87448	1.81837
47	2.00009	1.8751	1.81631
48	1.99705	1.87439	1.80532
49	2.00625	1.87733	1.81453
50	1.98481	1.86733	1.80211
51	1.9874	1.87054	1.8005
52	1.99553	1.86822	1.80935
53	1.99133	1.86715	1.80095
54	1.9891	1.87171	1.80649
55	1.98124	1.8676	1.8055
56	1.9941	1.86804	1.81363
57	1.99714	1.86956	1.81417
58	1.98365	1.86536	1.80041
59	1.97972	1.85562	1.80398
60	1.99071	1.85652	1.80345
61	1.98562	1.86822	1.80104
62	1.98696	1.87519	1.81756
63	1.99401	1.86429	1.80309
64	1.98687	1.87296	1.80077
65	1.98758	1.85884	1.80166
66	1.97418	1.86349	1.80363
67	1.98803	1.85705	1.80014
68	1.98472	1.86483	1.80515
69	1.97355	1.86643	1.80202
70	1.99723	1.86974	1.803
71	1.98669	1.86018	1.80434
72	1.99232	1.8617	1.80631
73	1.98713	1.86125	1.80068
74	1.98392	1.85616	1.79577
75	1.9841	1.85125	1.79362
76	1.98982	1.85768	1.80952
77	1.99526	1.86447	1.79907
78	1.98812	1.8583	1.7938
79	1.98597	1.86438	1.80122
80	1.98517	1.86259	1.79827
81	1.98571	1.85956	1.81765
82	1.98892	1.86241	1.80032
83	1.97972	1.84928	1.80166
84	1.98106	1.85	1.80506
85	1.97364	1.85339	1.79845
86	1.98481	1.84901	1.79585
87	1.98955	1.84437	1.80559
88	1.97463	1.86545	1.80416
89	1.97918	1.85053	1.80291
90	1.98106	1.84553	1.79237
91	1.97927	1.84973	1.79192
92	1.97293	1.84937	1.79719
93	1.97641	1.84079	1.80381
94	1.9673	1.8533	1.79755
95	1.96998	1.83892	1.78942
96	1.97588	1.84347	1.79434
97	1.98222	1.84669	1.79585
98	1.97606	1.85518	1.79719
99	1.97034	1.85991	1.79183
100	1.9673	1.84866	1.79166
101	1.96837	1.85125	1.79818
102	1.97793	1.84267	1.79237
103	1.96632	1.83177	1.79112
104	1.9765	1.85741	1.79845
105	1.96471	1.84955	1.80157
106	1.9673	1.84901	1.79987
107	1.96328	1.84517	1.79103
108	1.96435	1.84928	1.79389
109	1.9715	1.8466	1.78817
110	1.96685	1.84472	1.79434
111	1.95497	1.84321	1.80041
112	1.97016	1.83829	1.79335
113	1.9673	1.84857	1.78522
114	1.96221	1.85589	1.78906
115	1.97793	1.83561	1.79174
116	1.96846	1.84294	1.79684
117	1.9581	1.84017	1.79023
118	1.95381	1.8491	1.79219
119	1.97186	1.8458	1.79532
120	1.9589	1.83695	1.79818

## Sheet: ED9i
6'FAM Fluorescence (AU) = 11193*(MEF µM FITC). Values below in MEF (µM FITC).
	Day 7
Time (min)	Replicate 1	Replicate 2	Replicate 3
0	0.454123	0.4233	0.429286
1	0.456625	0.42196	0.426785
2	0.458054	0.42339	0.428839
3	0.462521	0.424462	0.428929
4	0.463057	0.427053	0.433664
5	0.471366	0.431252	0.442509
6	0.474404	0.436702	0.440454
7	0.48039	0.441079	0.44778
8	0.484321	0.439918	0.449209
9	0.48977	0.450103	0.452336
10	0.491557	0.445278	0.46136
11	0.502993	0.45448	0.458948
12	0.505495	0.45314	0.462611
13	0.510498	0.462521	0.472259
14	0.52372	0.463057	0.475386
15	0.529974	0.470919	0.48173
16	0.539355	0.481283	0.492451
17	0.556419	0.487179	0.504154
18	0.564549	0.494148	0.507728
19	0.567498	0.489234	0.512195
20	0.57938	0.502636	0.522023
21	0.590458	0.506656	0.532386
22	0.600375	0.512374	0.532029
23	0.61199	0.521397	0.547842
24	0.621639	0.52783	0.551505
25	0.636559	0.534441	0.561601
26	0.639775	0.541678	0.564103
27	0.659341	0.552399	0.584383
28	0.659698	0.554364	0.586259
29	0.677924	0.562137	0.596444
30	0.687751	0.577325	0.606004
31	0.698919	0.583579	0.613866
32	0.707853	0.594568	0.624229
33	0.715805	0.591709	0.627624
34	0.731797	0.603234	0.641204
35	0.73814	0.604932	0.646118
36	0.751541	0.610203	0.657375
37	0.76253	0.626284	0.672563
38	0.769052	0.621281	0.671223
39	0.787814	0.634772	0.688555
40	0.794961	0.64853	0.694631
41	0.803985	0.64585	0.700527
42	0.813365	0.659609	0.712678
43	0.816939	0.659519	0.715626
44	0.831502	0.671312	0.728044
45	0.840793	0.681944	0.73269
46	0.855445	0.684624	0.742518
47	0.863129	0.686143	0.750826
48	0.873671	0.69749	0.759225
49	0.881712	0.704816	0.766193
50	0.885821	0.706513	0.773698
51	0.896453	0.710176	0.778433
52	0.901546	0.712231	0.785491
53	0.915126	0.729295	0.798356
54	0.922273	0.727151	0.797731
55	0.928169	0.738051	0.814348
56	0.933351	0.737872	0.820513
57	0.949254	0.749754	0.829804
58	0.95524	0.752792	0.840615
59	0.962834	0.759314	0.837934
60	0.978201	0.757438	0.845886
61	0.982578	0.766282	0.850978
62	0.984544	0.771732	0.860985
63	0.983829	0.768963	0.857054
64	0.996337	0.772804	0.869651
65	1.00465	0.783168	0.871527
66	1.005	0.785759	0.884928
67	1.01635	0.793264	0.886715
68	1.01161	0.794604	0.887072
69	1.02028	0.800768	0.898597
70	1.03502	0.803985	0.903779
71	1.02957	0.804521	0.907621
72	1.04324	0.809256	0.910658
73	1.03922	0.813991	0.907621
74	1.04824	0.8114	0.920307
75	1.05289	0.825784	0.926919
76	1.05646	0.820066	0.930582
77	1.05289	0.821674	0.93085
78	1.06433	0.831323	0.937908
79	1.06576	0.831144	0.939605
80	1.07246	0.834271	0.946752
81	1.07174	0.833021	0.950683
82	1.07263	0.834807	0.947288
83	1.07246	0.838292	0.953274
84	1.07916	0.840436	0.964353
85	1.08898	0.838024	0.959618
86	1.08184	0.844724	0.961762
87	1.09023	0.848119	0.966676
88	1.08916	0.84803	0.967033
89	1.08487	0.855177	0.968909
90	1.09863	0.858572	0.973912
91	1.10239	0.860985	0.978201
92	1.09711	0.854195	0.974448
93	1.09997	0.860538	0.982489
94	1.1056	0.857411	0.981149
95	1.10864	0.869561	0.988028
96	1.11257	0.861699	0.990887
97	1.11034	0.86706	0.986063
98	1.1115	0.866345	0.994729
99	1.11802	0.874654	0.997677
100	1.12025	0.87653	1.0017
101	1.11614	0.872956	1.00465
102	1.11668	0.876173	1.00304
103	1.11784	0.878942	1.00599
104	1.11775	0.87921	1.00947
105	1.12427	0.880282	1.00554
106	1.12293	0.880818	1.00983
107	1.1232	0.871169	1.01045
108	1.13187	0.877334	1.01412
109	1.13044	0.887787	1.01546
110	1.12963	0.881265	1.01331
111	1.12829	0.883856	1.01251
112	1.13544	0.884749	1.01849
113	1.13124	0.891539	1.02073
114	1.13321	0.884213	1.01412
115	1.13705	0.886536	1.02913
116	1.13794	0.886	1.03011
117	1.14098	0.892165	1.02707
118	1.13187	0.889395	1.02305
119	1.14304	0.88868	1.02323
120	1.13553	0.895649	1.02921
