# Supplementary material for: Programming cell-free biosensors with DNA strand displacement circuits
Source: Nat Chem Biol. 2022 Feb 17;18(4):385–93. doi: 10.1038/s41589-021-00962-9 (PMC8964419; doi:10.1038/s41589-021-00962-9)
Supplement: Source Data Extended Data Fig. 10 — Calibrated plate reader source data for Extended Data Fig. 10. [file 41589_2021_962_MOESM25_ESM.xlsx]

## Sheet: ED10a
6'FAM Fluorescence (AU) = 7451.7*(MEF µM FITC). Values below in MEF (µM FITC).
Kinetics data for all conditions are shown; The endpoint data plotted in Supp. Fig. 14a are highlighted in yellow.
	MilliQ H2O																		Filtered Tap																		Unfiltered Tap
	0 µM			0.5 µM			1 µM			5 µM			10 µM			50 µM			0 µM			0.5 µM			1 µM			5 µM			10 µM			50 µM			0 µM			0.5 µM			1 µM			5 µM			10 µM
Time (min)	Replicate 1	Replicate 2	Replicate 3	Replicate 1	Replicate 2	Replicate 3	Replicate 1	Replicate 2	Replicate 3	Replicate 1	Replicate 2	Replicate 3	Replicate 1	Replicate 2	Replicate 3	Replicate 1	Replicate 2	Replicate 3	Replicate 1	Replicate 2	Replicate 3	Replicate 1	Replicate 2	Replicate 3	Replicate 1	Replicate 2	Replicate 3	Replicate 1	Replicate 2	Replicate 3	Replicate 1	Replicate 2	Replicate 3	Replicate 1	Replicate 2	Replicate 3	Replicate 1	Replicate 2	Replicate 3	Replicate 1	Replicate 2	Replicate 3	Replicate 1	Replicate 2	Replicate 3	Replicate 1	Replicate 2	Replicate 3	Replicate 1
0	0.0622677	0.0599863	0.0586443	0.068575	0.0644148	0.0615967	0.0777004	0.0707221	0.0622677	0.0997088	0.0860206	0.0865574	0.103198	0.100514	0.0943409	0.119167	0.101185	0.0939383	0.0583759	0.0571682	0.0535448	0.0625361	0.0605231	0.0520687	0.0628045	0.0614625	0.0538132	0.0701853	0.0703195	0.0634754	0.0758216	0.0728693	0.0700511	0.0819947	0.0693801	0.074748	0.0669646	0.0559604	0.0560946	0.0662936	0.0599863	0.0548868	0.0675014	0.0599863	0.056363	0.0763584	0.0681724	0.0657568	0.0801159
1	0.0644148	0.0626703	0.063878	0.0726009	0.0673672	0.0648174	0.0838735	0.0762242	0.0653542	0.109908	0.0952803	0.0963539	0.112323	0.112323	0.104942	0.130843	0.114202	0.10615	0.0609257	0.0587785	0.0560946	0.0657568	0.0644148	0.05435	0.0669646	0.065891	0.0573024	0.0755532	0.076761	0.0700511	0.0821289	0.078774	0.0750164	0.0881678	0.0758216	0.0819947	0.0689775	0.0597179	0.0578392	0.0692459	0.0630729	0.0582417	0.0717957	0.0636096	0.0601205	0.0834709	0.0743455	0.0711247	0.086289
2	0.0670988	0.066562	0.0676356	0.0771636	0.0707221	0.0669646	0.0893756	0.0806527	0.0695143	0.123193	0.106955	0.107492	0.123059	0.126548	0.115007	0.143994	0.128561	0.117825	0.063878	0.0619993	0.0573024	0.0696485	0.0666962	0.0574366	0.0716615	0.0707221	0.0613283	0.0819947	0.0834709	0.0768952	0.0877652	0.0857522	0.0805185	0.0952803	0.0823973	0.0873626	0.0713931	0.0626703	0.0618651	0.0724667	0.067233	0.0615967	0.0751506	0.0660252	0.0649516	0.0908518	0.0810553	0.0771636	0.0954145
3	0.0689775	0.0681724	0.0719299	0.0791766	0.0742113	0.0705879	0.096488	0.0849471	0.0727351	0.135271	0.11957	0.11957	0.135808	0.139431	0.129501	0.161305	0.142786	0.133124	0.0657568	0.064549	0.0587785	0.0735403	0.0711247	0.0601205	0.07609	0.0751506	0.0650858	0.088302	0.0905834	0.0822631	0.0960855	0.0946093	0.087631	0.103332	0.0888388	0.0952803	0.0738087	0.0653542	0.0642806	0.0751506	0.0704537	0.064549	0.0799817	0.0695143	0.0699169	0.09783	0.088302	0.0840077	0.103466
4	0.0724667	0.0717957	0.0762242	0.0832025	0.0782372	0.0734061	0.103064	0.0912543	0.0770294	0.150972	0.131514	0.133124	0.149764	0.154461	0.143994	0.177275	0.157816	0.149093	0.068575	0.066562	0.0610599	0.0777004	0.0751506	0.0634754	0.0821289	0.0805185	0.0681724	0.0936699	0.0990378	0.0900466	0.103332	0.101722	0.0946093	0.114068	0.0979642	0.103601	0.075419	0.0677698	0.0670988	0.0779688	0.0756874	0.0693801	0.0837393	0.0731377	0.074748	0.105748	0.0976958	0.0921937	0.1138
5	0.0742113	0.0738087	0.0810553	0.0870942	0.0807869	0.0762242	0.110042	0.0967564	0.0805185	0.166942	0.146812	0.147215	0.162513	0.173517	0.158487	0.198881	0.177409	0.166942	0.0711247	0.0703195	0.0629387	0.0823973	0.0785056	0.0654884	0.08696	0.0861548	0.0711247	0.102661	0.105345	0.0980984	0.114202	0.111384	0.102527	0.122657	0.107492	0.112726	0.0778346	0.0699169	0.0695143	0.0805185	0.0799817	0.0719299	0.0881678	0.0771636	0.0802501	0.114471	0.106955	0.101319	0.124267
6	0.0782372	0.0766268	0.0858864	0.0907176	0.0848129	0.0772978	0.115812	0.100917	0.0837393	0.184656	0.162916	0.160769	0.180362	0.190292	0.175262	0.217534	0.197539	0.184387	0.0731377	0.0717957	0.064549	0.0866916	0.0813237	0.0680382	0.0908518	0.0919253	0.0750164	0.112726	0.116349	0.105882	0.122657	0.120644	0.111518	0.1346	0.116349	0.123328	0.0790424	0.0716615	0.0715273	0.0836051	0.0844103	0.0762242	0.0923279	0.0810553	0.0849471	0.125609	0.11702	0.109371	0.135808
7	0.0793108	0.0782372	0.088973	0.0929989	0.086289	0.0810553	0.123462	0.106016	0.087631	0.203309	0.179691	0.177141	0.199015	0.210422	0.192439	0.239408	0.217132	0.206396	0.0750164	0.0744796	0.0664278	0.0925963	0.0854838	0.0711247	0.0972932	0.098501	0.0786398	0.121449	0.124133	0.113934	0.134063	0.131514	0.120778	0.146544	0.127488	0.132587	0.0806527	0.0750164	0.0752848	0.0861548	0.0878994	0.0793108	0.0972932	0.0865574	0.0921937	0.135808	0.127353	0.118631	0.147617
8	0.0825315	0.0814579	0.0939383	0.0972932	0.090315	0.0834709	0.129098	0.109774	0.0897782	0.226123	0.197405	0.196197	0.216595	0.230686	0.211361	0.26343	0.238335	0.226794	0.0764926	0.0764926	0.067904	0.0954145	0.0885704	0.0731377	0.103601	0.104942	0.0821289	0.130977	0.13554	0.12467	0.144799	0.143457	0.131111	0.157951	0.13715	0.145873	0.0838735	0.0764926	0.0771636	0.088302	0.0925963	0.0832025	0.100648	0.0912543	0.0979642	0.145336	0.137284	0.127219	0.161708
9	0.0838735	0.0829341	0.0974274	0.100111	0.0929989	0.0861548	0.135942	0.115142	0.0932673	0.245313	0.215924	0.21163	0.238201	0.251218	0.231222	0.289464	0.261954	0.2484	0.0802501	0.0785056	0.0695143	0.0999772	0.0919253	0.0755532	0.1087	0.110445	0.0858864	0.139834	0.146812	0.1346	0.155803	0.155803	0.140639	0.172175	0.149362	0.156877	0.0836051	0.078774	0.079445	0.0901808	0.097159	0.085618	0.106016	0.0951461	0.104406	0.159158	0.150033	0.138626	0.173249
10	0.0866916	0.0854838	0.101453	0.102527	0.0944751	0.0881678	0.14131	0.118631	0.0956829	0.266651	0.235383	0.228807	0.257659	0.271884	0.252023	0.313754	0.285304	0.27175	0.0817263	0.0799817	0.0704537	0.10454	0.0946093	0.0782372	0.115678	0.117154	0.0897782	0.15218	0.156743	0.144799	0.170163	0.167344	0.151777	0.18734	0.160634	0.166405	0.085618	0.0817263	0.0814579	0.0931331	0.100917	0.0885704	0.108834	0.0997088	0.110981	0.172041	0.161171	0.147752	0.187474
11	0.0880336	0.087631	0.105345	0.105613	0.0980984	0.0905834	0.145873	0.123864	0.0986352	0.290672	0.254975	0.248265	0.276179	0.298187	0.271079	0.343546	0.309594	0.29604	0.0844103	0.0823973	0.0723325	0.109237	0.098501	0.0811895	0.121986	0.125072	0.0924621	0.162111	0.168821	0.154596	0.181704	0.181301	0.161976	0.199418	0.173652	0.181435	0.0878994	0.0830683	0.0840077	0.0943409	0.105613	0.0924621	0.112189	0.104003	0.11702	0.184656	0.174054	0.160232	0.201699
12	0.0911201	0.0888388	0.109371	0.108163	0.101185	0.0929989	0.150435	0.128293	0.10199	0.314827	0.273629	0.264772	0.301005	0.319793	0.294429	0.373472	0.338446	0.320866	0.0853497	0.0848129	0.0739429	0.112994	0.101051	0.0832025	0.128964	0.133527	0.0967564	0.175262	0.182374	0.165466	0.197941	0.196331	0.173786	0.217266	0.1864	0.194452	0.0899124	0.0850813	0.0854838	0.0967564	0.110445	0.0944751	0.117557	0.110042	0.122657	0.197941	0.188413	0.169894	0.216461
13	0.0931331	0.0912543	0.114068	0.111116	0.104003	0.0954145	0.156474	0.131782	0.104674	0.337909	0.295235	0.283157	0.32033	0.340191	0.314559	0.401653	0.363004	0.34784	0.0872284	0.0861548	0.0752848	0.116483	0.104808	0.0854838	0.135942	0.139565	0.099843	0.187608	0.194184	0.178483	0.209885	0.209751	0.183985	0.230283	0.198478	0.207469	0.0905834	0.0877652	0.0888388	0.0997088	0.114471	0.09783	0.12118	0.113129	0.129903	0.211898	0.201028	0.181838	0.232028
14	0.0951461	0.0938041	0.118094	0.115142	0.106284	0.0966222	0.163453	0.136882	0.107224	0.363407	0.317243	0.306776	0.346767	0.367836	0.336702	0.430774	0.387831	0.373874	0.0895098	0.0885704	0.0770294	0.121583	0.1087	0.0878994	0.141042	0.146544	0.103735	0.200625	0.207469	0.188548	0.225586	0.22411	0.197539	0.244911	0.213374	0.221694	0.0921937	0.088302	0.0897782	0.10199	0.119033	0.101185	0.125877	0.120107	0.137284	0.224378	0.214045	0.19566	0.249876
15	0.0972932	0.0951461	0.122925	0.116886	0.109505	0.100111	0.167747	0.140371	0.110579	0.389307	0.338849	0.325295	0.36958	0.391857	0.357637	0.460298	0.410913	0.398567	0.0905834	0.090315	0.0786398	0.125475	0.109505	0.088973	0.149228	0.155401	0.105479	0.216058	0.2225	0.202773	0.240079	0.239274	0.210556	0.263564	0.227062	0.23498	0.0946093	0.0915227	0.0912543	0.103869	0.124133	0.103332	0.130574	0.123864	0.142518	0.241824	0.22827	0.206933	0.263832
16	0.0993062	0.0979642	0.126817	0.11957	0.112189	0.101185	0.171773	0.145336	0.112323	0.410242	0.360991	0.343814	0.385818	0.41816	0.38045	0.496799	0.444731	0.427822	0.0923279	0.0928647	0.0801159	0.128293	0.112726	0.0917911	0.15634	0.164124	0.110847	0.226525	0.236188	0.214985	0.255915	0.256988	0.223171	0.279668	0.241019	0.249876	0.0960855	0.0932673	0.0940725	0.106955	0.128159	0.10615	0.134734	0.129769	0.150704	0.256586	0.243166	0.22156	0.284901
17	0.10038	0.099843	0.131782	0.12373	0.114068	0.104003	0.178349	0.14802	0.114873	0.436276	0.383671	0.363407	0.417489	0.443255	0.403935	0.521223	0.47157	0.455869	0.0944751	0.0948777	0.0810553	0.135003	0.117154	0.0932673	0.161842	0.170565	0.113397	0.241019	0.25001	0.228002	0.270676	0.272287	0.234712	0.296711	0.256854	0.266516	0.0987694	0.0959513	0.0956829	0.108834	0.133661	0.110176	0.1397	0.136076	0.158622	0.273092	0.259001	0.233235	0.299261
18	0.101319	0.101453	0.1346	0.125206	0.116349	0.10615	0.182374	0.153656	0.118094	0.463518	0.40474	0.38877	0.439229	0.466605	0.425004	0.556786	0.501094	0.485124	0.0968906	0.0959513	0.0823973	0.137687	0.11957	0.0967564	0.171102	0.180093	0.117423	0.254036	0.265309	0.24075	0.285975	0.285438	0.2484	0.31268	0.273092	0.279802	0.100246	0.099172	0.0986352	0.112055	0.138492	0.113665	0.14292	0.14131	0.164795	0.285841	0.271213	0.246387	0.318317
19	0.106284	0.104406	0.139297	0.12789	0.118228	0.110176	0.186803	0.155669	0.120644	0.48499	0.423796	0.403129	0.463921	0.487942	0.452514	0.586443	0.530349	0.512098	0.099172	0.099172	0.0834709	0.143323	0.123462	0.0990378	0.177275	0.188011	0.12118	0.2692	0.283291	0.253768	0.306776	0.305434	0.261954	0.329992	0.289464	0.294564	0.10293	0.100246	0.101319	0.114202	0.144262	0.116483	0.148557	0.149228	0.171773	0.305031	0.288256	0.260209	0.337373
20	0.107626	0.10615	0.143189	0.131245	0.121717	0.110445	0.194318	0.16144	0.123864	0.513977	0.448891	0.425004	0.486064	0.516929	0.474925	0.622677	0.555981	0.538401	0.100782	0.101453	0.0860206	0.148691	0.126683	0.100782	0.185595	0.19727	0.124938	0.284767	0.294564	0.268798	0.317914	0.321269	0.274031	0.347706	0.304494	0.309325	0.104137	0.10199	0.102124	0.115812	0.147752	0.119033	0.15379	0.154193	0.180496	0.321806	0.302616	0.273495	0.355892
21	0.108432	0.107358	0.147483	0.133258	0.123328	0.111921	0.198612	0.165197	0.12628	0.539474	0.470765	0.444999	0.511159	0.543634	0.49747	0.649516	0.584699	0.56618	0.103735	0.103064	0.0874968	0.153522	0.131782	0.103601	0.194184	0.205054	0.130306	0.296979	0.312949	0.280339	0.33536	0.336433	0.289464	0.363944	0.319122	0.328784	0.105211	0.104003	0.103601	0.118496	0.153656	0.124401	0.156877	0.160098	0.188011	0.338849	0.318853	0.286512	0.374143
22	0.109103	0.108163	0.152448	0.135674	0.125743	0.114605	0.20237	0.16815	0.128964	0.568461	0.487942	0.463921	0.539877	0.567119	0.516929	0.684408	0.608854	0.599058	0.104942	0.105345	0.0881678	0.155803	0.133795	0.107626	0.20076	0.213643	0.13299	0.314022	0.326234	0.294295	0.355087	0.356295	0.30181	0.382597	0.334286	0.340862	0.106553	0.105613	0.105882	0.120509	0.159427	0.127085	0.161305	0.166137	0.198344	0.353611	0.33536	0.299932	0.396151
23	0.112055	0.11031	0.159427	0.139163	0.127353	0.116349	0.208543	0.171639	0.132453	0.590335	0.512366	0.489553	0.560543	0.593556	0.545647	0.716615	0.635425	0.621737	0.107492	0.107224	0.0907176	0.163184	0.137284	0.109505	0.207335	0.224244	0.135942	0.329187	0.343143	0.308789	0.372264	0.373472	0.317377	0.402056	0.354684	0.354416	0.109639	0.108432	0.106955	0.124133	0.164392	0.128695	0.167344	0.170968	0.204383	0.369983	0.352537	0.314693	0.413731
24	0.113263	0.112323	0.162916	0.140639	0.129635	0.117289	0.212166	0.176738	0.134063	0.619322	0.536656	0.507804	0.583491	0.615833	0.565374	0.748151	0.67139	0.649114	0.107895	0.1087	0.0919253	0.166137	0.140907	0.110981	0.218339	0.232699	0.141981	0.344754	0.354818	0.320195	0.389039	0.395078	0.330663	0.41977	0.368238	0.372532	0.110981	0.110042	0.109908	0.126414	0.168418	0.133661	0.173383	0.177007	0.211093	0.38971	0.366762	0.329187	0.432653
25	0.116215	0.114471	0.168284	0.143055	0.132587	0.120107	0.216729	0.181838	0.135674	0.641196	0.55531	0.524712	0.608452	0.643343	0.589396	0.788813	0.691252	0.677564	0.111518	0.111518	0.0921937	0.171907	0.145202	0.114336	0.224781	0.24169	0.14547	0.359918	0.376558	0.337238	0.406484	0.410108	0.347169	0.435203	0.383268	0.390918	0.114202	0.112189	0.112592	0.128159	0.174323	0.135942	0.179154	0.185058	0.220889	0.407826	0.386623	0.344619	0.450501
26	0.11796	0.115142	0.174188	0.145336	0.136076	0.122657	0.220621	0.184522	0.139431	0.674343	0.575439	0.550076	0.635828	0.670719	0.618114	0.821289	0.727619	0.712052	0.112592	0.115276	0.0950119	0.176872	0.148288	0.116215	0.233772	0.248668	0.14802	0.375753	0.389978	0.354416	0.42648	0.427822	0.35871	0.459224	0.399506	0.406484	0.113934	0.115276	0.113263	0.130708	0.178885	0.138894	0.181435	0.191097	0.229209	0.427822	0.401251	0.358308	0.471168
27	0.11957	0.117691	0.176604	0.149496	0.138089	0.124938	0.228002	0.188011	0.141578	0.698633	0.596374	0.570205	0.656226	0.701987	0.637304	0.852423	0.75003	0.737684	0.114202	0.116618	0.0948777	0.181167	0.151241	0.118899	0.242898	0.260343	0.152851	0.388636	0.406082	0.366225	0.445536	0.446207	0.374948	0.47573	0.419233	0.418428	0.116081	0.117557	0.115678	0.133527	0.18479	0.143323	0.187877	0.197002	0.235919	0.44312	0.418294	0.371459	0.487674
28	0.120509	0.118765	0.18318	0.151912	0.139431	0.125341	0.230686	0.191634	0.143591	0.715273	0.623348	0.583491	0.683468	0.717152	0.658239	0.883959	0.776199	0.769489	0.116349	0.117825	0.0966222	0.188145	0.155401	0.12212	0.248802	0.270408	0.157145	0.407826	0.421917	0.379377	0.458956	0.463653	0.386489	0.49331	0.436142	0.43641	0.118094	0.11957	0.118228	0.136211	0.190561	0.146544	0.192305	0.204651	0.243971	0.4658	0.438155	0.386757	0.512635
29	0.123193	0.122657	0.187474	0.152046	0.14131	0.126951	0.23753	0.196197	0.145739	0.747883	0.644148	0.607244	0.707087	0.738489	0.678234	0.918582	0.811224	0.795255	0.117691	0.120644	0.09783	0.1915	0.160366	0.124267	0.257257	0.280607	0.162379	0.422454	0.440705	0.396554	0.478549	0.480561	0.404874	0.509011	0.449293	0.450501	0.119973	0.121583	0.119033	0.138223	0.194721	0.148959	0.198881	0.210153	0.254036	0.47989	0.455064	0.403666	0.528067
30	0.12467	0.121851	0.192574	0.155803	0.144128	0.130843	0.242227	0.197405	0.149362	0.773112	0.671927	0.633278	0.73339	0.763316	0.703061	0.962868	0.838198	0.821557	0.120241	0.122791	0.0994404	0.197405	0.162379	0.126683	0.267724	0.291343	0.163587	0.440973	0.45238	0.412121	0.498276	0.500825	0.415073	0.534911	0.46835	0.473315	0.121315	0.122925	0.121046	0.138358	0.201431	0.151912	0.203444	0.217534	0.261685	0.501496	0.467008	0.413865	0.546989
31	0.125341	0.123462	0.198076	0.15728	0.147483	0.130977	0.244776	0.204383	0.151912	0.804246	0.684542	0.646295	0.750701	0.79096	0.730974	0.99011	0.870674	0.860341	0.122522	0.123999	0.100917	0.203041	0.16466	0.130306	0.274568	0.3002	0.168821	0.456674	0.472912	0.423662	0.521089	0.518003	0.429835	0.551955	0.4866	0.485527	0.123059	0.125743	0.123328	0.14131	0.206396	0.156609	0.210556	0.222365	0.272824	0.516929	0.490224	0.434263	0.569669
32	0.128024	0.127219	0.202504	0.159963	0.148288	0.131648	0.253499	0.206933	0.154193	0.826657	0.710442	0.673135	0.779688	0.817129	0.755398	1.02339	0.899124	0.881946	0.124267	0.125877	0.102661	0.210556	0.169357	0.132856	0.284499	0.30946	0.172846	0.468215	0.495457	0.435069	0.534241	0.533435	0.446475	0.568863	0.503778	0.501765	0.123999	0.12789	0.124938	0.144665	0.21163	0.158353	0.216192	0.230417	0.277655	0.533301	0.501228	0.446475	0.59208
33	0.131245	0.12789	0.209214	0.162513	0.151912	0.134466	0.256586	0.209885	0.156609	0.854973	0.731377	0.695278	0.805991	0.848531	0.778614	1.05533	0.923682	0.912946	0.127219	0.127756	0.105479	0.213374	0.174725	0.135808	0.292819	0.318451	0.178751	0.488077	0.508877	0.455601	0.551284	0.556517	0.459627	0.587249	0.525786	0.519613	0.125609	0.130708	0.127219	0.147617	0.217534	0.161574	0.21901	0.237798	0.287854	0.551686	0.520687	0.463116	0.615833
34	0.131648	0.130037	0.212301	0.167344	0.152985	0.135808	0.260746	0.216729	0.158622	0.878726	0.751775	0.713663	0.82867	0.864501	0.801965	1.08673	0.949179	0.94985	0.128695	0.13044	0.106553	0.218071	0.176336	0.138626	0.301005	0.328784	0.181569	0.501362	0.530215	0.472241	0.572487	0.577586	0.477341	0.606841	0.540414	0.538132	0.128427	0.131916	0.129232	0.14963	0.223707	0.167344	0.225452	0.246521	0.295369	0.572218	0.536388	0.477072	0.636633
35	0.131111	0.131111	0.218205	0.168552	0.153388	0.13876	0.265711	0.216863	0.161708	0.914825	0.767073	0.732048	0.851215	0.895232	0.823436	1.12377	0.977898	0.967028	0.130306	0.133527	0.107224	0.226391	0.179959	0.141578	0.308789	0.336165	0.187206	0.522565	0.545781	0.483648	0.597582	0.59785	0.494384	0.626434	0.552491	0.554102	0.129769	0.133527	0.131379	0.153388	0.230149	0.169626	0.230015	0.251352	0.305568	0.596911	0.557457	0.489284	0.654347
36	0.135137	0.134063	0.2225	0.169894	0.158085	0.1397	0.269737	0.223305	0.163184	0.92811	0.790021	0.749628	0.87792	0.914422	0.850544	1.1643	1.00608	0.994538	0.133795	0.135942	0.109371	0.229612	0.182643	0.14292	0.31939	0.347437	0.190024	0.538266	0.564703	0.495726	0.609928	0.616504	0.510622	0.645759	0.573426	0.564972	0.131111	0.136211	0.132185	0.156743	0.236322	0.17231	0.236456	0.258599	0.312278	0.614625	0.572084	0.509414	0.671122
37	0.134869	0.135674	0.228807	0.171236	0.159158	0.141042	0.273495	0.223171	0.165734	0.966759	0.81109	0.769891	0.902613	0.937236	0.87886	1.19744	1.03292	1.01923	0.133795	0.137284	0.110176	0.235919	0.185864	0.145202	0.327174	0.357234	0.194855	0.551149	0.58537	0.516526	0.632742	0.632876	0.522431	0.669512	0.592482	0.587114	0.132185	0.137821	0.133929	0.155401	0.240482	0.176604	0.240214	0.26598	0.322477	0.635023	0.594093	0.526054	0.697425
38	0.137955	0.136211	0.23243	0.174323	0.161171	0.142652	0.277789	0.22827	0.167747	0.982058	0.825718	0.786532	0.921803	0.970517	0.897513	1.2216	1.05587	1.04701	0.135942	0.139431	0.11125	0.240348	0.190829	0.148825	0.339654	0.368104	0.199686	0.57195	0.59208	0.53263	0.647772	0.654482	0.536656	0.686823	0.611673	0.6004	0.134466	0.140236	0.135942	0.159963	0.246387	0.179959	0.248936	0.273629	0.328381	0.649248	0.607512	0.54189	0.721044
39	0.139431	0.138492	0.238872	0.177409	0.162782	0.144128	0.281815	0.23337	0.170297	1.00876	0.850142	0.80532	0.95079	0.986486	0.920193	1.25663	1.10029	1.08472	0.138089	0.140505	0.111787	0.245179	0.195526	0.151643	0.345425	0.3779	0.202638	0.584028	0.616772	0.545916	0.668438	0.676222	0.549539	0.703866	0.625897	0.615833	0.136747	0.141713	0.139565	0.161305	0.251486	0.182643	0.253633	0.280339	0.339117	0.670317	0.6263	0.554639	0.734195
40	0.140639	0.139163	0.243434	0.17902	0.164392	0.146812	0.288122	0.236322	0.17231	1.03252	0.871345	0.821423	0.96327	1.02044	0.945556	1.28038	1.12511	1.11357	0.141176	0.141578	0.113531	0.249607	0.199283	0.155132	0.356295	0.387965	0.208811	0.609123	0.63556	0.562154	0.690446	0.699035	0.562959	0.72413	0.647235	0.636767	0.13715	0.145068	0.138894	0.164258	0.256988	0.186266	0.256988	0.287988	0.350792	0.690983	0.644283	0.568058	0.762645
41	0.142384	0.142249	0.25001	0.181704	0.167747	0.147886	0.29349	0.238872	0.17231	1.06352	0.894024	0.83793	0.990915	1.04379	0.963807	1.32265	1.15222	1.14175	0.142249	0.144933	0.115007	0.25672	0.202907	0.157414	0.364078	0.398835	0.213777	0.625226	0.647235	0.577452	0.703866	0.712992	0.583357	0.747883	0.667633	0.647906	0.140371	0.147215	0.141847	0.165466	0.263296	0.189353	0.263161	0.294295	0.357234	0.706953	0.662668	0.579733	0.785861
42	0.144262	0.143189	0.254707	0.183716	0.169223	0.14963	0.299663	0.242763	0.175933	1.09505	0.904089	0.85967	1.01668	1.07278	0.989841	1.34842	1.1698	1.17342	0.143055	0.146678	0.116215	0.261685	0.206396	0.161842	0.372667	0.413731	0.218742	0.635291	0.665083	0.594764	0.727619	0.73245	0.599326	0.763718	0.687092	0.66817	0.141444	0.149899	0.144531	0.168552	0.271213	0.192305	0.269335	0.302616	0.365957	0.730974	0.683602	0.597582	0.807064
43	0.146946	0.143323	0.259806	0.186132	0.171236	0.151509	0.299797	0.246118	0.179691	1.11666	0.934015	0.871479	1.04406	1.08405	1.01185	1.37794	1.21127	1.19181	0.14547	0.149899	0.118362	0.269335	0.211093	0.163587	0.382195	0.416952	0.222097	0.653811	0.688836	0.607244	0.744394	0.754325	0.612209	0.780493	0.695949	0.680918	0.143055	0.151643	0.146275	0.170834	0.274434	0.194318	0.273226	0.309325	0.375351	0.752848	0.695412	0.61382	0.824376
44	0.147349	0.146678	0.265845	0.189487	0.173786	0.153388	0.304226	0.249473	0.181167	1.14028	0.959378	0.896842	1.06539	1.11424	1.03614	1.41968	1.2467	1.22241	0.147483	0.151509	0.118765	0.272824	0.213508	0.166808	0.392662	0.433056	0.225184	0.670854	0.703598	0.624555	0.769489	0.775394	0.631668	0.803307	0.709771	0.701719	0.144262	0.153254	0.148423	0.173786	0.283023	0.199954	0.278326	0.31684	0.386221	0.77016	0.717689	0.630058	0.849068
45	0.148423	0.148825	0.269066	0.190695	0.175665	0.15473	0.308789	0.252828	0.183985	1.17141	0.967833	0.914422	1.08767	1.13867	1.05533	1.44531	1.25663	1.24911	0.150972	0.154059	0.119436	0.281546	0.217132	0.167479	0.401653	0.441778	0.231222	0.69152	0.723191	0.63878	0.785056	0.794718	0.647637	0.82612	0.736879	0.722251	0.146946	0.155401	0.150435	0.177812	0.288256	0.201833	0.283828	0.325429	0.396285	0.790826	0.732719	0.648308	0.875371
46	0.150301	0.15057	0.275105	0.194318	0.17808	0.156474	0.314693	0.258062	0.186937	1.20107	0.996551	0.92905	1.10512	1.16376	1.08955	1.4751	1.29219	1.27179	0.152985	0.154998	0.123193	0.286109	0.222634	0.171773	0.412255	0.44983	0.235248	0.712186	0.742113	0.651529	0.806259	0.814982	0.657568	0.847726	0.754727	0.737147	0.147617	0.157414	0.151241	0.177141	0.293624	0.206664	0.29094	0.330797	0.407692	0.8127	0.756874	0.666023	0.889998
47	0.152448	0.152448	0.280741	0.194721	0.180764	0.158622	0.319927	0.260746	0.18895	1.23113	1.01843	0.957634	1.14122	1.18845	1.11169	1.52395	1.30601	1.30521	0.154461	0.159158	0.123059	0.290404	0.225184	0.175799	0.421649	0.461103	0.240482	0.724398	0.760363	0.666291	0.822899	0.832025	0.67904	0.864501	0.770965	0.750835	0.150301	0.158756	0.153119	0.179556	0.297784	0.209751	0.296845	0.339251	0.411047	0.835514	0.770026	0.680918	0.917106
48	0.152046	0.152717	0.285841	0.197002	0.182643	0.159158	0.323685	0.264503	0.190024	1.25341	1.03601	0.96837	1.16296	1.21288	1.1341	1.55468	1.34815	1.33272	0.15634	0.160232	0.123999	0.296711	0.229478	0.180227	0.429432	0.470631	0.245045	0.747212	0.782103	0.68991	0.836588	0.850678	0.686286	0.884362	0.799415	0.772844	0.152717	0.160903	0.154998	0.182643	0.305031	0.21324	0.303957	0.347706	0.421515	0.853899	0.787337	0.69662	0.936967
49	0.154461	0.155267	0.290269	0.197405	0.184522	0.159695	0.325563	0.266382	0.192037	1.27233	1.05882	0.993733	1.18604	1.24307	1.16416	1.58112	1.37566	1.35929	0.159427	0.161171	0.126414	0.302079	0.233772	0.182643	0.439094	0.482574	0.249071	0.758216	0.802367	0.702256	0.855241	0.870003	0.698767	0.914422	0.814713	0.793242	0.154193	0.164526	0.157145	0.18479	0.309057	0.216595	0.305836	0.355624	0.433995	0.8747	0.798878	0.71487	0.958439
50	0.154864	0.156206	0.296174	0.202236	0.185595	0.164124	0.331334	0.272287	0.193781	1.30467	1.07962	1.01198	1.20483	1.26012	1.18778	1.62701	1.39633	1.39525	0.159561	0.163855	0.125206	0.310802	0.236993	0.1864	0.45238	0.495323	0.25417	0.774991	0.820081	0.718225	0.876444	0.898319	0.720238	0.921937	0.830683	0.802367	0.15473	0.166137	0.159963	0.187877	0.31684	0.218876	0.312815	0.366494	0.441107	0.891609	0.825181	0.726948	0.987828
51	0.157951	0.157816	0.305165	0.205725	0.188011	0.166673	0.334957	0.272555	0.197002	1.32171	1.10029	1.03077	1.2369	1.29393	1.20697	1.64795	1.42988	1.42826	0.161171	0.166405	0.128561	0.314157	0.242227	0.1864	0.458821	0.507938	0.257794	0.794986	0.842358	0.733926	0.900063	0.913483	0.738623	0.952534	0.848263	0.830683	0.157145	0.168821	0.16144	0.191232	0.321537	0.223573	0.317109	0.368641	0.451172	0.914959	0.850276	0.751909	0.995209
52	0.15889	0.161037	0.310265	0.20653	0.190158	0.167881	0.341399	0.279534	0.198612	1.35888	1.12672	1.05332	1.27206	1.31715	1.22549	1.6662	1.45551	1.44705	0.163184	0.168418	0.13044	0.321269	0.243166	0.1915	0.469423	0.516929	0.262625	0.81619	0.861146	0.751372	0.920729	0.934283	0.754593	0.967296	0.865038	0.847055	0.158353	0.169357	0.162782	0.192842	0.329858	0.227867	0.329052	0.378571	0.457345	0.936699	0.866514	0.760766	1.02326
53	0.161171	0.159561	0.314827	0.209617	0.191232	0.168686	0.346901	0.278997	0.202236	1.3919	1.14028	1.07036	1.29125	1.33339	1.24186	1.69451	1.47939	1.47577	0.166271	0.172041	0.131782	0.3261	0.248936	0.194855	0.477743	0.529946	0.267456	0.829609	0.87376	0.766402	0.931197	0.962599	0.772441	0.988097	0.885972	0.855778	0.160232	0.172578	0.16466	0.195526	0.336165	0.231625	0.330931	0.387563	0.468752	0.950924	0.883959	0.778212	1.05694
54	0.163318	0.162782	0.322074	0.212569	0.193647	0.170565	0.348914	0.286378	0.202773	1.40451	1.17342	1.09559	1.31433	1.3613	1.27058	1.71894	1.51429	1.49979	0.168418	0.173249	0.134063	0.334286	0.253365	0.197807	0.490492	0.536119	0.274031	0.846652	0.89644	0.778748	0.95334	0.973335	0.785593	1.01359	0.900466	0.877518	0.163989	0.175128	0.165466	0.196734	0.34368	0.234577	0.339654	0.394272	0.477743	0.968772	0.906505	0.793779	1.07023
55	0.163855	0.162513	0.330931	0.214985	0.195392	0.169894	0.353342	0.291343	0.204517	1.43283	1.17866	1.11666	1.34708	1.38438	1.29662	1.73652	1.54475	1.5265	0.170297	0.175262	0.134869	0.33858	0.254975	0.201296	0.502167	0.551552	0.277789	0.86705	0.916569	0.795389	0.978166	0.990512	0.796731	1.03574	0.924621	0.896977	0.164929	0.176872	0.168552	0.199954	0.346096	0.236456	0.345693	0.402056	0.487406	0.997356	0.92395	0.810285	1.09814
56	0.164929	0.165197	0.337238	0.216997	0.199686	0.174188	0.355758	0.293758	0.207469	1.46826	1.21409	1.129	1.36076	1.41646	1.31755	1.77033	1.57977	1.54247	0.17137	0.17808	0.134734	0.346901	0.260612	0.20492	0.513171	0.563361	0.282486	0.884094	0.943006	0.814579	0.994001	1.01655	0.818874	1.04191	0.938309	0.917106	0.166539	0.177409	0.170431	0.204785	0.354282	0.24075	0.350256	0.412523	0.502301	1.02406	0.941128	0.822631	1.11599
57	0.166942	0.168284	0.346767	0.217668	0.201833	0.174994	0.362736	0.298321	0.211227	1.49174	1.2314	1.15048	1.38666	1.43672	1.33714	1.78067	1.59386	1.57722	0.174188	0.180362	0.135808	0.351195	0.264772	0.208946	0.523371	0.569803	0.286646	0.90221	0.9575	0.834038	1.01453	1.03252	0.83028	1.07358	0.964075	0.931063	0.16721	0.181704	0.171907	0.205591	0.360455	0.242629	0.357368	0.422186	0.51089	1.04875	0.957231	0.843029	1.14242
58	0.169223	0.170163	0.353476	0.221023	0.203444	0.176067	0.370654	0.300066	0.21069	1.52381	1.25864	1.17047	1.41713	1.46208	1.35043	1.79637	1.62312	1.60353	0.174725	0.181972	0.137687	0.360186	0.266382	0.211227	0.536253	0.583894	0.289464	0.925561	0.981655	0.849336	1.02903	1.0552	0.850276	1.09921	0.97159	0.950924	0.169492	0.181972	0.173786	0.207335	0.369446	0.245313	0.359649	0.430506	0.525115	1.06325	0.974006	0.865306	1.15464
59	0.169223	0.170028	0.364078	0.222768	0.204517	0.178483	0.375351	0.30275	0.214448	1.5524	1.27796	1.18725	1.44437	1.49603	1.36117	1.80563	1.64915	1.6152	0.17902	0.18479	0.140371	0.368104	0.273495	0.21579	0.543634	0.598521	0.295906	0.936967	0.995075	0.86799	1.05399	1.08002	0.861012	1.11008	0.987962	0.968101	0.169223	0.182643	0.175128	0.212435	0.374545	0.251218	0.369983	0.439497	0.528604	1.08807	0.993733	0.885167	1.18523
60	0.173115	0.173517	0.373338	0.225318	0.205859	0.179691	0.378035	0.30597	0.2174	1.56622	1.28709	1.22469	1.47336	1.51375	1.39512	1.81744	1.65801	1.63708	0.180764	0.187071	0.141042	0.370922	0.278192	0.2225	0.555041	0.604694	0.300468	0.9524	1.00474	0.885704	1.07304	1.0929	0.879933	1.14417	1.01601	0.982192	0.172846	0.185461	0.177678	0.213374	0.38206	0.253768	0.377229	0.449159	0.540548	1.10324	1.0144	0.902747	1.20281
61	0.174591	0.171773	0.377229	0.229075	0.208543	0.182509	0.384073	0.310131	0.219413	1.60071	1.31648	1.22724	1.51013	1.5371	1.41471	1.81368	1.69867	1.66875	0.183314	0.188279	0.142786	0.37884	0.283694	0.222634	0.564703	0.622543	0.308386	0.974409	1.02205	0.893622	1.09787	1.11948	0.898721	1.16671	1.03238	1.00407	0.174591	0.190561	0.178483	0.216595	0.389576	0.258599	0.378303	0.454125	0.550613	1.12149	1.03198	0.919924	1.23368
62	0.176604	0.174188	0.392394	0.230551	0.20814	0.183582	0.389978	0.314291	0.223171	1.6246	1.33969	1.25367	1.52999	1.57561	1.43336	1.83099	1.71223	1.68552	0.185327	0.190695	0.144262	0.385415	0.286512	0.226123	0.576647	0.63301	0.311338	0.996551	1.05144	0.911604	1.11706	1.1439	0.914556	1.17839	1.04594	1.0301	0.175799	0.191634	0.180362	0.218474	0.394407	0.260209	0.387294	0.465129	0.558799	1.15531	1.05251	0.94314	1.25998
63	0.179154	0.177946	0.399104	0.23337	0.214582	0.186266	0.394809	0.316304	0.221963	1.63614	1.35499	1.28078	1.54877	1.59131	1.45604	1.82442	1.71343	1.7078	0.186535	0.193379	0.145068	0.390112	0.28933	0.229612	0.587249	0.64804	0.313217	1.00541	1.07814	0.92489	1.12645	1.16457	0.930526	1.21234	1.05707	1.03493	0.179959	0.192037	0.183314	0.218876	0.400848	0.264503	0.392394	0.473717	0.570205	1.17396	1.07935	0.958305	1.27434
64	0.179422	0.179422	0.410242	0.23659	0.214179	0.185595	0.392394	0.323014	0.226123	1.65761	1.37982	1.2989	1.58098	1.60742	1.481	1.81999	1.73075	1.70766	0.188279	0.197539	0.145202	0.396554	0.293222	0.232833	0.605634	0.652334	0.322611	1.03681	1.09022	0.949985	1.15088	1.18711	0.944482	1.22428	1.08472	1.06392	0.180093	0.196063	0.183582	0.222768	0.404471	0.268932	0.397225	0.484051	0.583357	1.20402	1.09344	0.974543	1.30064
65	0.181569	0.181569	0.419904	0.237798	0.216595	0.189084	0.398835	0.323282	0.227599	1.68109	1.40263	1.31675	1.61131	1.62419	1.50301	1.83555	1.74739	1.72135	0.189219	0.196465	0.14802	0.405545	0.294698	0.237127	0.60711	0.669109	0.327308	1.0505	1.1129	0.962868	1.17866	1.20093	0.954413	1.242	1.10565	1.07559	0.180362	0.196599	0.185595	0.225586	0.416147	0.271347	0.405679	0.488613	0.593019	1.22589	1.10861	0.992525	1.32158
66	0.183582	0.181033	0.429969	0.238335	0.220487	0.190829	0.408229	0.328918	0.22827	1.69545	1.42894	1.33446	1.6305	1.63895	1.52032	1.83233	1.73128	1.72498	0.191768	0.198478	0.148557	0.412255	0.30181	0.23914	0.616101	0.675685	0.331468	1.07251	1.13477	0.981924	1.19999	1.21556	0.976153	1.27541	1.12914	1.08754	0.18318	0.201967	0.184924	0.228136	0.41977	0.275508	0.411584	0.500154	0.604426	1.25421	1.13384	1.00178	1.34479
67	0.185998	0.18318	0.440705	0.243434	0.221292	0.193647	0.412523	0.33281	0.232564	1.73692	1.43605	1.35781	1.64379	1.66553	1.54783	1.83274	1.7439	1.7447	0.193379	0.199954	0.149764	0.419636	0.305165	0.244911	0.633681	0.694204	0.333347	1.0823	1.14309	1.00017	1.20577	1.2365	0.987426	1.29232	1.13987	1.1121	0.184119	0.202638	0.188413	0.228807	0.428224	0.280741	0.416818	0.511561	0.611538	1.26844	1.15531	1.02836	1.366
68	0.185193	0.184522	0.451709	0.243703	0.224781	0.194586	0.413999	0.336165	0.234712	1.71209	1.47349	1.37405	1.66311	1.67103	1.55964	1.84079	1.75571	1.75235	0.198612	0.205188	0.151509	0.418294	0.309191	0.248668	0.638378	0.691788	0.341667	1.10243	1.16188	1.01333	1.24307	1.25139	1.01024	1.31393	1.15316	1.13249	0.185998	0.205054	0.190829	0.231759	0.433056	0.28517	0.421515	0.52015	0.625763	1.29366	1.17503	1.04795	1.38103
69	0.189084	0.1864	0.457077	0.246387	0.227599	0.195526	0.417354	0.338446	0.236188	1.73437	1.49295	1.40102	1.69196	1.67398	1.57883	1.82562	1.7647	1.7494	0.197002	0.207067	0.152717	0.426748	0.310265	0.252426	0.644551	0.711247	0.345559	1.12471	1.18201	1.02688	1.25689	1.27756	1.0242	1.33473	1.16242	1.14873	0.190024	0.20814	0.193244	0.235517	0.440571	0.286512	0.428493	0.527262	0.630729	1.31433	1.18953	1.06097	1.41149
70	0.190426	0.188548	0.462579	0.249473	0.226391	0.196197	0.421112	0.342875	0.238066	1.74698	1.51174	1.40478	1.70324	1.68136	1.59615	1.84481	1.76644	1.73262	0.201162	0.209482	0.153925	0.432921	0.319122	0.256586	0.655421	0.723996	0.352403	1.14457	1.19597	1.04768	1.27756	1.29809	1.04379	1.35848	1.18939	1.16671	0.191097	0.208006	0.193379	0.236993	0.446744	0.288793	0.431982	0.53679	0.643075	1.34546	1.21248	1.07291	1.44209
71	0.19311	0.190158	0.474254	0.252828	0.229746	0.200357	0.424735	0.34623	0.241556	1.75316	1.52878	1.44007	1.71773	1.6772	1.61024	1.84495	1.76269	1.75061	0.202504	0.212435	0.157682	0.446073	0.323819	0.261148	0.673538	0.739429	0.353208	1.1592	1.22012	1.07251	1.29769	1.32802	1.06513	1.36828	1.21918	1.18161	0.191232	0.21163	0.195392	0.239677	0.454393	0.293222	0.441913	0.544037	0.662533	1.36694	1.24455	1.09545	1.44987
72	0.194318	0.192171	0.481367	0.253097	0.233638	0.200223	0.430103	0.350927	0.243032	1.75195	1.55897	1.45618	1.71088	1.67586	1.63412	1.83555	1.7808	1.75182	0.203041	0.212972	0.157145	0.452783	0.324624	0.264235	0.679308	0.748286	0.359784	1.17785	1.24965	1.09613	1.31098	1.34573	1.07962	1.37928	1.2373	1.19798	0.192574	0.21324	0.200223	0.241019	0.465397	0.295637	0.451843	0.556786	0.668572	1.3919	1.25569	1.10659	1.47872
73	0.196063	0.19405	0.491834	0.256586	0.23498	0.203712	0.436276	0.356966	0.244776	1.74175	1.56448	1.47684	1.729	1.68002	1.66714	1.85058	1.79382	1.75182	0.206396	0.216058	0.159158	0.455198	0.332542	0.269469	0.69568	0.760229	0.366628	1.19785	1.25569	1.10176	1.33231	1.36908	1.09344	1.39096	1.24938	1.22697	0.196465	0.215253	0.201833	0.245582	0.468886	0.299663	0.458553	0.565509	0.675819	1.41015	1.27421	1.12887	1.50409
74	0.197539	0.193915	0.493713	0.260075	0.237395	0.203175	0.443791	0.359247	0.247997	1.75007	1.58568	1.48852	1.72189	1.70283	1.65949	1.85703	1.76725	1.7596	0.208409	0.219816	0.159695	0.463921	0.331736	0.272824	0.701585	0.770428	0.373338	1.22415	1.28186	1.11518	1.35607	1.37673	1.11156	1.40075	1.26629	1.23502	0.196599	0.217266	0.203846	0.24746	0.47251	0.302884	0.458285	0.575439	0.684408	1.43887	1.29138	1.15571	1.52529
75	0.19821	0.197136	0.497605	0.262625	0.241153	0.208677	0.444328	0.364078	0.246521	1.75879	1.61386	1.51764	1.72846	1.68109	1.67546	1.86629	1.75356	1.74913	0.21163	0.221292	0.162647	0.474254	0.336702	0.276044	0.713528	0.780493	0.375351	1.22589	1.28279	1.14417	1.37043	1.39995	1.12471	1.40773	1.28279	1.25891	0.200625	0.221023	0.203175	0.250278	0.487808	0.307312	0.468081	0.579465	0.70078	1.46047	1.3295	1.16497	1.54851
76	0.20076	0.199552	0.508206	0.265174	0.242361	0.20908	0.450367	0.368641	0.251352	1.76255	1.62741	1.53468	1.7384	1.69357	1.68284	1.85649	1.77047	1.75061	0.213508	0.221829	0.162647	0.485661	0.342204	0.282083	0.727888	0.790692	0.382731	1.26199	1.31124	1.1443	1.39981	1.42263	1.13665	1.41887	1.30856	1.26817	0.200089	0.221158	0.205725	0.252694	0.489284	0.313486	0.474791	0.590469	0.713663	1.49429	1.32185	1.18684	1.57306
77	0.201431	0.200089	0.503778	0.265309	0.247058	0.210422	0.458285	0.372935	0.256049	1.75611	1.64352	1.55924	1.72887	1.68686	1.67921	1.86374	1.76671	1.76483	0.216058	0.224244	0.163855	0.494652	0.346901	0.285304	0.740234	0.803172	0.386086	1.25394	1.34211	1.16832	1.41189	1.43202	1.15088	1.43363	1.33312	1.29635	0.20398	0.224378	0.208677	0.252157	0.49841	0.315901	0.479622	0.600668	0.719165	1.50677	1.35727	1.21033	1.58152
78	0.20237	0.201028	0.509548	0.269737	0.247863	0.212032	0.456272	0.3779	0.255244	1.76819	1.656	1.57373	1.74108	1.69196	1.68928	1.87179	1.77329	1.7494	0.218339	0.226391	0.166539	0.50002	0.349719	0.287585	0.747212	0.819008	0.388502	1.273	1.35271	1.18309	1.43028	1.46946	1.17007	1.46181	1.34761	1.31272	0.204785	0.223842	0.210959	0.258599	0.504717	0.316706	0.483648	0.61127	0.725338	1.53764	1.37861	1.21006	1.60983
79	0.205456	0.202907	0.510353	0.272689	0.249339	0.211361	0.465666	0.380048	0.258733	1.76752	1.6666	1.57092	1.72685	1.69653	1.68955	1.85072	1.76698	1.7396	0.217803	0.231222	0.16721	0.507401	0.353879	0.289062	0.761034	0.832427	0.394943	1.29071	1.36533	1.20147	1.45054	1.48664	1.18778	1.4653	1.36586	1.32775	0.205591	0.22988	0.212837	0.258196	0.513306	0.323282	0.492237	0.622811	0.740636	1.5579	1.39324	1.23408	1.62741
80	0.205725	0.203041	0.509011	0.27336	0.251889	0.215253	0.468081	0.383537	0.25927	1.75879	1.67693	1.60769	1.71974	1.68646	1.69317	1.88105	1.75745	1.7596	0.220755	0.231491	0.170297	0.509146	0.359381	0.295503	0.770831	0.835111	0.402056	1.2985	1.3813	1.222	1.46745	1.50154	1.20093	1.47242	1.38478	1.34815	0.206798	0.229344	0.213643	0.263161	0.522297	0.327039	0.500289	0.628179	0.751372	1.57373	1.41203	1.25408	1.64164
81	0.207738	0.203578	0.508877	0.27591	0.252157	0.216729	0.46996	0.389307	0.261148	1.7553	1.69666	1.60796	1.7125	1.68807	1.68888	1.87112	1.74658	1.74792	0.224915	0.233772	0.170968	0.521492	0.36381	0.302481	0.788008	0.851618	0.408632	1.30896	1.40478	1.24549	1.48664	1.52462	1.23086	1.47966	1.40143	1.35821	0.209348	0.232967	0.215387	0.266382	0.524847	0.329052	0.503375	0.644551	0.75835	1.60312	1.4437	1.27622	1.6772
82	0.207201	0.206933	0.509146	0.276447	0.254304	0.220218	0.478146	0.392125	0.264772	1.75249	1.70471	1.61024	1.7345	1.69894	1.68418	1.85434	1.74873	1.76282	0.22572	0.235517	0.171639	0.534241	0.369312	0.306105	0.787874	0.865038	0.411316	1.33446	1.42102	1.25502	1.50167	1.54918	1.24025	1.49818	1.41766	1.37781	0.211093	0.233906	0.218474	0.267187	0.535314	0.333213	0.506998	0.6522	0.767073	1.60272	1.46128	1.2985	1.6878
83	0.209885	0.206933	0.514648	0.278997	0.257794	0.219547	0.480561	0.395883	0.265577	1.75436	1.71156	1.63238	1.7243	1.67089	1.687	1.86736	1.74994	1.75477	0.228538	0.237798	0.17231	0.537864	0.370385	0.30597	0.804514	0.870137	0.415341	1.33634	1.4288	1.27541	1.53415	1.56595	1.25716	1.52945	1.43793	1.4135	0.209348	0.234712	0.221158	0.27175	0.537327	0.336836	0.516258	0.659044	0.77687	1.63184	1.48329	1.30789	1.69585
84	0.212569	0.208677	0.512366	0.282217	0.259135	0.223976	0.487942	0.396822	0.270542	1.75665	1.7188	1.64432	1.72766	1.69263	1.6972	1.86226	1.75061	1.74256	0.230551	0.238201	0.174054	0.543634	0.378303	0.313351	0.807869	0.887449	0.419502	1.35244	1.47389	1.29353	1.55454	1.57991	1.26226	1.53871	1.45806	1.42249	0.214985	0.23753	0.22156	0.272421	0.549942	0.341399	0.515184	0.667499	0.790155	1.65855	1.50543	1.30494	1.71303
85	0.21163	0.212166	0.515855	0.283157	0.261283	0.224513	0.489687	0.4038	0.27014	1.73772	1.7188	1.64365	1.71598	1.68176	1.70082	1.87595	1.75356	1.75088	0.232564	0.24585	0.174859	0.553297	0.382195	0.316975	0.833635	0.898989	0.426211	1.36573	1.48449	1.30037	1.56273	1.60567	1.29138	1.5532	1.46758	1.43377	0.218205	0.239945	0.223305	0.274434	0.553833	0.346364	0.530617	0.682663	0.799415	1.65573	1.51187	1.33688	1.73786
86	0.212569	0.212837	0.515587	0.284633	0.26249	0.228002	0.490358	0.408095	0.274568	1.75651	1.7133	1.63708	1.71048	1.68552	1.69881	1.87501	1.75557	1.75504	0.236322	0.246521	0.17808	0.560006	0.387563	0.321806	0.840077	0.918314	0.433056	1.37271	1.50543	1.32574	1.57172	1.62151	1.30722	1.58447	1.49268	1.44611	0.2174	0.2433	0.224513	0.276447	0.564569	0.350927	0.535582	0.690312	0.811358	1.6827	1.53804	1.34439	1.73517
87	0.213643	0.213374	0.517063	0.287183	0.26598	0.230149	0.499349	0.409437	0.277521	1.74685	1.72082	1.64379	1.71612	1.67224	1.70256	1.86508	1.74443	1.74242	0.238872	0.249071	0.178214	0.562422	0.388099	0.327979	0.852557	0.919388	0.434263	1.38411	1.52771	1.33983	1.59682	1.63117	1.30306	1.58501	1.50932	1.47228	0.222365	0.245716	0.227196	0.278192	0.57195	0.353208	0.540682	0.702793	0.821155	1.67935	1.55173	1.36734	1.75879
88	0.216192	0.216461	0.517332	0.287988	0.265711	0.230551	0.505656	0.414805	0.28007	1.73397	1.71746	1.65372	1.72685	1.67908	1.69223	1.87139	1.72994	1.74229	0.239811	0.253768	0.179825	0.572889	0.394675	0.329187	0.862488	0.93737	0.442584	1.40465	1.54287	1.35781	1.6105	1.66392	1.31742	1.59843	1.5214	1.48261	0.220352	0.247326	0.230551	0.281681	0.577989	0.361528	0.551686	0.71326	0.835111	1.70995	1.58662	1.36975	1.76094
89	0.219413	0.218339	0.519747	0.292685	0.270274	0.231625	0.505791	0.419904	0.280876	1.73893	1.73289	1.64043	1.698	1.67921	1.69814	1.86226	1.73236	1.74953	0.243166	0.252426	0.181838	0.582686	0.400311	0.332139	0.875505	0.945556	0.441376	1.4233	1.56193	1.37633	1.62392	1.69089	1.34506	1.59896	1.56032	1.49483	0.221963	0.250278	0.23337	0.285975	0.586578	0.365152	0.556652	0.728156	0.846921	1.70954	1.59413	1.40129	1.77396
90	0.218071	0.219547	0.521626	0.294966	0.272153	0.232162	0.514513	0.420978	0.279399	1.73719	1.71692	1.65264	1.70807	1.66915	1.69827	1.87622	1.72632	1.73115	0.243434	0.253365	0.181838	0.588054	0.402727	0.336433	0.890669	0.957768	0.455467	1.42437	1.57977	1.3864	1.63131	1.69451	1.36076	1.62057	1.55669	1.5222	0.224244	0.251486	0.234846	0.286378	0.590738	0.370654	0.564838	0.733255	0.853765	1.7078	1.62245	1.41672	1.77543
91	0.220084	0.220084	0.527933	0.296442	0.273226	0.23337	0.514379	0.424735	0.285572	1.74068	1.71934	1.65385	1.71625	1.67935	1.69384	1.87769	1.72833	1.73585	0.246253	0.257928	0.183851	0.597984	0.410108	0.341399	0.899526	0.979642	0.461774	1.44799	1.59829	1.39364	1.63386	1.71988	1.37512	1.61574	1.57883	1.52475	0.227331	0.254975	0.235919	0.290135	0.600266	0.374009	0.56618	0.747883	0.863964	1.72793	1.64379	1.42451	1.78979
92	0.221292	0.223171	0.536119	0.297248	0.274702	0.236725	0.524981	0.430103	0.28772	1.72095	1.72753	1.66069	1.69438	1.66043	1.69814	1.87152	1.73598	1.74819	0.247595	0.261014	0.185058	0.60456	0.414268	0.344754	0.909994	0.984339	0.466739	1.46785	1.62124	1.42075	1.65009	1.72511	1.38277	1.60769	1.5846	1.54086	0.228002	0.25672	0.237664	0.294564	0.606036	0.381255	0.58121	0.756203	0.878726	1.73907	1.66043	1.43927	1.79248
93	0.224915	0.222634	0.541621	0.300871	0.278594	0.24075	0.526323	0.433861	0.289598	1.72887	1.73464	1.65586	1.70297	1.66217	1.70391	1.8891	1.72269	1.72967	0.252694	0.263161	0.188682	0.61543	0.417757	0.350256	0.915898	0.994807	0.474254	1.47161	1.62258	1.43108	1.65331	1.73678	1.39673	1.62715	1.6148	1.56837	0.22988	0.261014	0.237664	0.295235	0.615027	0.385013	0.589664	0.770965	0.890535	1.74242	1.68243	1.46168	1.79825
94	0.226391	0.226123	0.550076	0.299797	0.278728	0.239543	0.532496	0.436813	0.292685	1.73262	1.71733	1.656	1.71088	1.66982	1.68606	1.86441	1.73303	1.74108	0.253499	0.266248	0.188816	0.61959	0.421783	0.354684	0.931868	1.00407	0.480964	1.48355	1.64338	1.46128	1.66955	1.75155	1.39834	1.63533	1.61909	1.57347	0.229746	0.260209	0.240079	0.298455	0.620261	0.390918	0.591543	0.782372	0.899124	1.72766	1.69438	1.46732	1.7906
95	0.227331	0.225586	0.554773	0.30946	0.281412	0.241556	0.536253	0.435739	0.294698	1.72068	1.7133	1.65855	1.71303	1.66096	1.68257	1.87152	1.7341	1.7286	0.254439	0.269066	0.189084	0.630326	0.430908	0.356831	0.947435	1.01843	0.485124	1.49952	1.64969	1.45309	1.63466	1.78429	1.41766	1.62567	1.65103	1.58662	0.232967	0.263967	0.242495	0.299126	0.62885	0.395212	0.604292	0.787874	0.903418	1.75275	1.70619	1.47027	1.79436
96	0.226123	0.226794	0.555444	0.307312	0.284767	0.242763	0.540816	0.439363	0.295906	1.72417	1.71853	1.65466	1.71827	1.65801	1.698	1.88252	1.72591	1.73356	0.25927	0.270274	0.190024	0.632607	0.432116	0.361797	0.962331	1.03869	0.492505	1.50717	1.67921	1.4755	1.66392	1.78979	1.44584	1.62782	1.65398	1.61252	0.234443	0.26343	0.245179	0.30436	0.638109	0.398567	0.613014	0.796328	0.928781	1.7549	1.72484	1.49764	1.79677
97	0.231625	0.229746	0.564972	0.31107	0.284499	0.242227	0.545245	0.444462	0.299529	1.74027	1.71276	1.65653	1.71008	1.65989	1.68928	1.88387	1.73719	1.72511	0.257123	0.273226	0.192037	0.642672	0.440302	0.366359	0.970248	1.04312	0.500557	1.50771	1.68807	1.49174	1.67291	1.78349	1.45484	1.62956	1.67318	1.62902	0.236322	0.268395	0.248668	0.30691	0.653542	0.405277	0.624421	0.809614	0.936565	1.73933	1.73746	1.50368	1.80254
98	0.232564	0.231893	0.570071	0.312949	0.287049	0.244105	0.552357	0.448488	0.299529	1.7239	1.72296	1.65197	1.70807	1.66163	1.67854	1.87461	1.71894	1.72873	0.264772	0.275239	0.192305	0.652066	0.444731	0.374814	0.97508	1.06472	0.506193	1.51509	1.71639	1.50932	1.66217	1.80509	1.46208	1.61842	1.68176	1.61614	0.235919	0.269066	0.248936	0.307715	0.657031	0.406887	0.635157	0.825449	0.949716	1.76792	1.76805	1.52891	1.81757
99	0.233906	0.23243	0.576379	0.31523	0.288256	0.245716	0.559335	0.450635	0.302347	1.71585	1.72994	1.6505	1.70216	1.6674	1.70807	1.88226	1.71451	1.73209	0.264772	0.2743	0.193647	0.661997	0.447549	0.374143	0.996149	1.07157	0.513842	1.51455	1.72846	1.51174	1.65747	1.83743	1.47027	1.63292	1.67573	1.63627	0.236993	0.27175	0.250278	0.313217	0.666023	0.41145	0.642001	0.838869	0.957902	1.76175	1.75436	1.54059	1.8012
100	0.235785	0.23498	0.588456	0.317109	0.291343	0.247729	0.556115	0.454661	0.306105	1.72712	1.7286	1.64325	1.70324	1.65479	1.68727	1.87836	1.72001	1.72444	0.267858	0.279265	0.195392	0.664546	0.45238	0.375619	1.01091	1.09089	0.525249	1.5222	1.73746	1.5316	1.67049	1.82965	1.4802	1.63573	1.69666	1.636	0.241556	0.275642	0.253902	0.314559	0.672196	0.420173	0.653005	0.853497	0.963404	1.77154	1.78067	1.54099	1.81314
101	0.237798	0.236456	0.594495	0.319659	0.292953	0.248668	0.56779	0.462176	0.305568	1.73652	1.72712	1.6509	1.71572	1.66928	1.70552	1.86722	1.72753	1.729	0.270408	0.284096	0.196868	0.677295	0.45909	0.385147	1.01843	1.10619	0.530886	1.51925	1.74752	1.543	1.66365	1.81757	1.50248	1.64137	1.70122	1.64875	0.241958	0.277923	0.255244	0.315498	0.681455	0.417623	0.662399	0.861817	0.980582	1.77007	1.79838	1.56984	1.79771
102	0.238335	0.238872	0.602815	0.322611	0.295503	0.250815	0.569132	0.463653	0.310936	1.71156	1.73008	1.65076	1.7027	1.66311	1.698	1.88937	1.71773	1.73008	0.270945	0.283023	0.197539	0.683468	0.463518	0.387026	1.03439	1.11719	0.533704	1.52945	1.75893	1.55307	1.65439	1.82549	1.49348	1.63224	1.69304	1.65774	0.243569	0.278192	0.258465	0.318988	0.691923	0.427822	0.665486	0.872016	0.998564	1.75584	1.7851	1.5846	1.80871
103	0.241153	0.24075	0.611538	0.326503	0.292819	0.251486	0.578526	0.465263	0.313217	1.72028	1.72739	1.64969	1.72256	1.65882	1.6874	1.8734	1.73155	1.72323	0.274971	0.288256	0.199418	0.690849	0.469691	0.394675	1.04728	1.12713	0.544574	1.52435	1.74524	1.56917	1.6721	1.84334	1.52032	1.63587	1.71598	1.67036	0.244911	0.279936	0.259404	0.321135	0.700645	0.428359	0.681589	0.876042	1.0038	1.76725	1.79422	1.5948	1.80965
104	0.243703	0.240348	0.621335	0.325161	0.296979	0.251352	0.581612	0.470094	0.314827	1.72565	1.73088	1.65076	1.71021	1.6662	1.7027	1.87501	1.7188	1.72175	0.276447	0.292282	0.198478	0.698364	0.472644	0.394809	1.05681	1.13491	0.547929	1.53683	1.7651	1.59454	1.66311	1.82723	1.51992	1.64231	1.70619	1.6721	0.250681	0.283962	0.261283	0.324758	0.708832	0.437887	0.686152	0.888522	1.01037	1.7647	1.78349	1.60715	1.80778
105	0.244642	0.242763	0.625226	0.330529	0.301408	0.25417	0.586712	0.476536	0.316304	1.72712	1.71706	1.64043	1.70001	1.66808	1.70069	1.87903	1.71894	1.72269	0.277923	0.29094	0.201699	0.708429	0.482574	0.397896	1.07479	1.15692	0.55947	1.52838	1.77879	1.59829	1.6611	1.8428	1.53992	1.636	1.70391	1.66365	0.247058	0.288391	0.26343	0.327039	0.71165	0.440302	0.701048	0.897379	1.03158	1.75852	1.81542	1.62017	1.79248
106	0.243971	0.247058	0.640257	0.333078	0.299395	0.254707	0.588993	0.478817	0.318719	1.71357	1.71666	1.64889	1.71598	1.67827	1.69116	1.87957	1.71491	1.72685	0.282083	0.29349	0.203175	0.71487	0.485527	0.404203	1.08405	1.16953	0.566045	1.52475	1.78657	1.60809	1.66915	1.84173	1.53321	1.63426	1.69022	1.66418	0.251755	0.288793	0.264638	0.330126	0.719702	0.442315	0.710039	0.913885	1.04567	1.77745	1.80845	1.63587	1.79811
107	0.245582	0.244374	0.647906	0.334018	0.305165	0.25833	0.595032	0.483648	0.320598	1.71974	1.7231	1.65237	1.72068	1.66432	1.68727	1.87434	1.7243	1.72108	0.281412	0.298724	0.204249	0.726277	0.490492	0.409303	1.09572	1.18483	0.572889	1.52999	1.77946	1.61628	1.65747	1.84186	1.55012	1.63936	1.71263	1.66418	0.251486	0.291343	0.266382	0.332542	0.730169	0.448757	0.716212	0.91979	1.04983	1.76792	1.81851	1.6254	1.8016
108	0.247729	0.245984	0.652737	0.336567	0.306239	0.256183	0.599192	0.48754	0.32194	1.71921	1.7023	1.64902	1.71115	1.65908	1.69008	1.86803	1.72632	1.71692	0.283828	0.301005	0.205993	0.733524	0.495457	0.413731	1.10257	1.18872	0.582149	1.54461	1.79932	1.62218	1.66485	1.83743	1.54528	1.64513	1.70713	1.6666	0.254841	0.293222	0.271482	0.335628	0.739965	0.45493	0.721983	0.932136	1.05359	1.7604	1.79798	1.63976	1.81033
109	0.250547	0.246789	0.659715	0.339788	0.30597	0.260209	0.608452	0.485527	0.329187	1.70579	1.71907	1.65305	1.70686	1.66633	1.68995	1.8691	1.72538	1.71907	0.287049	0.300468	0.208006	0.74426	0.500825	0.417757	1.11464	1.20711	0.586443	1.52556	1.77933	1.63332	1.66244	1.84723	1.54139	1.6356	1.71276	1.67895	0.256988	0.295906	0.269737	0.335628	0.746407	0.4607	0.728693	0.947435	1.0709	1.7604	1.80241	1.65506	1.79221
110	0.251084	0.250815	0.662936	0.338446	0.310936	0.261417	0.611404	0.494115	0.329992	1.70391	1.7078	1.64701	1.71008	1.66579	1.68257	1.8891	1.7184	1.71733	0.288793	0.302884	0.208409	0.747078	0.502167	0.423662	1.1278	1.21731	0.588993	1.52999	1.78308	1.63372	1.65976	1.83703	1.55361	1.6466	1.71384	1.66472	0.257928	0.298187	0.273092	0.342606	0.758082	0.461908	0.734195	0.95079	1.08901	1.76644	1.82844	1.66177	1.79865
111	0.254304	0.253231	0.678637	0.343412	0.311607	0.263161	0.613685	0.49841	0.3312	1.71612	1.72565	1.63439	1.70189	1.65412	1.698	1.87783	1.72873	1.71008	0.291343	0.307983	0.21069	0.753654	0.50928	0.427956	1.14001	1.23757	0.60295	1.53119	1.77409	1.62795	1.66579	1.82844	1.56005	1.62755	1.71666	1.66861	0.258465	0.300603	0.274971	0.34207	0.758082	0.468215	0.744796	0.960452	1.0976	1.77154	1.81529	1.67156	1.79409
112	0.25511	0.254841	0.681455	0.344619	0.314157	0.263832	0.62214	0.501765	0.332273	1.71115	1.70901	1.64942	1.69908	1.66351	1.68552	1.89541	1.72659	1.72672	0.295503	0.310936	0.212301	0.763987	0.516526	0.432385	1.15289	1.24374	0.607244	1.53468	1.77275	1.63654	1.66633	1.84897	1.5634	1.63802	1.71706	1.67291	0.261819	0.302481	0.275776	0.344351	0.773783	0.470899	0.761034	0.972932	1.11102	1.77262	1.81865	1.67009	1.81529
113	0.256317	0.254707	0.687897	0.348779	0.316169	0.266382	0.627776	0.504717	0.336031	1.70632	1.72471	1.64674	1.70672	1.66365	1.69035	1.88387	1.71263	1.7184	0.29604	0.314022	0.214314	0.770026	0.52592	0.438423	1.16806	1.2679	0.61798	1.53119	1.78188	1.65815	1.65385	1.83086	1.56099	1.63936	1.71921	1.67398	0.262625	0.30691	0.277655	0.348108	0.78358	0.478683	0.758753	0.9783	1.1235	1.77704	1.81328	1.69035	1.81502
114	0.259806	0.25833	0.698767	0.351195	0.317243	0.266785	0.633413	0.51344	0.335494	1.71424	1.69921	1.64902	1.7023	1.65318	1.69733	1.86722	1.72645	1.72551	0.297516	0.315633	0.216729	0.784519	0.529007	0.439094	1.18429	1.28038	0.624153	1.52918	1.79248	1.65412	1.65922	1.84012	1.5677	1.63453	1.72498	1.67975	0.266382	0.309862	0.281412	0.347035	0.782774	0.483916	0.764255	0.990378	1.13719	1.76134	1.81194	1.68579	1.79811
115	0.25833	0.258867	0.702658	0.351061	0.32033	0.266919	0.63301	0.510756	0.340996	1.70887	1.71182	1.65211	1.70458	1.66593	1.68861	1.87555	1.71531	1.71773	0.299126	0.316035	0.216192	0.7919	0.533167	0.447146	1.19919	1.28883	0.626971	1.54005	1.78899	1.66888	1.66687	1.84683	1.56206	1.63037	1.71035	1.66687	0.267053	0.310533	0.282486	0.352805	0.799281	0.487808	0.779017	1.00138	1.14028	1.77798	1.82146	1.68606	1.80885
116	0.262625	0.260075	0.71165	0.351598	0.321403	0.269737	0.640257	0.513171	0.341801	1.70793	1.72511	1.6568	1.70417	1.65264	1.67197	1.86924	1.72122	1.71169	0.302481	0.318317	0.217132	0.803843	0.534643	0.448757	1.21019	1.30105	0.631534	1.53388	1.78134	1.65318	1.65613	1.85018	1.57669	1.65009	1.73142	1.65211	0.271213	0.312949	0.28678	0.356295	0.801428	0.495592	0.786129	1.00554	1.1596	1.77342	1.81865	1.69304	1.81717
117	0.263967	0.262625	0.720909	0.357234	0.327442	0.270945	0.649919	0.521089	0.345425	1.71008	1.71303	1.65734	1.70605	1.65439	1.69384	1.87729	1.71156	1.71907	0.30597	0.323819	0.217266	0.810553	0.542024	0.450367	1.21368	1.31983	0.640793	1.53187	1.79355	1.64942	1.67935	1.84307	1.55092	1.64795	1.72404	1.66673	0.271616	0.316169	0.288122	0.358308	0.80183	0.497873	0.792705	1.01708	1.16014	1.78053	1.82683	1.68928	1.79986
118	0.265174	0.264235	0.726814	0.358442	0.330126	0.272555	0.651663	0.525115	0.344888	1.71746	1.71813	1.65184	1.69908	1.66257	1.68847	1.8793	1.72565	1.7125	0.30597	0.324892	0.21901	0.817263	0.550747	0.461774	1.23797	1.32359	0.649114	1.52462	1.79315	1.65815	1.66445	1.85971	1.56125	1.64419	1.71907	1.67224	0.273226	0.316438	0.290806	0.362333	0.830415	0.501228	0.802099	1.03037	1.17879	1.78134	1.81704	1.67814	1.80174
119	0.268932	0.266651	0.732987	0.363944	0.329589	0.274971	0.654079	0.53102	0.349182	1.72511	1.71706	1.65452	1.70914	1.65788	1.69411	1.88507	1.72108	1.71504	0.309996	0.328381	0.219681	0.831757	0.556517	0.465129	1.24307	1.34627	0.652871	1.55025	1.77101	1.65761	1.66687	1.86239	1.56743	1.64218	1.7027	1.67747	0.275508	0.318182	0.292685	0.362736	0.824376	0.501631	0.811895	1.03815	1.19114	1.78375	1.8275	1.68445	1.78671
120	0.267858	0.266919	0.734061	0.366762	0.332676	0.276581	0.663473	0.532496	0.34784	1.71317	1.70753	1.64982	1.70525	1.64996	1.68566	1.87796	1.71464	1.7137	0.310399	0.326637	0.223305	0.832427	0.553028	0.466739	1.24884	1.35593	0.656897	1.54622	1.79717	1.6764	1.66781	1.8428	1.57092	1.63681	1.7235	1.67344	0.273763	0.32449	0.294832	0.366896	0.830817	0.512366	0.818068	1.04446	1.2012	1.77798	1.81569	1.68901	1.79556
121	0.270676	0.270811	0.747883	0.367701	0.332139	0.275508	0.66307	0.535582	0.350658	1.72591	1.72122	1.64338	1.70887	1.65962	1.69478	1.86991	1.73222	1.69773	0.311875	0.334823	0.224781	0.835917	0.562825	0.473449	1.27622	1.36076	0.666291	1.53898	1.79449	1.65976	1.66794	1.84213	1.56756	1.64003	1.71759	1.66365	0.276179	0.325563	0.294161	0.366225	0.843163	0.517332	0.828536	1.05211	1.21972	1.78483	1.8118	1.6866	1.80388
122	0.271482	0.269335	0.758082	0.368372	0.335762	0.278997	0.673135	0.542024	0.357234	1.70914	1.7133	1.64942	1.73155	1.66163	1.68002	1.86776	1.71558	1.68794	0.316304	0.332944	0.226525	0.852557	0.572487	0.480159	1.27286	1.38036	0.667767	1.54421	1.78188	1.65144	1.65895	1.84924	1.56246	1.63533	1.72632	1.67452	0.277923	0.325161	0.299261	0.370519	0.849739	0.522834	0.837661	1.06942	1.2373	1.7698	1.82039	1.68311	1.7906
123	0.274166	0.274166	0.767073	0.371325	0.337909	0.28262	0.66978	0.545916	0.355892	1.71357	1.71746	1.63104	1.71813	1.65613	1.70417	1.86951	1.72887	1.70954	0.316304	0.337238	0.228002	0.854838	0.574231	0.485795	1.2989	1.4076	0.680113	1.53267	1.77946	1.66217	1.66499	1.87286	1.57387	1.63869	1.7231	1.65331	0.28262	0.329321	0.302079	0.375619	0.86128	0.524176	0.845981	1.08271	1.23609	1.76658	1.80979	1.69948	1.79288
124	0.274166	0.274971	0.767744	0.375216	0.340459	0.284767	0.681858	0.546989	0.360186	1.69559	1.72632	1.64486	1.71531	1.65479	1.69089	1.87823	1.71692	1.70793	0.318317	0.339117	0.229075	0.856046	0.575439	0.486869	1.30883	1.41095	0.687092	1.5316	1.79597	1.6513	1.65425	1.86145	1.55629	1.63037	1.72135	1.67425	0.284633	0.331065	0.303823	0.378437	0.870808	0.526323	0.84625	1.08472	1.25542	1.77114	1.8212	1.68928	1.80751
125	0.274166	0.277386	0.781567	0.375887	0.341935	0.287317	0.691923	0.558799	0.363541	1.69988	1.7086	1.63989	1.70283	1.66217	1.70525	1.87903	1.70471	1.70834	0.322343	0.342204	0.232564	0.878323	0.585907	0.495189	1.31272	1.41833	0.692862	1.53858	1.81207	1.66378	1.67318	1.83958	1.574	1.63761	1.72618	1.66781	0.285707	0.334823	0.304897	0.376693	0.879262	0.533972	0.860609	1.10847	1.26951	1.78053	1.8275	1.69357	1.79946
126	0.278057	0.278057	0.787874	0.37884	0.346096	0.289867	0.696754	0.555041	0.365017	1.70458	1.70498	1.64338	1.69518	1.66029	1.68485	1.86374	1.71719	1.70726	0.322745	0.345022	0.230149	0.886778	0.588322	0.496263	1.34117	1.43296	0.700109	1.52838	1.79194	1.65721	1.66539	1.85461	1.56273	1.63372	1.73316	1.65801	0.286512	0.338178	0.30691	0.379511	0.882349	0.53679	0.871076	1.11626	1.27555	1.77825	1.81596	1.68539	1.7855
127	0.278192	0.278057	0.79351	0.382866	0.346632	0.288122	0.701048	0.563898	0.365957	1.69398	1.70914	1.6466	1.70834	1.66754	1.69438	1.8738	1.71813	1.71625	0.328516	0.349048	0.23243	0.894024	0.599326	0.499618	1.34359	1.45443	0.705208	1.53079	1.77919	1.67036	1.65398	1.84763	1.56179	1.62325	1.72927	1.66351	0.288927	0.33858	0.307983	0.384208	0.887717	0.548331	0.869869	1.12377	1.2942	1.77033	1.80455	1.69975	1.78738
128	0.28423	0.28101	0.803172	0.384476	0.350121	0.288793	0.704537	0.564838	0.367701	1.71142	1.71867	1.65707	1.70122	1.65586	1.69277	1.86293	1.71853	1.70538	0.329589	0.35039	0.23337	0.895635	0.603084	0.507267	1.35083	1.45725	0.712857	1.53012	1.77637	1.66982	1.667	1.84307	1.57065	1.62741	1.71827	1.67076	0.291075	0.341399	0.311338	0.38555	0.904894	0.542695	0.878323	1.14001	1.30561	1.77235	1.81234	1.69492	1.79637
129	0.28423	0.281815	0.812432	0.385952	0.351866	0.293893	0.707221	0.566716	0.371996	1.70216	1.72565	1.64754	1.70619	1.65439	1.67801	1.86132	1.69814	1.70995	0.333749	0.351463	0.237932	0.913885	0.603889	0.510622	1.36009	1.46906	0.717554	1.53254	1.79771	1.6454	1.67103	1.84481	1.5736	1.63386	1.72041	1.67398	0.28933	0.343143	0.314827	0.386892	0.912007	0.553431	0.889193	1.15343	1.31903	1.78375	1.79677	1.69169	1.78939
130	0.285572	0.285841	0.818874	0.384073	0.353879	0.294429	0.713797	0.572218	0.371996	1.69666	1.7078	1.65224	1.70713	1.65358	1.67116	1.86897	1.70525	1.70297	0.33442	0.353074	0.234712	0.92811	0.612612	0.518405	1.38304	1.48959	0.724264	1.53401	1.78483	1.66727	1.66902	1.86172	1.57212	1.64513	1.71719	1.67975	0.292551	0.343948	0.314962	0.389576	0.913214	0.55531	0.897782	1.16725	1.32762	1.76939	1.7914	1.68539	1.80455
131	0.287049	0.283962	0.822631	0.388234	0.356966	0.295369	0.715676	0.575305	0.380316	1.71451	1.70283	1.63667	1.69169	1.65855	1.7027	1.84347	1.71021	1.7078	0.337373	0.362468	0.238872	0.928781	0.623884	0.523102	1.40089	1.49389	0.728961	1.53522	1.78255	1.66459	1.66633	1.86038	1.56354	1.64231	1.71276	1.67975	0.294027	0.348377	0.315767	0.395346	0.92811	0.558799	0.904089	1.17208	1.34869	1.76604	1.80737	1.68391	1.79489
132	0.287854	0.287451	0.832025	0.39293	0.356026	0.296442	0.72413	0.583759	0.380853	1.69384	1.71303	1.64285	1.70672	1.65613	1.68968	1.86669	1.71666	1.70525	0.340325	0.364615	0.238469	0.935089	0.620798	0.525786	1.40612	1.52569	0.740368	1.53052	1.78818	1.66526	1.66244	1.8271	1.56971	1.63895	1.72095	1.66351	0.298992	0.349987	0.317914	0.394675	0.940322	0.5694	0.908383	1.18832	1.34614	1.7808	1.80187	1.70444	1.79677
133	0.289196	0.288793	0.841553	0.397762	0.358978	0.300334	0.734061	0.582686	0.380853	1.69733	1.70968	1.65439	1.70498	1.64473	1.69384	1.86011	1.71424	1.71263	0.343277	0.365286	0.240482	0.944617	0.631668	0.532228	1.41914	1.53441	0.749091	1.54421	1.79436	1.6619	1.66217	1.8369	1.56434	1.64405	1.72511	1.65694	0.298321	0.350792	0.321135	0.395883	0.94569	0.576244	0.91979	1.19355	1.36868	1.78174	1.81502	1.69196	1.80254
134	0.29094	0.29349	0.84786	0.399372	0.358173	0.30181	0.74332	0.593287	0.380718	1.70646	1.70995	1.65103	1.6972	1.66029	1.66955	1.86374	1.70377	1.69934	0.343412	0.368507	0.242898	0.944885	0.636499	0.537193	1.42974	1.53535	0.755264	1.53468	1.76886	1.67505	1.65291	1.84991	1.56488	1.63332	1.72068	1.67599	0.299395	0.354013	0.322343	0.404069	0.950924	0.580673	0.936431	1.20751	1.37834	1.78281	1.81341	1.70189	1.77731
135	0.290404	0.293624	0.860206	0.400043	0.365017	0.301274	0.74842	0.59114	0.385818	1.7137	1.71572	1.64298	1.71102	1.65841	1.69035	1.84991	1.72337	1.70579	0.343546	0.369848	0.243434	0.965686	0.637438	0.538401	1.43806	1.55548	0.759558	1.53361	1.78496	1.66579	1.65774	1.83878	1.56313	1.63399	1.7294	1.67036	0.303018	0.355489	0.323014	0.405277	0.969175	0.583088	0.933612	1.21167	1.39539	1.77154	1.8059	1.6925	1.80107
136	0.294027	0.295771	0.864635	0.4038	0.368641	0.303421	0.743455	0.6004	0.38716	1.70082	1.71504	1.64526	1.70726	1.65533	1.68418	1.87528	1.72484	1.70042	0.348511	0.372935	0.242763	0.967967	0.650992	0.546989	1.44826	1.56555	0.764389	1.5265	1.78147	1.66459	1.65734	1.83824	1.56528	1.63976	1.71518	1.66606	0.304628	0.359784	0.327442	0.408229	0.971993	0.590335	0.947435	1.23985	1.40384	1.78053	1.81086	1.69881	1.7906
137	0.29765	0.294027	0.876847	0.402995	0.367433	0.306239	0.750567	0.606841	0.388905	1.70807	1.70927	1.6462	1.72014	1.64929	1.68002	1.85703	1.70538	1.6921	0.35039	0.37629	0.24746	0.972798	0.654482	0.551015	1.46503	1.5626	0.767744	1.53441	1.78885	1.65224	1.66969	1.85327	1.57347	1.63667	1.72283	1.67559	0.307312	0.360455	0.332407	0.412792	0.983266	0.589932	0.965015	1.24401	1.41914	1.76899	1.80294	1.69062	1.79972
138	0.297113	0.297784	0.88557	0.409034	0.369043	0.308386	0.75513	0.608183	0.394138	1.70914	1.70699	1.64915	1.70458	1.66485	1.67103	1.86749	1.72243	1.69545	0.352671	0.374814	0.247729	0.981118	0.656629	0.555444	1.47282	1.5846	0.783848	1.53119	1.79731	1.65734	1.66351	1.84092	1.56501	1.63386	1.72498	1.67707	0.307447	0.36126	0.331736	0.411987	0.984071	0.6004	0.965417	1.25931	1.42719	1.77691	1.80496	1.68727	1.79261
139	0.299797	0.300871	0.89228	0.410108	0.371459	0.307178	0.759827	0.613417	0.394943	1.69572	1.71759	1.64338	1.70807	1.65694	1.67626	1.84763	1.70914	1.70444	0.357637	0.379913	0.246521	0.998027	0.660118	0.55947	1.48221	1.59816	0.781298	1.54649	1.78416	1.66043	1.6674	1.85635	1.56796	1.63641	1.72739	1.66257	0.309728	0.364078	0.331065	0.414805	0.996551	0.604426	0.974543	1.26857	1.43833	1.77664	1.79919	1.68646	1.80321
140	0.300871	0.298992	0.901808	0.412658	0.375887	0.308118	0.772307	0.616101	0.397091	1.70297	1.71303	1.6352	1.70941	1.64607	1.68029	1.85783	1.71518	1.69639	0.35871	0.384476	0.252694	1.00058	0.664412	0.560946	1.51053	1.605	0.789753	1.53482	1.78657	1.66633	1.66338	1.84495	1.5787	1.63292	1.72632	1.67358	0.313486	0.369043	0.337909	0.417623	1.01212	0.610062	0.980045	1.26844	1.43873	1.76926	1.79597	1.70149	1.78563
141	0.304092	0.302213	0.91563	0.417489	0.376424	0.313888	0.771099	0.614759	0.399775	1.69438	1.69747	1.64298	1.69532	1.66351	1.69169	1.87541	1.7184	1.70444	0.363139	0.382329	0.249742	1.02111	0.675148	0.568729	1.49107	1.61923	0.804246	1.53267	1.78711	1.65895	1.66418	1.85085	1.58286	1.63963	1.72524	1.67666	0.314291	0.371325	0.340459	0.422454	1.01252	0.616638	0.986352	1.29205	1.46571	1.7902	1.80294	1.68713	1.80254
142	0.304494	0.303823	0.92489	0.417757	0.379377	0.315364	0.781567	0.621201	0.403129	1.70015	1.6933	1.65372	1.69854	1.65331	1.68888	1.8687	1.70431	1.70055	0.36381	0.385281	0.253365	1.02124	0.675551	0.578928	1.50489	1.62554	0.807198	1.54072	1.79033	1.65439	1.66217	1.86803	1.56501	1.62715	1.72632	1.66365	0.316706	0.370788	0.339654	0.424064	1.0305	0.616101	1.00219	1.30064	1.47926	1.76859	1.79704	1.69102	1.79905
143	0.306373	0.305702	0.935625	0.42138	0.384744	0.316169	0.787606	0.625092	0.403398	1.68552	1.70887	1.63855	1.6976	1.64875	1.67532	1.85099	1.71196	1.68579	0.366091	0.392796	0.254975	1.03359	0.690715	0.579868	1.52516	1.62057	0.813237	1.53696	1.79395	1.6564	1.66512	1.85273	1.57669	1.64862	1.71773	1.67331	0.317646	0.372398	0.340325	0.427688	1.03386	0.630997	1.00192	1.32037	1.48825	1.78966	1.79919	1.69679	1.79342
144	0.308923	0.309191	0.934149	0.424467	0.382329	0.318182	0.789216	0.633547	0.407021	1.70807	1.71531	1.63936	1.71115	1.65962	1.67465	1.86333	1.71813	1.69747	0.369312	0.392528	0.253365	1.04567	0.687763	0.586041	1.52381	1.65586	0.821692	1.5367	1.79154	1.66526	1.6823	1.8483	1.58501	1.64607	1.71679	1.667	0.318048	0.375753	0.345961	0.428493	1.03976	0.628984	1.01869	1.32762	1.5061	1.7757	1.80442	1.69733	1.7965
145	0.309728	0.309862	0.949045	0.424869	0.386355	0.317377	0.798073	0.632742	0.408363	1.70485	1.6972	1.64808	1.71115	1.65774	1.67411	1.88306	1.69143	1.70525	0.369848	0.397896	0.257659	1.05251	0.69152	0.59208	1.54435	1.66137	0.833367	1.54891	1.78966	1.65707	1.64338	1.83609	1.57749	1.64258	1.72578	1.65653	0.321537	0.380048	0.345827	0.429835	1.06513	0.633413	1.02554	1.33325	1.51777	1.78711	1.80227	1.68686	1.80254
146	0.311741	0.310802	0.955218	0.42554	0.391052	0.322611	0.79767	0.639586	0.416683	1.698	1.71062	1.6454	1.70672	1.64432	1.70458	1.87112	1.71786	1.69451	0.372667	0.401251	0.259672	1.05815	0.699035	0.597448	1.55079	1.65492	0.83793	1.54233	1.78765	1.67707	1.66821	1.86213	1.57843	1.62097	1.72028	1.66915	0.325563	0.383805	0.348779	0.433727	1.05828	0.636231	1.02487	1.35593	1.5163	1.77221	1.80268	1.69223	1.80912
147	0.313486	0.314157	0.970919	0.426346	0.391186	0.322879	0.806796	0.646161	0.415207	1.70834	1.68029	1.6352	1.68928	1.65144	1.69156	1.85085	1.71531	1.69921	0.371996	0.405948	0.262222	1.07063	0.709234	0.600668	1.55669	1.66445	0.839137	1.5222	1.78375	1.6823	1.65976	1.84978	1.56286	1.64741	1.71853	1.6619	0.323416	0.381658	0.355892	0.440839	1.0717	0.642941	1.04258	1.37499	1.51871	1.75973	1.8071	1.68539	1.80321
148	0.314559	0.313217	0.978032	0.428895	0.390112	0.32449	0.82035	0.650992	0.412523	1.69062	1.71974	1.63614	1.69934	1.65291	1.67989	1.85528	1.69545	1.70324	0.379377	0.40729	0.260209	1.07318	0.716481	0.609928	1.56662	1.66888	0.849471	1.53938	1.7753	1.67036	1.66848	1.85783	1.57373	1.62701	1.72189	1.67841	0.323685	0.384744	0.352805	0.440168	1.08297	0.65059	1.0556	1.38358	1.54945	1.77637	1.80455	1.69733	1.80281
149	0.314157	0.315498	0.973067	0.435605	0.398433	0.325429	0.821155	0.656897	0.419904	1.69411	1.7129	1.64097	1.69532	1.65546	1.68512	1.85273	1.71223	1.71317	0.378035	0.406887	0.263832	1.08324	0.720641	0.616101	1.5681	1.66995	0.860072	1.53441	1.78174	1.66324	1.66875	1.83555	1.574	1.65103	1.7137	1.66056	0.327308	0.38555	0.357905	0.442449	1.09317	0.659178	1.06902	1.37687	1.55522	1.78563	1.79946	1.69908	1.78912
150	0.320598	0.31523	0.988499	0.438826	0.396151	0.330529	0.818471	0.657971	0.421649	1.69653	1.72404	1.64526	1.69585	1.65586	1.67666	1.85635	1.71008	1.69263	0.379242	0.407424	0.265443	1.10498	0.721044	0.62053	1.57924	1.66982	0.866379	1.5367	1.79382	1.66244	1.66754	1.84522	1.56488	1.6403	1.72994	1.68579	0.329187	0.390515	0.358442	0.440973	1.1078	0.655555	1.07331	1.40008	1.54998	1.77865	1.80617	1.68566	1.79623
151	0.318988	0.323819	1.00527	0.442986	0.397493	0.329858	0.832696	0.665754	0.423393	1.69639	1.71545	1.65385	1.69263	1.66298	1.66432	1.86266	1.70954	1.68888	0.383402	0.413865	0.264906	1.1082	0.730169	0.622408	1.56112	1.66821	0.869734	1.53227	1.78993	1.66472	1.66432	1.84307	1.57427	1.63842	1.72632	1.66418	0.3312	0.394943	0.359113	0.446609	1.11089	0.662399	1.07331	1.42276	1.57816	1.77423	1.79422	1.6976	1.79462
152	0.320195	0.325027	1.00662	0.443255	0.400446	0.330394	0.827865	0.666962	0.424869	1.69572	1.70337	1.63721	1.70444	1.65318	1.67921	1.85152	1.71236	1.7035	0.383671	0.413194	0.264772	1.10753	0.739429	0.634083	1.58581	1.68955	0.882349	1.54851	1.78255	1.64969	1.67022	1.84723	1.56609	1.6403	1.71008	1.67814	0.337775	0.394004	0.36032	0.453319	1.11424	0.670719	1.09129	1.41941	1.58367	1.77382	1.79154	1.69317	1.77906
153	0.323014	0.320598	1.01963	0.446073	0.405277	0.330797	0.844103	0.671122	0.429432	1.70095	1.71209	1.63466	1.70417	1.65613	1.68351	1.86494	1.72028	1.6933	0.385013	0.420441	0.269469	1.12471	0.739965	0.632473	1.58246	1.6823	0.88557	1.54824	1.7906	1.66687	1.65318	1.84857	1.56998	1.63318	1.71518	1.66217	0.336031	0.396151	0.361394	0.451709	1.13061	0.673403	1.09827	1.43484	1.58675	1.77409	1.79637	1.68941	1.78966
154	0.324087	0.32449	1.02983	0.447549	0.40635	0.332139	0.840882	0.676087	0.43225	1.69518	1.70498	1.63949	1.6866	1.64365	1.68176	1.8585	1.71035	1.69881	0.387026	0.424601	0.267456	1.1235	0.752177	0.640257	1.57508	1.69706	0.892548	1.53254	1.78	1.66794	1.6674	1.84683	1.55656	1.65305	1.72538	1.67331	0.336031	0.395346	0.366896	0.462445	1.13451	0.679576	1.09948	1.45591	1.59011	1.77382	1.79113	1.69599	1.78107
155	0.323953	0.325295	1.03775	0.449562	0.409839	0.332005	0.8488	0.687897	0.431445	1.69492	1.71666	1.6454	1.70471	1.64271	1.68606	1.87555	1.71921	1.70149	0.389978	0.423259	0.269871	1.13907	0.757143	0.650456	1.56971	1.67787	0.905834	1.53307	1.78885	1.65976	1.66392	1.85555	1.56246	1.63573	1.72981	1.66767	0.337775	0.402727	0.365957	0.464458	1.15048	0.690849	1.11505	1.4394	1.5995	1.77396	1.80871	1.68042	1.79234
156	0.327308	0.329723	1.0454	0.451441	0.41145	0.336702	0.858999	0.684273	0.438826	1.69921	1.70377	1.63761	1.70028	1.65211	1.6768	1.86441	1.69559	1.70592	0.395078	0.427017	0.270811	1.14887	0.757814	0.648577	1.5728	1.68203	0.908652	1.52354	1.78939	1.66485	1.67546	1.85448	1.56206	1.6466	1.71679	1.6619	0.341264	0.403532	0.367567	0.4607	1.15464	0.688299	1.12458	1.46866	1.61507	1.77731	1.802	1.69988	1.78268
157	0.330529	0.329455	1.05452	0.452514	0.411852	0.340728	0.866514	0.69407	0.442181	1.69773	1.71048	1.63238	1.71639	1.65372	1.6615	1.86629	1.71343	1.68834	0.397359	0.428359	0.270676	1.16363	0.762779	0.654482	1.56702	1.70028	0.918314	1.54112	1.79382	1.66526	1.67183	1.85501	1.56072	1.63761	1.70659	1.67532	0.342741	0.406082	0.371593	0.464458	1.16752	0.701853	1.12417	1.50046	1.61131	1.77812	1.79006	1.70525	1.80523
158	0.332139	0.329321	1.06164	0.464995	0.414805	0.340325	0.866782	0.694204	0.443657	1.70552	1.71196	1.62111	1.70471	1.65331	1.68364	1.8534	1.70713	1.69317	0.401251	0.431982	0.275239	1.17007	0.775125	0.659715	1.58004	1.68901	0.93066	1.53884	1.78859	1.6556	1.66432	1.85971	1.57816	1.63614	1.72672	1.69022	0.346632	0.411047	0.374143	0.463921	1.1749	0.703464	1.13746	1.48932	1.62996	1.79301	1.81046	1.6984	1.77919
159	0.332005	0.330663	1.06392	0.458419	0.416818	0.341533	0.878323	0.699572	0.444865	1.68619	1.70726	1.64405	1.70632	1.65734	1.66405	1.85998	1.70297	1.69076	0.402458	0.432519	0.274971	1.17678	0.778748	0.670048	1.56595	1.67747	0.936565	1.53535	1.78026	1.65761	1.66217	1.84132	1.55696	1.6411	1.72068	1.67304	0.347169	0.413194	0.378303	0.46741	1.18443	0.698901	1.1392	1.51214	1.62379	1.77127	1.79811	1.67774	1.78496
160	0.334152	0.334018	1.07895	0.467276	0.417623	0.344351	0.881678	0.7091	0.447951	1.69424	1.71786	1.64701	1.68901	1.63855	1.67411	1.84079	1.71974	1.70713	0.40219	0.440436	0.278326	1.18832	0.77432	0.676758	1.56716	1.68888	0.947972	1.52247	1.77731	1.65613	1.65506	1.86119	1.5677	1.65466	1.72229	1.65533	0.347169	0.413865	0.378974	0.46996	1.19114	0.710576	1.16215	1.51831	1.63439	1.76805	1.78469	1.68888	1.79932
161	0.335226	0.337238	1.08888	0.465934	0.421649	0.344619	0.886912	0.711784	0.44728	1.69465	1.71021	1.63667	1.70001	1.65036	1.68082	1.87192	1.69921	1.68713	0.408632	0.439094	0.276447	1.19932	0.79096	0.672196	1.58514	1.68982	0.949179	1.53656	1.79489	1.65922	1.65425	1.86119	1.56193	1.64338	1.71263	1.65801	0.350121	0.415073	0.381792	0.472375	1.1957	0.720238	1.16577	1.52918	1.64311	1.78281	1.79677	1.69572	1.77986
162	0.338983	0.340325	1.09277	0.470362	0.420173	0.345961	0.895366	0.714602	0.45077	1.67921	1.69424	1.64634	1.70122	1.64486	1.68941	1.85381	1.7074	1.68686	0.405813	0.441778	0.282888	1.20684	0.793242	0.687092	1.58179	1.69679	0.956963	1.54931	1.78899	1.66754	1.65224	1.85877	1.56756	1.63627	1.7184	1.66794	0.354282	0.420978	0.381255	0.476267	1.21234	0.721312	1.17557	1.53146	1.6454	1.78134	1.78013	1.69169	1.77288
163	0.338312	0.338446	1.10485	0.468618	0.429835	0.345559	0.891474	0.717689	0.450635	1.69921	1.70256	1.64258	1.69921	1.65023	1.68552	1.85837	1.69961	1.69102	0.412926	0.442986	0.281278	1.20456	0.80183	0.687226	1.57266	1.66566	0.967699	1.54475	1.78751	1.6458	1.6662	1.84991	1.56488	1.6305	1.72283	1.6674	0.353208	0.419367	0.385684	0.480427	1.22549	0.730035	1.17772	1.55012	1.64795	1.75504	1.78483	1.69129	1.77906
164	0.340057	0.339922	1.11934	0.470228	0.427151	0.349853	0.901942	0.718896	0.454796	1.68847	1.71062	1.63882	1.71357	1.65667	1.67492	1.84817	1.70431	1.70471	0.413194	0.44728	0.283291	1.22227	0.796731	0.699706	1.58031	1.69653	0.980582	1.54649	1.80107	1.66392	1.66566	1.85273	1.56931	1.63104	1.71062	1.66794	0.353476	0.421649	0.386757	0.48338	1.22764	0.735805	1.18993	1.56461	1.64419	1.78268	1.78335	1.69022	1.79248
165	0.343814	0.346096	1.10968	0.47667	0.429298	0.350121	0.908652	0.728156	0.456809	1.69022	1.69948	1.63506	1.70042	1.65586	1.66378	1.86722	1.71397	1.68955	0.416012	0.451441	0.285036	1.22885	0.812835	0.704671	1.57347	1.69814	0.979642	1.5222	1.78791	1.65761	1.66338	1.85971	1.56662	1.63104	1.70042	1.66754	0.357905	0.423259	0.392259	0.484856	1.24428	0.739429	1.19758	1.56783	1.63681	1.78402	1.78979	1.69384	1.79248
166	0.345156	0.346096	1.12283	0.475865	0.434934	0.35455	0.916569	0.728022	0.457345	1.6764	1.70941	1.63869	1.69559	1.64714	1.6611	1.85005	1.70015	1.69854	0.41977	0.457614	0.285036	1.23945	0.815519	0.70494	1.5689	1.67224	0.990244	1.53723	1.7859	1.6666	1.65667	1.86025	1.56367	1.63721	1.72001	1.67385	0.360186	0.42554	0.392125	0.487674	1.24039	0.740234	1.2059	1.58299	1.64714	1.77678	1.80617	1.68807	1.80013
167	0.343814	0.345961	1.13397	0.481367	0.431311	0.352805	0.915764	0.73916	0.459492	1.68982	1.7086	1.63198	1.70283	1.64419	1.6666	1.85018	1.70525	1.6819	0.417489	0.458285	0.289062	1.24723	0.822765	0.71165	1.56796	1.69277	0.995343	1.51522	1.77637	1.66982	1.66902	1.85488	1.56743	1.64405	1.72296	1.66553	0.362333	0.431311	0.391186	0.491163	1.25622	0.744528	1.20979	1.59427	1.65278	1.78483	1.78188	1.69478	1.78577
168	0.346632	0.348645	1.1333	0.476133	0.439229	0.357502	0.925158	0.738623	0.462847	1.70042	1.69384	1.64325	1.69411	1.64701	1.66271	1.85421	1.69747	1.70404	0.42393	0.458687	0.288122	1.25636	0.833501	0.713126	1.5838	1.67438	1.00192	1.53723	1.78684	1.65815	1.66472	1.84428	1.55736	1.63493	1.71048	1.66848	0.363407	0.433861	0.394809	0.494115	1.2734	0.752043	1.22093	1.59091	1.65331	1.7702	1.78966	1.68982	1.77812
169	0.349719	0.349316	1.14471	0.482977	0.439765	0.357637	0.925829	0.739965	0.464055	1.69196	1.69921	1.62446	1.68257	1.64701	1.68418	1.8479	1.69626	1.68458	0.430237	0.464324	0.289598	1.27125	0.835917	0.724667	1.57105	1.68914	1.00474	1.54112	1.77315	1.66485	1.64821	1.86347	1.5677	1.63573	1.72404	1.66767	0.363541	0.436142	0.401117	0.500691	1.27005	0.75929	1.23676	1.60769	1.65305	1.7855	1.78805	1.68821	1.77678
170	0.350524	0.355624	1.1596	0.487406	0.443657	0.359918	0.933478	0.746138	0.469691	1.69196	1.70055	1.64177	1.70243	1.64513	1.66955	1.86535	1.70122	1.68821	0.427151	0.468081	0.293087	1.2675	0.83954	0.725069	1.57883	1.6819	1.01869	1.52878	1.79207	1.66445	1.6564	1.84803	1.56689	1.64996	1.73182	1.667	0.36287	0.438155	0.402593	0.498544	1.28481	0.761571	1.24549	1.61305	1.65466	1.77959	1.79717	1.69814	1.78926
171	0.351329	0.355758	1.16067	0.488345	0.442986	0.360186	0.943543	0.753654	0.470631	1.69129	1.70793	1.64057	1.68767	1.64795	1.67962	1.87702	1.71156	1.69102	0.428224	0.467679	0.294564	1.28239	0.845579	0.732316	1.58487	1.68431	1.02366	1.52556	1.78174	1.66808	1.65828	1.85112	1.56273	1.64432	1.72712	1.66942	0.366628	0.440705	0.401385	0.502033	1.28789	0.775528	1.25448	1.61789	1.65492	1.78456	1.77409	1.68955	1.77731
172	0.350927	0.355221	1.17544	0.492505	0.447549	0.363273	0.947032	0.755398	0.469826	1.69626	1.70136	1.62862	1.69666	1.6403	1.66794	1.84468	1.70377	1.68633	0.432921	0.470362	0.295235	1.29944	0.850544	0.738221	1.57373	1.68821	1.03198	1.52368	1.7761	1.66593	1.66714	1.85783	1.56864	1.63157	1.72659	1.67022	0.369983	0.441644	0.405948	0.502972	1.30762	0.778614	1.25663	1.6356	1.64473	1.75852	1.78697	1.70082	1.78536
173	0.354818	0.358978	1.1702	0.493176	0.448354	0.361797	0.951595	0.760095	0.478414	1.6933	1.7023	1.63399	1.68525	1.65278	1.66445	1.85488	1.70807	1.68311	0.437887	0.471704	0.296711	1.31165	0.854973	0.743857	1.57991	1.69062	1.04164	1.53173	1.78778	1.65895	1.6619	1.85461	1.56743	1.6454	1.72095	1.6776	0.371325	0.442584	0.405277	0.510085	1.30749	0.781701	1.27622	1.64137	1.64285	1.76295	1.78429	1.68995	1.7812
174	0.355221	0.360857	1.17718	0.499618	0.453051	0.364212	0.95401	0.763853	0.47573	1.69518	1.71652	1.63493	1.70565	1.64848	1.67398	1.86145	1.70901	1.69156	0.436008	0.476267	0.297113	1.31473	0.864635	0.747615	1.58393	1.68874	1.06056	1.52771	1.80308	1.65251	1.65278	1.84844	1.55978	1.6403	1.71639	1.66512	0.372532	0.447415	0.41051	0.506998	1.32695	0.783982	1.26776	1.64795	1.64486	1.77503	1.78939	1.69478	1.77906
175	0.359247	0.36381	1.17946	0.498544	0.455467	0.369446	0.96998	0.772307	0.482306	1.68566	1.6866	1.6309	1.70203	1.6415	1.6815	1.83837	1.71088	1.70042	0.439497	0.481501	0.300066	1.3244	0.867185	0.75674	1.58393	1.68029	1.0564	1.53884	1.77584	1.65922	1.65989	1.84924	1.57454	1.6356	1.72565	1.66754	0.376424	0.448622	0.414268	0.518137	1.3354	0.796463	1.29125	1.66338	1.65331	1.7851	1.78563	1.68888	1.79664
176	0.360589	0.363944	1.18013	0.499618	0.451977	0.368238	0.969846	0.779017	0.487808	1.66861	1.70713	1.62688	1.69545	1.63493	1.67465	1.86199	1.71263	1.68243	0.441778	0.482843	0.298724	1.31849	0.877384	0.763853	1.58554	1.6866	1.06419	1.53133	1.78483	1.67841	1.65117	1.85085	1.56313	1.62795	1.72846	1.66861	0.374814	0.449159	0.414402	0.51505	1.33513	0.803441	1.2993	1.66069	1.64244	1.77449	1.79368	1.6933	1.77865
177	0.361931	0.365017	1.19422	0.506998	0.459627	0.370922	0.976556	0.781298	0.488613	1.68297	1.69881	1.61923	1.70297	1.6505	1.66995	1.85864	1.69854	1.687	0.449293	0.4866	0.303018	1.34614	0.881007	0.77016	1.57749	1.698	1.06862	1.53066	1.78644	1.66606	1.63922	1.84817	1.55964	1.64083	1.72296	1.67022	0.37629	0.451038	0.418696	0.519345	1.35191	0.801294	1.31514	1.66392	1.66069	1.77369	1.78791	1.69089	1.7859
178	0.359649	0.364212	1.18953	0.506998	0.45654	0.372398	0.9834	0.783177	0.491297	1.698	1.67734	1.64419	1.68807	1.64365	1.66767	1.8373	1.70914	1.69398	0.449159	0.487942	0.304092	1.35285	0.887851	0.770428	1.59011	1.67344	1.076	1.51737	1.78053	1.67465	1.67009	1.86239	1.57159	1.63479	1.72095	1.65251	0.381792	0.456003	0.419502	0.522834	1.35191	0.806125	1.3197	1.667	1.65425	1.77946	1.77892	1.70377	1.7906
179	0.364883	0.366762	1.20375	0.509146	0.463518	0.37374	0.989841	0.789484	0.49425	1.68888	1.69961	1.62849	1.70163	1.64902	1.67103	1.85823	1.71894	1.68888	0.446878	0.492237	0.307178	1.36707	0.891877	0.78264	1.5783	1.6815	1.08405	1.52703	1.77691	1.64969	1.64862	1.85944	1.56984	1.63198	1.73209	1.66539	0.380987	0.461103	0.421112	0.526591	1.3672	0.814177	1.3244	1.6611	1.64016	1.77865	1.78134	1.70015	1.78912
180	0.363541	0.370117	1.20899	0.508475	0.463921	0.375351	0.994672	0.792571	0.492773	1.70055	1.69881	1.63748	1.69465	1.63828	1.67358	1.85126	1.69424	1.69411	0.450367	0.498007	0.304092	1.36157	0.896037	0.782372	1.57494	1.67747	1.09653	1.55159	1.78107	1.66083	1.65747	1.85407	1.55293	1.64298	1.71692	1.65949	0.38555	0.465397	0.419099	0.525249	1.36103	0.825047	1.32641	1.66834	1.65398	1.78469	1.77892	1.69076	1.79878
181	0.367701	0.372935	1.20979	0.516661	0.465666	0.3779	1.00098	0.792973	0.493579	1.68686	1.69921	1.62607	1.68566	1.63533	1.67156	1.84938	1.69814	1.69572	0.457614	0.496665	0.310131	1.36398	0.908249	0.798341	1.57642	1.70391	1.11317	1.53187	1.78872	1.65801	1.65976	1.85273	1.55844	1.64768	1.71692	1.66888	0.383805	0.462176	0.425675	0.527933	1.38962	0.825986	1.34211	1.68257	1.64728	1.77664	1.78926	1.69706	1.77852
182	0.372667	0.372398	1.21006	0.513842	0.469155	0.383134	1.00662	0.802501	0.497739	1.69424	1.70511	1.63023	1.69814	1.64768	1.65989	1.85058	1.70793	1.67532	0.455467	0.506462	0.311473	1.39257	0.912543	0.795657	1.57816	1.68686	1.11089	1.53482	1.79395	1.66633	1.66714	1.8534	1.56273	1.62701	1.71786	1.64647	0.38716	0.467008	0.425272	0.538937	1.38841	0.838735	1.34614	1.6866	1.65895	1.78604	1.79248	1.70834	1.77597
183	0.37213	0.374009	1.21154	0.517063	0.47251	0.379645	1.00407	0.804514	0.50096	1.68069	1.71021	1.62728	1.69666	1.63493	1.67371	1.86803	1.71142	1.69183	0.458956	0.50257	0.314693	1.39807	0.911201	0.80022	1.58286	1.67546	1.12015	1.54206	1.78644	1.66043	1.67063	1.85515	1.55173	1.64889	1.70901	1.6556	0.387697	0.470631	0.429298	0.537193	1.40559	0.835917	1.3511	1.68592	1.64875	1.77678	1.78053	1.67989	1.77678
[truncated: 5 more columns]

## Sheet: ED10b
6'FAM Fluorescence (AU) = 11193*(MEF µM FITC). Values below in MEF (µM FITC).
Kinetics data for all conditions are shown; The endpoint data plotted in Supp. Fig. 14b are highlighted in yellow.
	MilliQ H2O																		Filtered Lake																		Unfiltered Lake
	0 µM			0.5 µM			1 µM			5 µM			10 µM			50 µM			0 µM			0.5 µM			1 µM			5 µM			10 µM			50 µM			0 µM			0.5 µM			1 µM			5 µM			10 µM
Time (min)	Replicate 1	Replicate 2	Replicate 3	Replicate 1	Replicate 2	Replicate 3	Replicate 1	Replicate 2	Replicate 3	Replicate 1	Replicate 2	Replicate 3	Replicate 1	Replicate 2	Replicate 3	Replicate 1	Replicate 2	Replicate 3	Replicate 1	Replicate 2	Replicate 3	Replicate 1	Replicate 2	Replicate 3	Replicate 1	Replicate 2	Replicate 3	Replicate 1	Replicate 2	Replicate 3	Replicate 1	Replicate 2	Replicate 3	Replicate 1	Replicate 2	Replicate 3	Replicate 1	Replicate 2	Replicate 3	Replicate 1	Replicate 2	Replicate 3	Replicate 1	Replicate 2	Replicate 3	Replicate 1	Replicate 2	Replicate 3	Replicate 1
0	0.0622677	0.0599863	0.0586443	0.068575	0.0644148	0.0615967	0.0777004	0.0707221	0.0622677	0.0997088	0.0860206	0.0865574	0.103198	0.100514	0.0943409	0.119167	0.101185	0.0939383	0.290628	0.283123	0.258465	0.287322	0.299384	0.280532	0.27544	0.28089	0.277674	0.269722	0.286786	0.275351	0.272581	0.283838	0.272581	0.268829	0.282677	0.277406	0.281069	0.288216	0.272134	0.244617	0.265166	0.244707	0.260431	0.284464	0.273564	0.268203	0.279192	0.266953	0.264094
1	0.0644148	0.0626703	0.063878	0.0726009	0.0673672	0.0648174	0.0838735	0.0762242	0.0653542	0.109908	0.0952803	0.0963539	0.112323	0.112323	0.104942	0.130843	0.114202	0.10615	0.297954	0.288841	0.262932	0.293487	0.301617	0.284553	0.278656	0.284553	0.282051	0.274904	0.290717	0.27946	0.279371	0.286786	0.2741	0.27276	0.285446	0.279818	0.285446	0.287233	0.274547	0.246761	0.268739	0.247297	0.267489	0.288305	0.278299	0.272849	0.284374	0.270348	0.267131
2	0.0670988	0.066562	0.0676356	0.0771636	0.0707221	0.0669646	0.0893756	0.0806527	0.0695143	0.123193	0.106955	0.107492	0.123059	0.126548	0.115007	0.143994	0.128561	0.117825	0.294112	0.291432	0.263022	0.2917	0.303851	0.284017	0.283749	0.285893	0.28223	0.28089	0.293844	0.283838	0.282945	0.290985	0.276423	0.274457	0.288305	0.281694	0.290181	0.290271	0.276065	0.249799	0.265434	0.250156	0.269186	0.291253	0.279014	0.27544	0.287948	0.272313	0.26588
3	0.0689775	0.0681724	0.0719299	0.0791766	0.0742113	0.0705879	0.096488	0.0849471	0.0727351	0.135271	0.11957	0.11957	0.135808	0.139431	0.129501	0.161305	0.142786	0.133124	0.297686	0.295006	0.263111	0.291879	0.302779	0.284642	0.283927	0.290181	0.283034	0.282498	0.295184	0.283481	0.284642	0.291611	0.278924	0.276155	0.291075	0.284106	0.288216	0.288395	0.274815	0.247923	0.269097	0.249442	0.269365	0.286786	0.278478	0.275619	0.287769	0.273743	0.26999
4	0.0724667	0.0717957	0.0762242	0.0832025	0.0782372	0.0734061	0.103064	0.0912543	0.0770294	0.150972	0.131514	0.133124	0.149764	0.154461	0.143994	0.177275	0.157816	0.149093	0.296525	0.294916	0.264183	0.292415	0.302779	0.286518	0.285714	0.2917	0.286429	0.284821	0.296614	0.287054	0.285178	0.292504	0.280354	0.279907	0.293219	0.285804	0.288931	0.293219	0.27955	0.250514	0.269186	0.251586	0.271688	0.291879	0.281337	0.276869	0.290092	0.276691	0.27133
5	0.0742113	0.0738087	0.0810553	0.0870942	0.0807869	0.0762242	0.110042	0.0967564	0.0805185	0.166942	0.146812	0.147215	0.162513	0.173517	0.158487	0.198881	0.177409	0.166942	0.296435	0.295453	0.264898	0.295006	0.30662	0.284553	0.289467	0.294112	0.287858	0.289467	0.297329	0.287948	0.288841	0.295453	0.280711	0.28089	0.293934	0.288841	0.289199	0.291253	0.276423	0.250871	0.271241	0.250603	0.272492	0.293576	0.281247	0.279192	0.290449	0.279282	0.271062
6	0.0782372	0.0766268	0.0858864	0.0907176	0.0848129	0.0772978	0.115812	0.100917	0.0837393	0.184656	0.162916	0.160769	0.180362	0.190292	0.175262	0.217534	0.197539	0.184387	0.297061	0.292862	0.260073	0.291611	0.303851	0.284464	0.286786	0.293844	0.288752	0.28223	0.297954	0.290449	0.287054	0.29447	0.281605	0.278746	0.293755	0.285982	0.289913	0.291075	0.274636	0.250871	0.27142	0.252211	0.273117	0.292147	0.283659	0.281605	0.29304	0.280443	0.273921
7	0.0793108	0.0782372	0.088973	0.0929989	0.086289	0.0810553	0.123462	0.106016	0.087631	0.203309	0.179691	0.177141	0.199015	0.210422	0.192439	0.239408	0.217132	0.206396	0.293487	0.290985	0.260252	0.290985	0.301528	0.285	0.28625	0.293666	0.286608	0.279282	0.297239	0.290807	0.286697	0.29447	0.285178	0.282587	0.291968	0.289824	0.289467	0.291164	0.275887	0.250067	0.263379	0.25105	0.272224	0.291253	0.281158	0.281426	0.296614	0.279818	0.273564
8	0.0825315	0.0814579	0.0939383	0.0972932	0.090315	0.0834709	0.129098	0.109774	0.0897782	0.226123	0.197405	0.196197	0.216595	0.230686	0.211361	0.26343	0.238335	0.226794	0.295184	0.294023	0.261145	0.292415	0.300902	0.28768	0.290985	0.298222	0.291432	0.284017	0.298937	0.293844	0.295542	0.299116	0.283749	0.284553	0.299473	0.29313	0.289913	0.291879	0.274993	0.250871	0.268829	0.252926	0.275619	0.292504	0.279282	0.283927	0.297597	0.283034	0.278746
9	0.0838735	0.0829341	0.0974274	0.100111	0.0929989	0.0861548	0.135942	0.115142	0.0932673	0.245313	0.215924	0.21163	0.238201	0.251218	0.231222	0.289464	0.261954	0.2484	0.29438	0.295631	0.260073	0.292951	0.305101	0.283213	0.289377	0.300277	0.291343	0.287769	0.302242	0.296614	0.298579	0.298847	0.289288	0.287948	0.299473	0.295184	0.292058	0.292415	0.27678	0.254177	0.26999	0.254534	0.274457	0.295006	0.282587	0.287322	0.304476	0.288127	0.280979
10	0.0866916	0.0854838	0.101453	0.102527	0.0944751	0.0881678	0.14131	0.118631	0.0956829	0.266651	0.235383	0.228807	0.257659	0.271884	0.252023	0.313754	0.285304	0.27175	0.298669	0.298669	0.26731	0.297418	0.310998	0.291968	0.294202	0.308764	0.294916	0.295095	0.307603	0.303315	0.304029	0.307246	0.301796	0.293934	0.30528	0.304565	0.292951	0.295274	0.281605	0.258644	0.276959	0.258733	0.282141	0.298847	0.290003	0.293576	0.310551	0.293755	0.286697
11	0.0880336	0.087631	0.105345	0.105613	0.0980984	0.0905834	0.145873	0.123864	0.0986352	0.290672	0.254975	0.248265	0.276179	0.298187	0.271079	0.343546	0.309594	0.29604	0.294202	0.296435	0.262396	0.29447	0.30528	0.287769	0.29304	0.302779	0.290896	0.299384	0.305191	0.302868	0.305637	0.303851	0.299026	0.2917	0.30251	0.300634	0.290896	0.289288	0.276601	0.253641	0.272938	0.254802	0.279728	0.300188	0.285536	0.29313	0.314393	0.295006	0.28768
12	0.0911201	0.0888388	0.109371	0.108163	0.101185	0.0929989	0.150435	0.128293	0.10199	0.314827	0.273629	0.264772	0.301005	0.319793	0.294429	0.373472	0.338446	0.320866	0.294648	0.296257	0.261771	0.294112	0.310194	0.287769	0.297329	0.306442	0.294202	0.300545	0.309568	0.303225	0.310551	0.308854	0.302689	0.299652	0.307692	0.305012	0.290539	0.290628	0.274815	0.257304	0.272492	0.25775	0.279371	0.302242	0.287948	0.30251	0.319307	0.299294	0.295721
13	0.0931331	0.0912543	0.114068	0.111116	0.104003	0.0954145	0.156474	0.131782	0.104674	0.337909	0.295235	0.283157	0.32033	0.340191	0.314559	0.401653	0.363004	0.34784	0.300366	0.300456	0.264362	0.300188	0.314036	0.292415	0.300277	0.313678	0.301706	0.310551	0.315644	0.312785	0.320826	0.318592	0.316448	0.309032	0.317431	0.315465	0.293844	0.295989	0.279818	0.262843	0.279907	0.261592	0.286697	0.308407	0.294827	0.30796	0.333155	0.309658	0.307156
14	0.0951461	0.0938041	0.118094	0.115142	0.106284	0.0966222	0.163453	0.136882	0.107224	0.363407	0.317243	0.306776	0.346767	0.367836	0.336702	0.430774	0.387831	0.373874	0.298133	0.296614	0.26329	0.294916	0.315465	0.290807	0.303851	0.313321	0.295721	0.313946	0.31484	0.313768	0.325203	0.323595	0.31886	0.313053	0.319396	0.320647	0.291432	0.293755	0.278388	0.259627	0.276959	0.262843	0.289377	0.308586	0.295899	0.312159	0.338694	0.312963	0.309658
15	0.0972932	0.0951461	0.122925	0.116886	0.109505	0.100111	0.167747	0.140371	0.110579	0.389307	0.338849	0.325295	0.36958	0.391857	0.357637	0.460298	0.410913	0.398567	0.301974	0.299384	0.265702	0.300634	0.3135	0.292594	0.307782	0.318056	0.29849	0.319307	0.321451	0.323148	0.336103	0.328062	0.328509	0.318949	0.32699	0.328241	0.292772	0.294648	0.279282	0.263647	0.277584	0.264451	0.2917	0.311266	0.296525	0.323774	0.348879	0.322344	0.318949
16	0.0993062	0.0979642	0.126817	0.11957	0.112189	0.101185	0.171773	0.145336	0.112323	0.410242	0.360991	0.343814	0.385818	0.41816	0.38045	0.496799	0.444731	0.427822	0.300366	0.301974	0.266327	0.30251	0.316984	0.294202	0.311087	0.322255	0.30117	0.329581	0.329313	0.329581	0.34593	0.341106	0.337175	0.326722	0.335835	0.334763	0.293308	0.295989	0.281337	0.262843	0.282766	0.265166	0.295989	0.318056	0.300366	0.327973	0.361744	0.332172	0.327705
17	0.10038	0.099843	0.131782	0.12373	0.114068	0.104003	0.178349	0.14802	0.114873	0.436276	0.383671	0.363407	0.417489	0.443255	0.403935	0.521223	0.47157	0.455869	0.298311	0.298579	0.263468	0.298401	0.317163	0.295631	0.315376	0.327883	0.304565	0.33789	0.333244	0.334852	0.354686	0.342982	0.344233	0.335478	0.342446	0.345752	0.295363	0.294827	0.27812	0.266238	0.281069	0.265791	0.299294	0.320289	0.301796	0.339855	0.371482	0.339498	0.335567
18	0.101319	0.101453	0.1346	0.125206	0.116349	0.10615	0.182374	0.153656	0.118094	0.463518	0.40474	0.38877	0.439229	0.466605	0.425004	0.556786	0.501094	0.485124	0.305995	0.309568	0.267846	0.306978	0.326275	0.301438	0.324399	0.338604	0.311713	0.35138	0.34736	0.348611	0.368445	0.355401	0.360583	0.352184	0.353703	0.356383	0.298579	0.300277	0.286608	0.269722	0.288663	0.271241	0.308586	0.332529	0.308139	0.35281	0.383901	0.356562	0.350576
19	0.106284	0.104406	0.139297	0.12789	0.118228	0.110176	0.186803	0.155669	0.120644	0.48499	0.423796	0.403129	0.463921	0.487942	0.452514	0.586443	0.530349	0.512098	0.305637	0.304208	0.269454	0.309122	0.329849	0.302689	0.327705	0.341999	0.313231	0.359332	0.35147	0.359242	0.374877	0.367015	0.370231	0.362459	0.360672	0.370678	0.29849	0.302957	0.284106	0.270884	0.290271	0.27142	0.313321	0.338158	0.315822	0.362995	0.39891	0.364156	0.35951
20	0.107626	0.10615	0.143189	0.131245	0.121717	0.110445	0.194318	0.16144	0.123864	0.513977	0.448891	0.425004	0.486064	0.516929	0.474925	0.622677	0.555981	0.538401	0.302868	0.30117	0.266417	0.305012	0.326275	0.302868	0.325293	0.342714	0.311087	0.365943	0.358349	0.365675	0.388814	0.372822	0.380059	0.368087	0.368177	0.378093	0.298401	0.298043	0.282409	0.268561	0.289556	0.274368	0.316448	0.338873	0.312785	0.37175	0.40847	0.376753	0.369695
21	0.108432	0.107358	0.147483	0.133258	0.123328	0.111921	0.198612	0.165197	0.12628	0.539474	0.470765	0.444999	0.511159	0.543634	0.49747	0.649516	0.584699	0.56618	0.303583	0.306531	0.269633	0.308228	0.330832	0.305816	0.337532	0.351738	0.317341	0.379344	0.367462	0.375949	0.400786	0.383275	0.388814	0.384079	0.379434	0.387742	0.299026	0.301438	0.282141	0.273653	0.295899	0.275261	0.323238	0.348521	0.320289	0.384526	0.423479	0.387564	0.383901
22	0.109103	0.108163	0.152448	0.135674	0.125743	0.114605	0.20237	0.16815	0.128964	0.568461	0.487942	0.463921	0.539877	0.567119	0.516929	0.684408	0.608854	0.599058	0.30528	0.304744	0.267757	0.307335	0.334763	0.305637	0.340659	0.356115	0.321272	0.386938	0.375681	0.388189	0.412937	0.395068	0.405432	0.389619	0.389529	0.400697	0.299026	0.297775	0.280622	0.272402	0.296167	0.278656	0.328688	0.356115	0.325829	0.392031	0.43688	0.397481	0.395604
23	0.112055	0.11031	0.159427	0.139163	0.127353	0.116349	0.208543	0.171639	0.132453	0.590335	0.512366	0.489553	0.560543	0.593556	0.545647	0.716615	0.635425	0.621737	0.308407	0.308318	0.271777	0.31484	0.347092	0.311534	0.352631	0.368981	0.330385	0.402841	0.389261	0.399982	0.43018	0.411239	0.418833	0.410078	0.406683	0.419637	0.304119	0.303315	0.287233	0.278031	0.300813	0.284642	0.339409	0.365943	0.334495	0.40981	0.457875	0.415796	0.414634
24	0.113263	0.112323	0.162916	0.140639	0.129635	0.117289	0.212166	0.176738	0.134063	0.619322	0.536656	0.507804	0.583491	0.615833	0.565374	0.748151	0.67139	0.649114	0.307603	0.30939	0.268293	0.312159	0.344144	0.311891	0.357634	0.373716	0.334584	0.412222	0.397391	0.411954	0.439382	0.41526	0.428035	0.422228	0.415349	0.427321	0.298043	0.301796	0.284195	0.280979	0.301796	0.283213	0.342893	0.373358	0.337979	0.420084	0.472349	0.427678	0.423211
25	0.116215	0.114471	0.168284	0.143055	0.132587	0.120107	0.216729	0.181838	0.135674	0.641196	0.55531	0.524712	0.608452	0.643343	0.589396	0.788813	0.691252	0.677564	0.314125	0.312874	0.271688	0.321719	0.351827	0.3202	0.370321	0.386581	0.341374	0.426427	0.40838	0.426963	0.462968	0.434468	0.451443	0.43965	0.432234	0.445278	0.304565	0.305905	0.290092	0.28759	0.317699	0.290271	0.355133	0.385956	0.349772	0.43956	0.492361	0.442866	0.444117
26	0.11796	0.115142	0.174188	0.145336	0.136076	0.122657	0.220621	0.184522	0.139431	0.674343	0.575439	0.550076	0.635828	0.670719	0.618114	0.821289	0.727619	0.712052	0.312606	0.310998	0.271062	0.3202	0.355579	0.32154	0.3772	0.387564	0.346467	0.437416	0.418923	0.436344	0.471991	0.444742	0.459841	0.448405	0.441169	0.453498	0.30251	0.306263	0.286786	0.288216	0.315554	0.293219	0.361565	0.392209	0.352095	0.448852	0.505673	0.452694	0.455106
27	0.11957	0.117691	0.176604	0.149496	0.138089	0.124938	0.228002	0.188011	0.141578	0.698633	0.596374	0.570205	0.656226	0.701987	0.637304	0.852423	0.75003	0.737684	0.314304	0.315018	0.273653	0.327347	0.361923	0.325739	0.383811	0.399267	0.35281	0.455017	0.430001	0.449567	0.487537	0.459752	0.474225	0.467346	0.456714	0.473689	0.309837	0.308407	0.287948	0.293666	0.327705	0.296078	0.37443	0.404628	0.362459	0.467167	0.524971	0.467435	0.474672
28	0.120509	0.118765	0.18318	0.151912	0.139431	0.125341	0.230686	0.191634	0.143591	0.715273	0.623348	0.583491	0.683468	0.717152	0.658239	0.883959	0.776199	0.769489	0.310641	0.307424	0.270794	0.324131	0.362995	0.326186	0.387474	0.402573	0.353167	0.46681	0.435629	0.45993	0.497811	0.468239	0.484053	0.478156	0.466899	0.48298	0.304833	0.307782	0.285714	0.287858	0.326007	0.295989	0.377825	0.40847	0.364871	0.477352	0.541678	0.474046	0.486375
29	0.123193	0.122657	0.187474	0.152046	0.14131	0.126951	0.23753	0.196197	0.145739	0.747883	0.644148	0.607244	0.707087	0.738489	0.678234	0.918582	0.811224	0.795255	0.313053	0.311266	0.27142	0.328866	0.367909	0.330117	0.400161	0.413205	0.36094	0.47619	0.444921	0.47485	0.516215	0.48307	0.503261	0.497364	0.479049	0.497543	0.305816	0.307156	0.288305	0.293666	0.329581	0.300009	0.386224	0.4166	0.371035	0.494595	0.559278	0.492987	0.500491
30	0.12467	0.121851	0.192574	0.155803	0.144128	0.130843	0.242227	0.197405	0.149362	0.773112	0.671927	0.633278	0.73339	0.763316	0.703061	0.962868	0.838198	0.821557	0.318949	0.321451	0.277584	0.336996	0.38122	0.337532	0.417314	0.430626	0.375503	0.496114	0.464487	0.491379	0.536228	0.502993	0.521487	0.516126	0.493791	0.516126	0.31475	0.315286	0.294916	0.297686	0.338426	0.310462	0.400608	0.431698	0.387296	0.514339	0.581971	0.513357	0.521219
31	0.125341	0.123462	0.198076	0.15728	0.147483	0.130977	0.244776	0.204383	0.151912	0.804246	0.684542	0.646295	0.750701	0.79096	0.730974	0.99011	0.870674	0.860341	0.322166	0.322076	0.27821	0.339766	0.386134	0.340123	0.425444	0.438488	0.378361	0.512106	0.478871	0.501474	0.551416	0.512999	0.533012	0.529617	0.509336	0.527205	0.314125	0.317967	0.294827	0.30251	0.34057	0.311981	0.411418	0.442687	0.391227	0.524435	0.595372	0.528366	0.538015
32	0.128024	0.127219	0.202504	0.159963	0.148288	0.131648	0.253499	0.206933	0.154193	0.826657	0.710442	0.673135	0.779688	0.817129	0.755398	1.02339	0.899124	0.881946	0.322344	0.322344	0.280086	0.34602	0.388636	0.341999	0.433575	0.445993	0.386402	0.524971	0.482266	0.514518	0.565621	0.527115	0.550076	0.54811	0.517824	0.541857	0.312963	0.314661	0.293219	0.305548	0.345662	0.317431	0.421335	0.456357	0.399625	0.544001	0.617707	0.541588	0.55365
33	0.131245	0.12789	0.209214	0.162513	0.151912	0.134466	0.256586	0.209885	0.156609	0.854973	0.731377	0.695278	0.805991	0.848531	0.778614	1.05533	0.923682	0.912946	0.325829	0.322255	0.279192	0.349325	0.394354	0.348879	0.439828	0.454391	0.393282	0.539534	0.499509	0.5264	0.586259	0.535424	0.563924	0.560886	0.533726	0.558027	0.317252	0.322344	0.294559	0.308407	0.351291	0.318413	0.425623	0.462879	0.407934	0.559635	0.640668	0.554007	0.567766
34	0.131648	0.130037	0.212301	0.167344	0.152985	0.135808	0.260746	0.216729	0.158622	0.878726	0.751775	0.713663	0.82867	0.864501	0.801965	1.08673	0.949179	0.94985	0.319932	0.320111	0.27678	0.348611	0.394175	0.3487	0.447333	0.45993	0.395962	0.549808	0.500045	0.54007	0.595015	0.545251	0.572858	0.572233	0.544626	0.566157	0.313142	0.316805	0.294112	0.309032	0.350487	0.316448	0.436612	0.470026	0.412043	0.569195	0.650407	0.565711	0.5834
35	0.131111	0.131111	0.218205	0.168552	0.153388	0.13876	0.265711	0.216863	0.161708	0.914825	0.767073	0.732048	0.851215	0.895232	0.823436	1.12377	0.977898	0.967028	0.324399	0.327079	0.279996	0.356651	0.405789	0.354239	0.461538	0.471277	0.407397	0.570356	0.5197	0.556866	0.616635	0.566515	0.591352	0.590101	0.561065	0.582775	0.317877	0.320379	0.300634	0.316626	0.357098	0.32431	0.453319	0.483248	0.424194	0.586438	0.673189	0.579559	0.600733
36	0.135137	0.134063	0.2225	0.169894	0.158085	0.1397	0.269737	0.223305	0.163184	0.92811	0.790021	0.749628	0.87792	0.914422	0.850544	1.1643	1.00608	0.994538	0.327705	0.330653	0.282141	0.360672	0.409095	0.361387	0.475476	0.481104	0.417404	0.583758	0.528545	0.568034	0.633789	0.581345	0.609131	0.606987	0.57393	0.601805	0.3202	0.325471	0.300902	0.320736	0.364335	0.329224	0.459662	0.49656	0.434736	0.603413	0.692218	0.598856	0.615474
37	0.134869	0.135674	0.228807	0.171236	0.159158	0.141042	0.273495	0.223171	0.165734	0.966759	0.81109	0.769891	0.902613	0.937236	0.87886	1.19744	1.03292	1.01923	0.324935	0.324399	0.277495	0.359242	0.408916	0.359957	0.482355	0.485393	0.418386	0.589744	0.534888	0.578576	0.645939	0.589297	0.620209	0.619048	0.582775	0.611811	0.315912	0.321451	0.296257	0.318949	0.363352	0.32431	0.469401	0.502368	0.438488	0.617529	0.705084	0.612079	0.627356
38	0.137955	0.136211	0.23243	0.174323	0.161171	0.142652	0.277789	0.22827	0.167747	0.982058	0.825718	0.786532	0.921803	0.970517	0.897513	1.2216	1.05587	1.04701	0.32976	0.32833	0.283391	0.365854	0.419905	0.365675	0.49522	0.501206	0.430894	0.611454	0.548646	0.59153	0.667471	0.603413	0.634325	0.636469	0.601179	0.622621	0.32288	0.332083	0.301974	0.325829	0.37184	0.336014	0.482534	0.516305	0.448137	0.636201	0.725007	0.628071	0.643617
39	0.139431	0.138492	0.238872	0.177409	0.162782	0.144128	0.281815	0.23337	0.170297	1.00876	0.850142	0.80532	0.95079	0.986486	0.920193	1.25663	1.10029	1.08472	0.329938	0.331904	0.281605	0.366032	0.420352	0.366032	0.501027	0.507013	0.437327	0.62414	0.556955	0.603949	0.681587	0.617171	0.648441	0.650585	0.605914	0.635576	0.320111	0.32699	0.300277	0.328062	0.371661	0.334227	0.489324	0.523988	0.454749	0.645225	0.741624	0.641026	0.659609
40	0.140639	0.139163	0.243434	0.17902	0.164392	0.146812	0.288122	0.236322	0.17231	1.03252	0.871345	0.821423	0.96327	1.02044	0.945556	1.28038	1.12511	1.11357	0.336103	0.333959	0.284195	0.373269	0.427678	0.373001	0.512284	0.516394	0.444921	0.639954	0.572233	0.619316	0.698204	0.633074	0.661664	0.6689	0.624765	0.650943	0.327437	0.330385	0.303315	0.334673	0.375235	0.34057	0.503261	0.541231	0.46806	0.664701	0.757616	0.657464	0.680872
41	0.142384	0.142249	0.25001	0.181704	0.167747	0.147886	0.29349	0.238872	0.17231	1.06352	0.894024	0.83793	0.990915	1.04379	0.963807	1.32265	1.15222	1.14175	0.332261	0.331547	0.285625	0.376843	0.428125	0.371482	0.523005	0.519074	0.448495	0.648798	0.5767	0.627892	0.70687	0.637631	0.676673	0.677656	0.627535	0.665327	0.32422	0.330206	0.300277	0.330653	0.378093	0.337532	0.510855	0.545609	0.470741	0.671402	0.776199	0.666667	0.687305
42	0.144262	0.143189	0.254707	0.183716	0.169223	0.14963	0.299663	0.242763	0.175933	1.09505	0.904089	0.85967	1.01668	1.07278	0.989841	1.34842	1.1698	1.17342	0.332529	0.333333	0.284732	0.378898	0.432324	0.373984	0.528187	0.532118	0.457607	0.665505	0.582775	0.637899	0.724739	0.650585	0.686322	0.695256	0.642455	0.674618	0.323952	0.330742	0.300545	0.337086	0.377289	0.342714	0.520057	0.553114	0.480479	0.691861	0.792281	0.678906	0.710444
43	0.146946	0.143323	0.259806	0.186132	0.171236	0.151509	0.299797	0.246118	0.179691	1.11666	0.934015	0.871479	1.04406	1.08405	1.01185	1.37794	1.21127	1.19181	0.341642	0.341731	0.288395	0.382829	0.440365	0.382024	0.545609	0.542571	0.470026	0.687215	0.607076	0.653623	0.742607	0.668811	0.706513	0.712231	0.659609	0.690163	0.330564	0.33789	0.307692	0.341821	0.385956	0.349951	0.532476	0.569463	0.494059	0.707764	0.812115	0.696685	0.723935
44	0.147349	0.146678	0.265845	0.189487	0.173786	0.153388	0.304226	0.249473	0.181167	1.14028	0.959378	0.896842	1.06539	1.11424	1.03614	1.41968	1.2467	1.22241	0.347003	0.342089	0.291164	0.386849	0.445904	0.384705	0.558206	0.550344	0.478424	0.698294	0.610918	0.669794	0.757438	0.680693	0.718127	0.72456	0.671759	0.703386	0.328777	0.33923	0.310015	0.34325	0.389976	0.35272	0.538819	0.577414	0.50478	0.724649	0.827928	0.713303	0.739748
45	0.148423	0.148825	0.269066	0.190695	0.175665	0.15473	0.308789	0.252828	0.183985	1.17141	0.967833	0.914422	1.08767	1.13867	1.05533	1.44531	1.25663	1.24911	0.343876	0.343608	0.292415	0.386224	0.442241	0.382471	0.562584	0.557491	0.480658	0.705709	0.620566	0.67569	0.769946	0.694184	0.727419	0.732333	0.676941	0.716787	0.330296	0.337264	0.306799	0.342893	0.38944	0.350219	0.550165	0.581524	0.507549	0.732869	0.842848	0.722326	0.748504
46	0.150301	0.15057	0.275105	0.194318	0.17808	0.156474	0.314693	0.258062	0.186937	1.20107	0.996551	0.92905	1.10512	1.16376	1.08955	1.4751	1.29219	1.27179	0.344322	0.346109	0.291164	0.388189	0.447691	0.389082	0.579737	0.567766	0.494416	0.720361	0.630662	0.688466	0.781471	0.707764	0.738587	0.748504	0.691236	0.725811	0.32967	0.341285	0.307871	0.34593	0.395783	0.353703	0.555704	0.599035	0.516037	0.750469	0.861431	0.736621	0.760207
47	0.152448	0.152448	0.280741	0.194721	0.180764	0.158622	0.319927	0.260746	0.18895	1.23113	1.01843	0.957634	1.14122	1.18845	1.11169	1.52395	1.30601	1.30521	0.347985	0.346556	0.29447	0.391763	0.452336	0.387028	0.585187	0.573394	0.49656	0.733852	0.642276	0.701689	0.800143	0.720182	0.757348	0.759135	0.70008	0.739927	0.335478	0.344322	0.31073	0.3487	0.394264	0.358349	0.566515	0.607076	0.52506	0.758152	0.873492	0.748057	0.774234
48	0.152046	0.152717	0.285841	0.197002	0.182643	0.159158	0.323685	0.264503	0.190024	1.25341	1.03601	0.96837	1.16296	1.21288	1.1341	1.55468	1.34815	1.33272	0.351738	0.35138	0.299294	0.395872	0.453498	0.394532	0.595461	0.584204	0.504958	0.748236	0.648262	0.714018	0.814795	0.728759	0.764406	0.779862	0.714286	0.752167	0.33655	0.345573	0.30671	0.350308	0.400518	0.360493	0.575896	0.61601	0.536853	0.774502	0.896453	0.760475	0.790315
49	0.154461	0.155267	0.290269	0.197405	0.184522	0.159695	0.325563	0.266382	0.192037	1.27233	1.05882	0.993733	1.18604	1.24307	1.16416	1.58112	1.37566	1.35929	0.357992	0.35692	0.302064	0.403913	0.466452	0.401412	0.61199	0.597695	0.522112	0.768427	0.6689	0.736264	0.832217	0.744662	0.785312	0.793532	0.725989	0.769141	0.343518	0.354329	0.318324	0.354865	0.408023	0.368445	0.587242	0.631734	0.550612	0.793621	0.919057	0.780845	0.81274
50	0.154864	0.156206	0.296174	0.202236	0.185595	0.164124	0.331334	0.272287	0.193781	1.30467	1.07962	1.01198	1.20483	1.26012	1.18778	1.62701	1.39633	1.39525	0.360672	0.359332	0.305101	0.406147	0.467792	0.402841	0.619941	0.60243	0.530331	0.777361	0.676941	0.743143	0.845439	0.755383	0.798624	0.806933	0.740999	0.77745	0.346199	0.354775	0.316448	0.35683	0.407308	0.368266	0.599214	0.64049	0.561244	0.806576	0.929331	0.792996	0.82364
51	0.157951	0.157816	0.305165	0.205725	0.188011	0.166673	0.334957	0.272555	0.197002	1.32171	1.10029	1.03077	1.2369	1.29393	1.20697	1.64795	1.42988	1.42826	0.362191	0.357545	0.303851	0.40159	0.466095	0.403198	0.631198	0.608505	0.532654	0.784776	0.676762	0.74493	0.855892	0.764942	0.806754	0.817028	0.749218	0.782632	0.343429	0.356115	0.315733	0.358796	0.406236	0.368266	0.607076	0.645135	0.562941	0.815242	0.939426	0.803002	0.830787
52	0.15889	0.161037	0.310265	0.20653	0.190158	0.167881	0.341399	0.279534	0.198612	1.35888	1.12672	1.05332	1.27206	1.31715	1.22549	1.6662	1.45551	1.44705	0.364067	0.360851	0.307514	0.404807	0.467882	0.405611	0.640222	0.61467	0.539891	0.797195	0.692844	0.758688	0.872331	0.775217	0.815778	0.828732	0.756008	0.800322	0.345126	0.359957	0.319485	0.35683	0.40981	0.373001	0.612347	0.654338	0.571786	0.826856	0.957027	0.813008	0.848298
53	0.161171	0.159561	0.314827	0.209617	0.191232	0.168686	0.346901	0.278997	0.202236	1.3919	1.14028	1.07036	1.29125	1.33339	1.24186	1.69451	1.47939	1.47577	0.374341	0.369427	0.314929	0.415796	0.480122	0.41249	0.652461	0.631823	0.549719	0.813365	0.704816	0.774859	0.89011	0.789422	0.837309	0.844724	0.774145	0.815242	0.352095	0.368802	0.323684	0.362637	0.411954	0.377647	0.62682	0.671491	0.582328	0.847673	0.976235	0.834629	0.869561
54	0.163318	0.162782	0.322074	0.212569	0.193647	0.170565	0.348914	0.286378	0.202773	1.40451	1.17342	1.09559	1.31433	1.3613	1.27058	1.71894	1.51429	1.49979	0.377111	0.36907	0.315108	0.414545	0.480122	0.41651	0.67024	0.634682	0.560172	0.829983	0.710087	0.782364	0.901992	0.802913	0.848745	0.854999	0.780577	0.820513	0.353346	0.371572	0.325561	0.361655	0.416242	0.37854	0.640311	0.677477	0.593317	0.862057	0.990351	0.846869	0.870365
55	0.163855	0.162513	0.330931	0.214985	0.195392	0.169894	0.353342	0.291343	0.204517	1.43283	1.17866	1.11666	1.34708	1.38438	1.29662	1.73652	1.54475	1.5265	0.374966	0.36907	0.314393	0.414366	0.477441	0.413741	0.672385	0.641204	0.561601	0.836684	0.71643	0.793978	0.913071	0.817386	0.853837	0.86697	0.789065	0.831055	0.353346	0.369159	0.323595	0.363263	0.418386	0.380506	0.644063	0.68659	0.59698	0.86429	1.00259	0.853301	0.885107
56	0.164929	0.165197	0.337238	0.216997	0.199686	0.174188	0.355758	0.293758	0.207469	1.46826	1.21409	1.129	1.36076	1.41646	1.31755	1.77033	1.57977	1.54247	0.376039	0.369785	0.315554	0.41517	0.484231	0.414813	0.680693	0.649066	0.569731	0.841597	0.727866	0.805861	0.926115	0.822925	0.866345	0.874386	0.79925	0.837041	0.355222	0.37041	0.325382	0.363084	0.416778	0.37988	0.654784	0.696953	0.606093	0.880193	1.01948	0.866524	0.891539
57	0.166942	0.168284	0.346767	0.217668	0.201833	0.174994	0.362736	0.298321	0.211227	1.49174	1.2314	1.15048	1.38666	1.43672	1.33714	1.78067	1.59386	1.57722	0.378987	0.371572	0.316269	0.416153	0.482444	0.418386	0.689002	0.653801	0.5767	0.857054	0.737246	0.816135	0.939516	0.833557	0.873671	0.889484	0.809702	0.856875	0.357098	0.373716	0.326722	0.363352	0.422318	0.382918	0.656571	0.704547	0.618869	0.895113	1.03565	0.880372	0.906102
58	0.169223	0.170163	0.353476	0.221023	0.203444	0.176067	0.370654	0.300066	0.21069	1.52381	1.25864	1.17047	1.41713	1.46208	1.35043	1.79637	1.62312	1.60353	0.39078	0.381935	0.323238	0.426517	0.491379	0.425891	0.705352	0.67158	0.592156	0.875279	0.751809	0.829358	0.954525	0.848477	0.891003	0.901278	0.826677	0.870723	0.366836	0.385151	0.334495	0.369785	0.426963	0.387117	0.672117	0.717413	0.626999	0.906102	1.05352	0.891629	0.924417
59	0.169223	0.170028	0.364078	0.222768	0.204517	0.178483	0.375351	0.30275	0.214448	1.5524	1.27796	1.18725	1.44437	1.49603	1.36117	1.80563	1.64915	1.6152	0.38667	0.377557	0.32163	0.422586	0.48709	0.420977	0.70687	0.668364	0.592513	0.87921	0.755293	0.836505	0.96194	0.854195	0.89547	0.912267	0.826945	0.873582	0.362816	0.382829	0.330474	0.364871	0.424015	0.384526	0.676762	0.725007	0.62959	0.920397	1.06334	0.899848	0.930135
60	0.173115	0.173517	0.373338	0.225318	0.205859	0.179691	0.378035	0.30597	0.2174	1.56622	1.28709	1.22469	1.47336	1.51375	1.39512	1.81744	1.65801	1.63708	0.395068	0.384169	0.327705	0.428393	0.490485	0.427499	0.720629	0.683999	0.600733	0.896721	0.764942	0.846958	0.97561	0.86438	0.914947	0.92272	0.843027	0.885017	0.368981	0.387206	0.338336	0.371035	0.43009	0.389619	0.684446	0.739659	0.644421	0.93219	1.07987	0.915483	0.946127
61	0.174591	0.171773	0.377229	0.229075	0.208543	0.182509	0.384073	0.310131	0.219413	1.60071	1.31648	1.22724	1.51013	1.5371	1.41471	1.81368	1.69867	1.66875	0.398999	0.390601	0.33101	0.432056	0.497186	0.432949	0.734477	0.692308	0.612258	0.91316	0.779505	0.858126	0.989815	0.881533	0.930403	0.936836	0.855803	0.897168	0.375235	0.395336	0.341731	0.372376	0.430984	0.393996	0.699187	0.747342	0.653265	0.945859	1.09184	0.923524	0.955597
62	0.176604	0.174188	0.392394	0.230551	0.20814	0.183582	0.389978	0.314291	0.223171	1.6246	1.33969	1.25367	1.52999	1.57561	1.43336	1.83099	1.71223	1.68552	0.406325	0.390512	0.333691	0.432324	0.500402	0.433396	0.742339	0.696864	0.621907	0.920575	0.78013	0.87108	1.00268	0.884213	0.937014	0.946038	0.864201	0.910926	0.379791	0.398195	0.343697	0.376843	0.434647	0.398195	0.705977	0.758152	0.661306	0.957384	1.11212	0.940052	0.976414
63	0.179154	0.177946	0.399104	0.23337	0.214582	0.186266	0.394809	0.316304	0.221963	1.63614	1.35499	1.28078	1.54877	1.59131	1.45604	1.82442	1.71343	1.7078	0.409542	0.397213	0.339498	0.437059	0.502993	0.436523	0.75574	0.713035	0.626106	0.929241	0.795944	0.885017	1.01304	0.899669	0.949075	0.953453	0.873671	0.917002	0.381667	0.402126	0.349325	0.380863	0.43831	0.402752	0.720986	0.771018	0.667917	0.969445	1.12463	0.952828	0.988922
64	0.179422	0.179422	0.410242	0.23659	0.214179	0.185595	0.392394	0.323014	0.226123	1.65761	1.37982	1.2989	1.58098	1.60742	1.481	1.81999	1.73075	1.70766	0.4057	0.394264	0.334763	0.43286	0.49933	0.433039	0.758778	0.711784	0.631198	0.942643	0.796659	0.883231	1.02055	0.906459	0.958903	0.952381	0.881265	0.924238	0.37997	0.404003	0.345662	0.374609	0.432056	0.398195	0.718663	0.773609	0.675869	0.981596	1.13794	0.963638	0.993925
65	0.181569	0.181569	0.419904	0.237798	0.216595	0.189084	0.398835	0.323282	0.227599	1.68109	1.40263	1.31675	1.61131	1.62419	1.50301	1.83555	1.74739	1.72135	0.41115	0.398553	0.340123	0.433843	0.500849	0.436702	0.762709	0.722505	0.635576	0.950773	0.803895	0.897079	1.03547	0.914768	0.96337	0.966229	0.885017	0.934245	0.380506	0.406593	0.351916	0.377825	0.434557	0.400786	0.725543	0.778076	0.680425	0.989815	1.14893	0.967748	1.00188
66	0.183582	0.181033	0.429969	0.238335	0.220487	0.190829	0.408229	0.328918	0.22827	1.69545	1.42894	1.33446	1.6305	1.63895	1.52032	1.83233	1.73128	1.72498	0.418386	0.40302	0.345216	0.438399	0.512552	0.440365	0.775217	0.73001	0.650317	0.96203	0.819262	0.914411	1.04789	0.922273	0.978737	0.974359	0.898508	0.950683	0.390512	0.41249	0.35281	0.381578	0.442955	0.405075	0.740641	0.795944	0.691504	0.999553	1.16001	0.985348	1.01796
67	0.185998	0.18318	0.440705	0.243434	0.221292	0.193647	0.412523	0.33281	0.232564	1.73692	1.43605	1.35781	1.64379	1.66553	1.54783	1.83274	1.7439	1.7447	0.423568	0.407487	0.35272	0.442241	0.510319	0.442955	0.784598	0.738051	0.653623	0.974627	0.828554	0.923881	1.06352	0.93898	0.99053	0.985973	0.909944	0.953542	0.393996	0.417582	0.3596	0.38265	0.443045	0.408291	0.746538	0.800322	0.702493	1.01983	1.17788	0.992585	1.02841
68	0.185193	0.184522	0.451709	0.243703	0.224781	0.194586	0.413999	0.336165	0.234712	1.71209	1.47349	1.37405	1.66311	1.67103	1.55964	1.84079	1.75571	1.75235	0.424462	0.405521	0.347807	0.43831	0.508979	0.440633	0.789869	0.73814	0.658447	0.981149	0.830519	0.92406	1.06576	0.944966	0.992763	0.992585	0.913249	0.960511	0.392031	0.416153	0.357634	0.380327	0.440186	0.407755	0.747878	0.809256	0.710623	1.01921	1.1894	1.00143	1.03404
69	0.189084	0.1864	0.457077	0.246387	0.227599	0.195526	0.417354	0.338446	0.236188	1.73437	1.49295	1.40102	1.69196	1.67398	1.57883	1.82562	1.7647	1.7494	0.430894	0.41526	0.357724	0.445636	0.513625	0.44644	0.810775	0.75708	0.672742	0.995265	0.848745	0.94166	1.08621	0.960868	1.01724	1.00402	0.935227	0.971947	0.404003	0.429465	0.365318	0.389797	0.445278	0.410524	0.765746	0.827749	0.721522	1.03359	1.20307	1.01823	1.05432
70	0.190426	0.188548	0.462579	0.249473	0.226391	0.196197	0.421112	0.342875	0.238066	1.74698	1.51174	1.40478	1.70324	1.68136	1.59615	1.84481	1.76644	1.73262	0.430001	0.414277	0.355133	0.439739	0.511302	0.443759	0.802823	0.752435	0.676316	0.994371	0.840079	0.953096	1.09006	0.959171	1.02287	1.00456	0.925847	0.974806	0.39891	0.425266	0.362995	0.382203	0.441615	0.410882	0.768248	0.827213	0.723577	1.04324	1.21129	1.02278	1.05986
71	0.19311	0.190158	0.474254	0.252828	0.229746	0.200357	0.424735	0.34623	0.241556	1.75316	1.52878	1.44007	1.71773	1.6772	1.61024	1.84495	1.76269	1.75061	0.437238	0.427946	0.366122	0.449477	0.519074	0.453319	0.821853	0.765657	0.684446	1.01215	0.855624	0.956491	1.11284	0.973108	1.03216	1.02207	0.941749	0.99455	0.406861	0.437059	0.368534	0.390869	0.44367	0.415885	0.77745	0.841508	0.733852	1.06718	1.22961	1.0436	1.07129
72	0.194318	0.192171	0.481367	0.253097	0.233638	0.200223	0.430103	0.350927	0.243032	1.75195	1.55897	1.45618	1.71088	1.67586	1.63412	1.83555	1.7808	1.75182	0.441169	0.429912	0.368355	0.450192	0.523363	0.451175	0.82766	0.769856	0.693201	1.0218	0.864826	0.973198	1.12365	0.987313	1.04681	1.02868	0.95792	0.995354	0.409988	0.440275	0.371929	0.391763	0.448048	0.415617	0.791387	0.846333	0.742875	1.07567	1.24185	1.05905	1.08568
73	0.196063	0.19405	0.491834	0.256586	0.23498	0.203712	0.436276	0.356966	0.244776	1.74175	1.56448	1.47684	1.729	1.68002	1.66714	1.85058	1.79382	1.75182	0.450549	0.430626	0.369785	0.454212	0.524078	0.452604	0.833289	0.778165	0.700348	1.0352	0.869472	0.973466	1.12892	0.992763	1.05262	1.03708	0.962477	1.01054	0.418833	0.443581	0.37443	0.392477	0.447691	0.418297	0.801215	0.859466	0.755383	1.08202	1.24819	1.05888	1.09935
74	0.197539	0.193915	0.493713	0.260075	0.237395	0.203175	0.443791	0.359247	0.247997	1.75007	1.58568	1.48852	1.72189	1.70283	1.65949	1.85703	1.76725	1.7596	0.44912	0.432056	0.367462	0.447333	0.519968	0.452962	0.839007	0.780756	0.703207	1.03985	0.868936	0.982757	1.13097	1.00277	1.05905	1.05155	0.963013	1.01483	0.414455	0.445457	0.374073	0.393013	0.442241	0.418655	0.802287	0.85884	0.749844	1.08684	1.25721	1.07219	1.10087
75	0.19821	0.197136	0.497605	0.262625	0.241153	0.208677	0.444328	0.364078	0.246521	1.75879	1.61386	1.51764	1.72846	1.68109	1.67546	1.86629	1.75356	1.74913	0.456982	0.43822	0.378898	0.453408	0.528545	0.457339	0.854105	0.789869	0.711069	1.0578	0.884035	1	1.14455	1.01313	1.07281	1.0562	0.982578	1.0184	0.426338	0.451354	0.383722	0.398374	0.44635	0.424015	0.810596	0.873403	0.768516	1.10051	1.27473	1.07942	1.11454
76	0.20076	0.199552	0.508206	0.265174	0.242361	0.20908	0.450367	0.368641	0.251352	1.76255	1.62741	1.53468	1.7384	1.69357	1.68284	1.85649	1.77047	1.75061	0.455374	0.433843	0.375681	0.451622	0.524703	0.45323	0.850978	0.793264	0.712231	1.05879	0.88868	1.00509	1.15778	1.0151	1.07996	1.06772	0.978379	1.02546	0.423032	0.453498	0.381935	0.3948	0.446708	0.422675	0.815331	0.876351	0.768248	1.10694	1.2858	1.08693	1.12338
77	0.201431	0.200089	0.503778	0.265309	0.247058	0.210422	0.458285	0.372935	0.256049	1.75611	1.64352	1.55924	1.72887	1.68686	1.67921	1.86374	1.76671	1.76483	0.467256	0.440007	0.384615	0.457071	0.531761	0.463147	0.868132	0.803627	0.727508	1.08103	0.903511	1.02019	1.16618	1.02376	1.08818	1.07487	0.992406	1.03806	0.431966	0.461806	0.39078	0.401233	0.453498	0.420352	0.828286	0.892522	0.781917	1.12678	1.29483	1.10167	1.13687
78	0.20237	0.201028	0.509548	0.269737	0.247863	0.212032	0.456272	0.3779	0.255244	1.76819	1.656	1.57373	1.74108	1.69196	1.68928	1.87179	1.77329	1.7494	0.471277	0.444653	0.385419	0.456982	0.535245	0.463236	0.881533	0.808541	0.736264	1.08621	0.904047	1.02448	1.1802	1.0293	1.10819	1.08818	0.998928	1.04512	0.435272	0.46681	0.392835	0.404449	0.45591	0.420352	0.835254	0.896542	0.790941	1.13089	1.30993	1.1207	1.14679
79	0.205456	0.202907	0.510353	0.272689	0.249339	0.211361	0.465666	0.380048	0.258733	1.76752	1.6666	1.57092	1.72685	1.69653	1.68955	1.85072	1.76698	1.7396	0.469311	0.438846	0.387832	0.451085	0.531404	0.463683	0.88198	0.809613	0.73269	1.08934	0.908157	1.031	1.18288	1.03511	1.10346	1.09685	0.997588	1.05486	0.436791	0.466006	0.390959	0.40293	0.451443	0.417404	0.841151	0.900205	0.791924	1.14125	1.31189	1.12025	1.15108
80	0.205725	0.203041	0.509011	0.27336	0.251889	0.215253	0.468081	0.383537	0.25927	1.75879	1.67693	1.60769	1.71974	1.68646	1.69317	1.88105	1.75745	1.7596	0.48164	0.453587	0.396319	0.459573	0.536585	0.469758	0.893862	0.821406	0.746449	1.09863	0.916287	1.04253	1.19682	1.05352	1.12302	1.10524	1.02046	1.05646	0.447244	0.475565	0.404092	0.409363	0.456178	0.424819	0.852676	0.916466	0.806665	1.15474	1.32913	1.13651	1.16484
81	0.207738	0.203578	0.508877	0.27591	0.252157	0.216729	0.46996	0.389307	0.261148	1.7553	1.69666	1.60796	1.7125	1.68807	1.68888	1.87112	1.74658	1.74792	0.485303	0.449388	0.400786	0.461806	0.541857	0.471813	0.899491	0.824712	0.75029	1.10721	0.924953	1.04932	1.20111	1.06013	1.13062	1.11793	1.02341	1.06549	0.449031	0.480122	0.402484	0.412043	0.458948	0.423122	0.856428	0.921915	0.807916	1.15733	1.33378	1.13741	1.1718
82	0.207201	0.206933	0.509146	0.276447	0.254304	0.220218	0.478146	0.392125	0.264772	1.75249	1.70471	1.61024	1.7345	1.69894	1.68418	1.85434	1.74873	1.76282	0.489502	0.455731	0.403556	0.45859	0.543733	0.472081	0.906817	0.834897	0.760029	1.11623	0.931118	1.05977	1.21549	1.06272	1.1408	1.12276	1.03252	1.07674	0.454123	0.488788	0.408112	0.410882	0.459573	0.424998	0.867685	0.933441	0.824355	1.16814	1.34915	1.15036	1.18592
83	0.209885	0.206933	0.514648	0.278997	0.257794	0.219547	0.480561	0.395883	0.265577	1.75436	1.71156	1.63238	1.7243	1.67089	1.687	1.86736	1.74994	1.75477	0.48986	0.454659	0.400161	0.456178	0.543197	0.46681	0.903422	0.837666	0.763424	1.12284	0.935495	1.06272	1.22309	1.06852	1.14	1.12347	1.02805	1.08121	0.454927	0.484231	0.403645	0.408112	0.455553	0.423658	0.870544	0.935585	0.819173	1.17573	1.3479	1.15295	1.18923
84	0.212569	0.208677	0.512366	0.282217	0.259135	0.223976	0.487942	0.396822	0.270542	1.75665	1.7188	1.64432	1.72766	1.69263	1.6972	1.86226	1.75061	1.74256	0.492451	0.455553	0.404449	0.457786	0.541052	0.470383	0.913071	0.839007	0.768873	1.13258	0.930403	1.06745	1.22782	1.07585	1.15251	1.13285	1.03833	1.09095	0.456357	0.490485	0.407397	0.408827	0.454212	0.420263	0.875101	0.943894	0.831055	1.18351	1.35844	1.16868	1.2003
85	0.21163	0.212166	0.515855	0.283157	0.261283	0.224513	0.489687	0.4038	0.27014	1.73772	1.7188	1.64365	1.71598	1.68176	1.70082	1.87595	1.75356	1.75088	0.504065	0.465112	0.412758	0.466452	0.5482	0.475476	0.930403	0.849459	0.780845	1.14259	0.952202	1.0821	1.24194	1.09238	1.16993	1.1475	1.04976	1.09622	0.467703	0.499241	0.415528	0.414098	0.458412	0.427499	0.887787	0.953006	0.839632	1.19771	1.36844	1.17529	1.21505
86	0.212569	0.212837	0.515587	0.284633	0.26249	0.228002	0.490358	0.408095	0.274568	1.75651	1.7133	1.63708	1.71048	1.68552	1.69881	1.87501	1.75557	1.75504	0.505316	0.46672	0.41526	0.466184	0.54954	0.477888	0.93076	0.854195	0.786831	1.15429	0.951041	1.08952	1.25471	1.09542	1.17824	1.15429	1.04878	1.10024	0.469043	0.501027	0.418386	0.418386	0.459752	0.42875	0.900295	0.961047	0.850889	1.20674	1.37425	1.18976	1.22014
87	0.213643	0.213374	0.517063	0.287183	0.26598	0.230149	0.499349	0.409437	0.277521	1.74685	1.72082	1.64379	1.71612	1.67224	1.70256	1.86508	1.74443	1.74242	0.51014	0.470205	0.416421	0.467256	0.552488	0.482534	0.940588	0.861431	0.795855	1.16278	0.960243	1.09828	1.26829	1.10274	1.18717	1.16439	1.05861	1.10417	0.472527	0.508085	0.42196	0.418118	0.459662	0.428393	0.9036	0.967748	0.858036	1.21898	1.37684	1.19878	1.2288
88	0.216192	0.216461	0.517332	0.287988	0.265711	0.230551	0.505656	0.414805	0.28007	1.73397	1.71746	1.65372	1.72685	1.67908	1.69223	1.87139	1.72994	1.74229	0.514429	0.472795	0.420709	0.465827	0.556687	0.486465	0.941571	0.867417	0.795497	1.16975	0.961047	1.10569	1.26963	1.11016	1.19316	1.16305	1.06459	1.11838	0.48307	0.511838	0.42473	0.419101	0.457786	0.430537	0.906013	0.978558	0.859376	1.22416	1.38569	1.20254	1.23416
89	0.219413	0.218339	0.519747	0.292685	0.270274	0.231625	0.505791	0.419904	0.280876	1.73893	1.73289	1.64043	1.698	1.67921	1.69814	1.86226	1.73236	1.74953	0.519342	0.472438	0.422943	0.466452	0.552041	0.479943	0.948807	0.868132	0.800947	1.16903	0.96337	1.10926	1.27553	1.10685	1.19378	1.17386	1.06629	1.11766	0.481819	0.511212	0.425623	0.417136	0.456714	0.427857	0.905655	0.975878	0.861878	1.23613	1.3831	1.20986	1.24542
90	0.218071	0.219547	0.521626	0.294966	0.272153	0.232162	0.514513	0.420978	0.279399	1.73719	1.71692	1.65264	1.70807	1.66915	1.69827	1.87622	1.72632	1.73115	0.523095	0.476459	0.424551	0.465469	0.551684	0.483606	0.957027	0.88064	0.808094	1.17511	0.973108	1.12284	1.28241	1.11981	1.2054	1.18163	1.07255	1.12454	0.485125	0.519432	0.431073	0.416153	0.456178	0.427142	0.922898	0.985616	0.873939	1.23845	1.39239	1.21808	1.25427
91	0.220084	0.220084	0.527933	0.296442	0.273226	0.23337	0.514379	0.424735	0.285572	1.74068	1.71934	1.65385	1.71625	1.67935	1.69384	1.87769	1.72833	1.73585	0.52649	0.482802	0.433843	0.46538	0.554543	0.489145	0.957652	0.882516	0.81551	1.18967	0.97561	1.1308	1.28527	1.1274	1.21558	1.1836	1.07987	1.1333	0.487716	0.5197	0.431788	0.420173	0.457161	0.429554	0.929331	0.989011	0.872331	1.24578	1.40052	1.23095	1.26651
92	0.221292	0.223171	0.536119	0.297248	0.274702	0.236725	0.524981	0.430103	0.28772	1.72095	1.72753	1.66069	1.69438	1.66043	1.69814	1.87152	1.73598	1.74819	0.534262	0.485661	0.435004	0.466542	0.555972	0.484857	0.972215	0.883499	0.821674	1.18797	0.977307	1.12678	1.2917	1.13008	1.23005	1.1911	1.08202	1.13669	0.493791	0.527026	0.436523	0.421871	0.457518	0.430358	0.938801	0.995533	0.889127	1.25203	1.40302	1.2422	1.27633
93	0.224915	0.222634	0.541621	0.300871	0.278594	0.24075	0.526323	0.433861	0.289598	1.72887	1.73464	1.65586	1.70297	1.66217	1.70391	1.8891	1.72269	1.72967	0.542929	0.490664	0.437327	0.472974	0.563924	0.494774	0.980256	0.889753	0.828375	1.20316	0.99053	1.14607	1.3018	1.14455	1.23273	1.20718	1.09372	1.14768	0.499777	0.534352	0.442062	0.425534	0.46136	0.434111	0.941928	1.01412	0.892969	1.2699	1.42187	1.24649	1.28464
94	0.226391	0.226123	0.550076	0.299797	0.278728	0.239543	0.532496	0.436813	0.292685	1.73262	1.71733	1.656	1.71088	1.66982	1.68606	1.86441	1.73303	1.74108	0.537032	0.48986	0.436791	0.46815	0.559457	0.491557	0.978469	0.892433	0.825605	1.20298	0.992495	1.14786	1.31743	1.1425	1.23372	1.20781	1.08952	1.14974	0.497186	0.535335	0.440901	0.421245	0.455463	0.429376	0.943625	1.01287	0.901188	1.27526	1.42723	1.24882	1.28107
95	0.227331	0.225586	0.554773	0.30946	0.281412	0.241556	0.536253	0.435739	0.294698	1.72068	1.7133	1.65855	1.71303	1.66096	1.68257	1.87152	1.7341	1.7286	0.551327	0.497543	0.446708	0.473778	0.565889	0.497186	0.995444	0.904851	0.842402	1.21835	1.00295	1.16153	1.32279	1.15563	1.25168	1.22005	1.10158	1.16162	0.507371	0.541499	0.448584	0.429554	0.46136	0.437952	0.959975	1.02108	0.911999	1.29411	1.43777	1.26794	1.29492
96	0.226123	0.226794	0.555444	0.307312	0.284767	0.242763	0.540816	0.439363	0.295906	1.72417	1.71853	1.65466	1.71827	1.65801	1.698	1.88252	1.72591	1.73356	0.552846	0.502278	0.451443	0.477352	0.56723	0.499866	0.99866	0.914589	0.845082	1.23086	1.00715	1.16823	1.33816	1.16394	1.27008	1.22836	1.10337	1.16555	0.514697	0.548646	0.45448	0.42875	0.464576	0.437327	0.963906	1.0335	0.915036	1.29411	1.44296	1.27687	1.30564
97	0.231625	0.229746	0.564972	0.31107	0.284499	0.242227	0.545245	0.444462	0.299529	1.74027	1.71276	1.65653	1.71008	1.65989	1.68928	1.88387	1.73719	1.72511	0.554454	0.498794	0.446261	0.471455	0.563477	0.493076	0.996873	0.914589	0.845528	1.2364	1.01394	1.1668	1.33575	1.15751	1.26338	1.23479	1.10417	1.16162	0.509426	0.546592	0.450103	0.428125	0.462968	0.434647	0.96882	1.03895	0.914053	1.29188	1.45126	1.27973	1.30868
98	0.232564	0.231893	0.570071	0.312949	0.287049	0.244105	0.552357	0.448488	0.299529	1.7239	1.72296	1.65197	1.70807	1.66163	1.67854	1.87461	1.71894	1.72873	0.56178	0.506656	0.460109	0.473957	0.57259	0.498794	1.01331	0.919503	0.857054	1.24006	1.01653	1.18476	1.35084	1.16957	1.26963	1.23908	1.1132	1.17466	0.522737	0.559099	0.458143	0.427231	0.468239	0.441794	0.970964	1.04664	0.926651	1.30591	1.45796	1.29527	1.31743
99	0.233906	0.23243	0.576379	0.31523	0.288256	0.245716	0.559335	0.450635	0.302347	1.71585	1.72994	1.6505	1.70216	1.6674	1.70807	1.88226	1.71451	1.73209	0.562941	0.511123	0.459662	0.48039	0.575181	0.49665	1.01331	0.918431	0.858304	1.24774	1.03002	1.18824	1.35156	1.18011	1.28625	1.24623	1.11641	1.18494	0.52381	0.562048	0.464129	0.431252	0.470473	0.438488	0.98508	1.04744	0.932904	1.3177	1.47405	1.29224	1.33101
100	0.235785	0.23498	0.588456	0.317109	0.291343	0.247729	0.556115	0.454661	0.306105	1.72712	1.7286	1.64325	1.70324	1.65479	1.68727	1.87836	1.72001	1.72444	0.576432	0.513446	0.465291	0.480568	0.57661	0.497007	1.02787	0.929152	0.865094	1.25293	1.03449	1.1928	1.36996	1.1819	1.28938	1.25498	1.12276	1.18181	0.528455	0.565353	0.470919	0.43277	0.469222	0.438131	0.988654	1.05843	0.937372	1.32431	1.47923	1.30617	1.33753
101	0.237798	0.236456	0.594495	0.319659	0.292953	0.248668	0.56779	0.462176	0.305568	1.73652	1.72712	1.6509	1.71572	1.66928	1.70552	1.86722	1.72753	1.729	0.578665	0.517645	0.466631	0.479764	0.574109	0.498168	1.031	0.93487	0.860448	1.25391	1.0444	1.20263	1.36648	1.18967	1.29938	1.25668	1.12293	1.18592	0.529349	0.569016	0.472259	0.430626	0.475476	0.437952	0.990262	1.05816	0.947467	1.33333	1.48673	1.31645	1.33977
102	0.238335	0.238872	0.602815	0.322611	0.295503	0.250815	0.569132	0.463653	0.310936	1.71156	1.73008	1.65076	1.7027	1.66311	1.698	1.88937	1.71773	1.73008	0.580899	0.522112	0.47217	0.479853	0.573841	0.497186	1.03315	0.936657	0.867685	1.26677	1.03994	1.20834	1.37264	1.20048	1.29938	1.26266	1.12213	1.18967	0.533905	0.573483	0.475476	0.433664	0.472706	0.438667	0.997498	1.07362	0.95256	1.33512	1.49835	1.32056	1.34933
103	0.241153	0.24075	0.611538	0.326503	0.292819	0.251486	0.578526	0.465263	0.313217	1.72028	1.72739	1.64969	1.72256	1.65882	1.6874	1.8734	1.73155	1.72323	0.587599	0.527026	0.475476	0.485125	0.578129	0.493969	1.04145	0.949611	0.873314	1.27142	1.057	1.20879	1.38774	1.19807	1.3076	1.27535	1.13017	1.20048	0.540516	0.580095	0.479764	0.437238	0.477888	0.43956	1.01537	1.07523	0.957563	1.33905	1.50389	1.32547	1.35889
104	0.243703	0.240348	0.621335	0.325161	0.296979	0.251352	0.581612	0.470094	0.314827	1.72565	1.73088	1.65076	1.71021	1.6662	1.7027	1.87501	1.7188	1.72175	0.585455	0.521755	0.475744	0.48039	0.578665	0.489234	1.04842	0.950773	0.877066	1.27919	1.05084	1.21228	1.39105	1.20218	1.30841	1.27115	1.12401	1.19369	0.538372	0.58072	0.480122	0.43152	0.472795	0.435361	1.0084	1.07389	0.960332	1.34673	1.49906	1.32547	1.35531
105	0.244642	0.242763	0.625226	0.330529	0.301408	0.25417	0.586712	0.476536	0.316304	1.72712	1.71706	1.64043	1.70001	1.66808	1.70069	1.87903	1.71894	1.72269	0.596712	0.533905	0.48173	0.488341	0.582239	0.492272	1.06039	0.955419	0.879836	1.27991	1.06665	1.22782	1.39462	1.21862	1.3135	1.2875	1.13982	1.20021	0.550433	0.589476	0.488788	0.437238	0.477531	0.444385	1.02162	1.0847	0.969713	1.36469	1.52193	1.34486	1.37684
106	0.243971	0.247058	0.640257	0.333078	0.299395	0.254707	0.588993	0.478817	0.318719	1.71357	1.71666	1.64889	1.71598	1.67827	1.69116	1.87957	1.71491	1.72685	0.600018	0.53864	0.487179	0.488788	0.587153	0.491647	1.06129	0.959886	0.88743	1.29608	1.06656	1.22863	1.4032	1.22309	1.32395	1.28643	1.13982	1.20727	0.556866	0.594389	0.492272	0.438042	0.485393	0.442777	1.02582	1.09149	0.977218	1.37184	1.52837	1.34977	1.37854
107	0.245582	0.244374	0.647906	0.334018	0.305165	0.25833	0.595032	0.483648	0.320598	1.71974	1.7231	1.65237	1.72068	1.66432	1.68727	1.87434	1.7243	1.72108	0.60109	0.535067	0.479139	0.484142	0.583222	0.488609	1.06272	0.960243	0.884303	1.2892	1.06861	1.23282	1.39525	1.22103	1.3202	1.28973	1.13455	1.20977	0.552935	0.590548	0.490038	0.435897	0.476637	0.436255	1.02671	1.09149	0.979094	1.37139	1.52318	1.34611	1.38283
108	0.247729	0.245984	0.652737	0.336567	0.306239	0.256183	0.599192	0.48754	0.32194	1.71921	1.7023	1.64902	1.71115	1.65908	1.69008	1.86803	1.72632	1.71692	0.60922	0.544358	0.489681	0.490217	0.587421	0.489145	1.07478	0.970249	0.898508	1.30751	1.07925	1.23988	1.41776	1.23684	1.33137	1.29733	1.13785	1.21478	0.563924	0.600822	0.500402	0.438846	0.480926	0.441973	1.03636	1.10381	0.985973	1.38453	1.54749	1.35165	1.39962
109	0.250547	0.246789	0.659715	0.339788	0.30597	0.260209	0.608452	0.485527	0.329187	1.70579	1.71907	1.65305	1.70686	1.66633	1.68995	1.8691	1.72538	1.71907	0.60654	0.53864	0.488966	0.48575	0.581703	0.486554	1.08345	0.970249	0.890021	1.30519	1.07406	1.24935	1.41115	1.23166	1.33039	1.30698	1.1408	1.21102	0.561958	0.599661	0.49799	0.437059	0.482623	0.439918	1.04664	1.09729	0.99044	1.3789	1.54284	1.36585	1.39239
110	0.251084	0.250815	0.662936	0.338446	0.310936	0.261417	0.611404	0.494115	0.329992	1.70391	1.7078	1.64701	1.71008	1.66579	1.68257	1.8891	1.7184	1.71733	0.616278	0.543733	0.49522	0.490485	0.590548	0.488162	1.08496	0.980345	0.900205	1.32029	1.09417	1.25909	1.42419	1.23944	1.34441	1.311	1.14974	1.21933	0.571161	0.609935	0.505048	0.441347	0.486465	0.44367	1.05182	1.1132	1.00009	1.39543	1.56321	1.37255	1.40802
111	0.254304	0.253231	0.678637	0.343412	0.311607	0.263161	0.613685	0.49841	0.3312	1.71612	1.72565	1.63439	1.70189	1.65412	1.698	1.87783	1.72873	1.71008	0.62137	0.544358	0.497811	0.490842	0.589386	0.489324	1.08881	0.983919	0.906817	1.31779	1.09086	1.264	1.43009	1.25051	1.34102	1.31082	1.15376	1.22782	0.570446	0.612347	0.51157	0.441615	0.484321	0.443313	1.05941	1.12365	1.00054	1.40257	1.56053	1.36782	1.40588
112	0.25511	0.254841	0.681455	0.344619	0.314157	0.263832	0.62214	0.501765	0.332273	1.71115	1.70901	1.64942	1.69908	1.66351	1.68552	1.89541	1.72659	1.72672	0.629411	0.551237	0.502993	0.492361	0.596444	0.490396	1.09819	0.99044	0.907085	1.32297	1.10194	1.26499	1.43947	1.25981	1.34548	1.33423	1.15662	1.23613	0.57804	0.616278	0.513357	0.439739	0.48575	0.446976	1.06048	1.12856	1.01278	1.40338	1.56928	1.38122	1.41767
113	0.256317	0.254707	0.687897	0.348779	0.316169	0.266382	0.627776	0.504717	0.336031	1.70632	1.72471	1.64674	1.70672	1.66365	1.69035	1.88387	1.71263	1.7184	0.624051	0.550255	0.498437	0.490128	0.589654	0.485661	1.09336	0.994014	0.912445	1.32217	1.10221	1.26919	1.44242	1.26186	1.34441	1.32583	1.16635	1.23425	0.581345	0.617707	0.509515	0.434468	0.484053	0.444564	1.06406	1.12383	1.00992	1.40588	1.56392	1.37461	1.4191
114	0.259806	0.25833	0.698767	0.351195	0.317243	0.266785	0.633413	0.51344	0.335494	1.71424	1.69921	1.64902	1.7023	1.65318	1.69733	1.86722	1.72645	1.72551	0.635218	0.557759	0.507996	0.493612	0.596266	0.48986	1.1106	0.999285	0.920665	1.33709	1.10989	1.27937	1.44599	1.27294	1.35156	1.33217	1.1718	1.24569	0.585813	0.621281	0.518806	0.444921	0.490128	0.449299	1.06879	1.13303	1.02189	1.4183	1.57947	1.39802	1.42929
115	0.25833	0.258867	0.702658	0.351061	0.32033	0.266919	0.63301	0.510756	0.340996	1.70887	1.71182	1.65211	1.70458	1.66593	1.68861	1.87555	1.71531	1.71773	0.644689	0.559099	0.510498	0.495667	0.598856	0.488252	1.11704	1.00438	0.925042	1.3445	1.12365	1.28634	1.45171	1.27553	1.36148	1.34334	1.17797	1.2473	0.592334	0.626374	0.52515	0.443313	0.492987	0.452515	1.07934	1.13491	1.02207	1.41767	1.59144	1.38998	1.44054
116	0.262625	0.260075	0.71165	0.351598	0.321403	0.269737	0.640257	0.513171	0.341801	1.70793	1.72511	1.6568	1.70417	1.65264	1.67197	1.86924	1.72122	1.71169	0.640132	0.565353	0.514965	0.494595	0.604038	0.490217	1.11659	1.0075	0.922273	1.34084	1.12222	1.29581	1.45421	1.28134	1.36487	1.34379	1.18083	1.25453	0.596176	0.633253	0.527473	0.442241	0.489502	0.450728	1.08318	1.15072	1.03306	1.4283	1.60359	1.39417	1.44966
117	0.263967	0.262625	0.720909	0.357234	0.327442	0.270945	0.649919	0.521089	0.345425	1.71008	1.71303	1.65734	1.70605	1.65439	1.69384	1.87729	1.71156	1.71907	0.649334	0.573573	0.521397	0.499866	0.600286	0.488698	1.12115	1.02028	0.946752	1.35808	1.12785	1.29295	1.4635	1.28822	1.36889	1.35388	1.18726	1.25909	0.604306	0.636559	0.530689	0.447869	0.491915	0.450013	1.09104	1.14581	1.03574	1.43599	1.5968	1.40016	1.45314
118	0.265174	0.264235	0.726814	0.358442	0.330126	0.272555	0.651663	0.525115	0.344888	1.71746	1.71813	1.65184	1.69908	1.66257	1.68847	1.8793	1.72565	1.7125	0.65264	0.584919	0.520593	0.498973	0.600643	0.487984	1.13187	1.03422	0.954525	1.36666	1.13151	1.30885	1.47324	1.29894	1.36943	1.36076	1.18994	1.25739	0.605378	0.636827	0.529974	0.443759	0.492183	0.4518	1.08773	1.15322	1.04655	1.44028	1.62101	1.40356	1.46511
119	0.268932	0.266651	0.732987	0.363944	0.329589	0.274971	0.654079	0.53102	0.349182	1.72511	1.71706	1.65452	1.70914	1.65788	1.69411	1.88507	1.72108	1.71504	0.660055	0.58474	0.523363	0.498705	0.608327	0.491647	1.13008	1.04011	0.960779	1.3755	1.13526	1.30046	1.47297	1.30305	1.36943	1.36299	1.19021	1.26579	0.606361	0.643438	0.538998	0.445904	0.497275	0.45189	1.09551	1.16832	1.04565	1.45225	1.61244	1.41544	1.45939
120	0.267858	0.266919	0.734061	0.366762	0.332676	0.276581	0.663473	0.532496	0.34784	1.71317	1.70753	1.64982	1.70525	1.64996	1.68566	1.87796	1.71464	1.7137	0.663808	0.594657	0.526936	0.500491	0.604574	0.48986	1.14455	1.04824	0.973019	1.38453	1.13964	1.31136	1.48736	1.30912	1.37729	1.36853	1.19619	1.26445	0.610918	0.64987	0.543911	0.44501	0.496739	0.455374	1.10632	1.16546	1.04762	1.45502	1.61958	1.41776	1.46681
[truncated: 5 more columns]
